# Supplementary material for: ESYT1 tethers the ER to mitochondria and is required for mitochondrial lipid and calcium homeostasis
Source: Life Sci Alliance. 2023 Nov 6;7(1):e202302335. doi: 10.26508/lsa.202302335 (PMC10627786; doi:10.26508/lsa.202302335)
Supplement: Supplementary file 1 [file LSA-2023-02335_TableS1.xlsx]

## Sheet: A ESYT1_N
Bait	Prey	PreyGene	Mitocarta3	Spec	SpecSum	AvgSpec	NumReplicates	ctrlCounts	AvgP	MaxP	SaintScore	FoldChange	BFDR	PreySequenceLength	UniProtID
ESYT1-N-ter	NP_942131.1	ACACA	1	421|538	959	479.5	2	152|128|204|171|268|415|351|40|185|397|351|393|45|121|317|482|367|146|189|270|1225|222|379|511|290|1192|631|1195|468|697|1099|770|1372|621|783|832|1759|964|1120|969|1957|1279|1300|2426|1428|719|1037|622|389|401	0	0	0	0.44	0.57	2383	A0A0C4DGT1_HUMAN
ESYT1-N-ter	NP_003267.1	TMPO	0	219|252	471	235.5	2	27|28|31|24|30|111|62|37|26|41|30|29|35|37|24|57|29|50|29|45|6|31|32|0|56|4|0|0|2|2|0|0|0|0|2|2|0|2|6|7|7|2|2|7|4|0|4|41|58|56	1	1	1	5.7	0	694	G5E972_HUMAN
ESYT1-N-ter	NP_004095.4	FASN	1	217|203	420	210	2	514|331|678|433|873|629|558|752|702|1359|839|943|701|828|633|1511|771|762|830|765|60|1097|1063|24|768|42|26|32|27|43|55|34|43|50|25|33|52|33|52|51|49|46|44|56|35|35|42|771|1616|1258	0	0	0	0.24	0.57	2511	FAS_HUMAN
ESYT1-N-ter	NP_071504.2	PC	1	199|199	398	199	2	72|69|106|109|115|358|287|84|93|134|130|140|80|92|107|132|140|114|93|131|560|144|142|439|127|510|353|553|274|436|634|500|657|439|329|543|774|282|523|487|818|530|448|962|611|343|433|226|136|121	0	0	0	0.39	0.57	1178	PYC_HUMAN
ESYT1-N-ter	NP_002287.2	LBR	0	200|195	395	197.5	2	12|12|12|17|22|25|22|20|18|22|21|26|11|22|24|12|17|23|18|25|7|31|25|5|29|11|5|9|2|6|8|6|4|6|20|4|13|25|6|9|10|7|7|8|12|8|3|51|18|20	1	1	1	8.72	0	615	LBR_HUMAN
ESYT1-N-ter	NP_001447.2	FLNA	0	183|190	373	186.5	2	658|626|1122|552|866|1019|729|1213|825|2206|843|750|822|1166|558|1787|590|1432|1161|1157|11|1112|1092|0|1084|4|0|8|6|3|2|2|0|7|9|5|17|9|10|12|10|16|8|5|11|14|14|2903|1921|1958	0	0	0	0.16	0.57	2639	FLNA_HUMAN
ESYT1-N-ter	NP_001393.1	EEF1A1	0	168|188	356	178	2	36|47|68|56|82|54|53|112|74|168|51|55|81|108|76|172|49|139|87|89|59|143|115|36|98|55|36|40|40|36|63|29|36|56|81|24|120|105|47|61|74|46|52|70|74|38|31|150|216|216	0	0	0	1.6	0.56	462	EF1A1_HUMAN
ESYT1-N-ter	NP_001121164.1	PCCA	1	161|183	344	172	2	56|50|65|62|82|140|129|74|55|123|68|65|67|111|79|139|84|60|70|83|289|128|106|246|80|191|208|244|192|216|280|186|266|218|169|220|418|154|247|302|561|257|250|738|284|180|344|266|88|82	0	0	0	0.62	0.57	702	PCCA_HUMAN
ESYT1-N-ter	NP_003371.2	VIM	0	164|159	323	161.5	2	131|70|143|150|154|67|64|161|142|145|99|95|149|97|142|152|108|237|129|250|89|150|135|69|255|67|42|76|45|47|64|63|59|62|74|63|96|63|81|102|93|116|75|88|85|45|67|136|83|93	0	0	0	1.13	0.56	466	B0YJC4_HUMAN
ESYT1-N-ter	NP_071415.1	MCCC2	1	139|174	313	156.5	2	56|36|52|55|74|0|0|58|76|116|93|101|47|67|90|118|111|70|63|78|203|92|85|183|88|246|195|200|120|248|312|203|265|145|152|206|314|152|286|205|564|415|378|789|268|258|391|283|109|127	0	0	0	0.56	0.57	563	D6R9R1_HUMAN
ESYT1-N-ter	NP_821133.1	TUBB	0	136|166	302	151	2	81|70|89|92|105|55|59|143|164|337|94|112|102|79|171|271|99|153|143|139|110|180|156|67|122|131|61|135|61|69|79|75|80|96|213|76|160|252|85|74|112|78|83|111|91|62|65|189|115|139	0	0	0	0.95	0.56	444	TBB5_HUMAN
ESYT1-N-ter	NP_000523.2	PCCB	1	120|167	287	143.5	2	50|41|48|57|67|0|0|63|61|97|58|67|54|61|49|133|63|58|58|61|224|82|79|252|64|165|234|176|135|190|305|185|264|163|138|264|335|103|230|165|414|204|252|529|193|122|204|371|81|92	0	0	0	0.61	0.56	539	PCCB_HUMAN
ESYT1-N-ter	NP_006588.1	HSPA8	0	102|164	266	133	2	120|98|132|110|163|57|57|153|134|245|151|157|153|168|118|249|161|172|139|245|119|205|200|102|210|92|86|80|102|106|136|130|139|144|76|132|93|61|143|58|97|114|112|75|89|64|71|191|308|214	0	0	0	0.75	0.56	646	A8K7Q2_HUMAN
ESYT1-N-ter	NP_005337.2	HSPA1B	0	120|138	258	129	2	234|150|341|215|438|52|47|204|167|422|234|240|185|201|134|409|169|406|345|417|127|367|350|102|379|79|88|77|92|118|154|129|162|133|75|113|122|71|142|87|127|127|146|119|118|54|82|399|361|327	0	0	0	0.44	0.57	641	HS71A_HUMAN
ESYT1-N-ter	NP_821080.1	TUBB2B	0	102|124	226	113	2	57|50|59|0|0|0|0|106|0|195|0|0|65|70|0|153|0|0|85|0|91|0|95|52|0|100|0|111|51|51|61|0|0|79|158|60|132|163|69|56|88|58|0|87|74|48|49|0|94|107	0	0	0	1.17	0.56	445	TBB2B_HUMAN
ESYT1-N-ter	NP_006078.2	TUBB4A	0	104|116	220	110	2	67|0|55|64|65|0|0|82|132|195|71|83|0|52|125|136|73|109|91|83|87|112|108|45|83|111|41|116|47|51|62|62|62|79|176|62|140|184|65|59|90|66|65|86|70|47|51|116|84|71	0	0	0	1	0.56	444	TBB4A_HUMAN
ESYT1-N-ter	NP_064551.3	MCCC1	1	101|100	201	100.5	2	41|33|33|39|46|173|133|30|75|73|76|80|27|38|77|81|76|57|38|54|458|58|56|240|50|381|215|408|191|374|476|323|434|186|283|435|592|270|398|272|701|372|497|973|439|277|375|263|61|68	0	0	0	0.26	0.57	725	E9PHF7_HUMAN
ESYT1-N-ter	NP_006311.2	PGRMC2	0	69|93	162	81	2	3|2|2|2|2|13|9|0|4|3|4|3|3|2|2|5|3|0|2|0|0|2|2|0|0|0|0|0|0|0|0|0|0|0|0|0|0|0|0|0|0|0|0|0|0|0|0|8|6|8	1	1	1	22.5	0	247	PGRC2_HUMAN
ESYT1-N-ter	NP_006576.2	CCT8	0	84|70	154	77	2	173|132|156|95|154|291|249|252|160|590|166|159|142|180|132|524|130|262|164|148|4|146|169|0|144|5|0|0|0|0|2|0|0|0|2|0|0|2|0|4|0|2|0|0|3|0|0|230|354|314	0	0	0	0.35	0.57	548	TCPQ_HUMAN
ESYT1-N-ter	NP_065779.1	ESYT2	0	60|81	141	70.5	2	3|0|0|0|0|3|6|0|4|0|0|4|0|0|0|0|2|0|0|0|0|0|0|0|0|2|0|4|0|0|0|0|0|0|2|0|5|7|0|0|2|0|0|0|0|0|0|0|0|0	1	1	1	40.06	0	893	ESYT2_HUMAN
ESYT1-N-ter	NP_116093.1	TUBA1C	0	131|0	131	65.5	2	0|0|0|0|0|0|0|0|164|0|0|0|211|218|146|0|0|178|0|0|93|0|0|63|0|104|0|102|0|47|0|0|0|0|151|0|155|199|0|65|0|0|0|0|62|62|53|0|318|0	0	0	0	0.68	0.56	449	F5H5D3_HUMAN
ESYT1-N-ter	NP_000996.2	RPS3	0	60|67	127	63.5	2	36|30|32|29|34|7|3|40|46|51|35|42|40|33|42|49|38|58|39|41|42|33|31|30|42|50|21|46|23|29|32|33|36|31|57|30|60|59|35|34|54|29|31|49|40|32|36|30|70|34	0	0	0	1.37	0.55	243	RS3_HUMAN
ESYT1-N-ter	NP_001203.1	C1QBP	1	64|62	126	63	2	21|10|19|9|19|0|0|22|33|38|37|47|19|27|34|42|33|21|29|28|8|26|39|2|29|5|2|6|2|4|5|3|5|5|8|4|10|11|6|4|3|2|0|3|0|4|6|29|22|19	0	0	0	2.37	0.46	282	I3L3B0_HUMAN
ESYT1-N-ter	NP_006079.1	TUBB4B	0	118|0	118	59	2	68|55|60|72|71|46|48|114|128|211|69|85|77|74|128|162|74|126|101|97|99|122|115|61|94|120|54|127|56|61|74|70|72|92|185|71|148|185|73|68|102|77|76|100|84|54|0|128|97|113	0	0	0	0.48	0.56	445	TBB4B_HUMAN
ESYT1-N-ter	NP_036265.3	COPG2	0	54|56	110	55	2	52|37|56|54|73|244|232|74|78|134|76|78|63|98|87|139|84|94|64|76|0|82|109|0|70|0|0|0|0|0|0|0|0|0|10|0|0|12|0|0|0|0|0|0|0|0|0|101|88|80	0	0	0	0.58	0.56	871	COPG2_HUMAN
ESYT1-N-ter	NP_006816.2	CKAP4	0	56|52	108	54	2	2|0|0|0|0|0|2|0|0|0|0|3|0|0|0|3|3|0|2|0|2|0|3|0|2|0|0|0|0|0|0|0|0|0|0|0|0|0|0|0|0|5|0|3|0|0|0|5|2|0	1	1	1	36.49	0	602	CKAP4_HUMAN
ESYT1-N-ter	NP_003147.2	STIM1	0	66|35	101	50.5	2	0|0|0|0|0|2|2|0|0|0|0|0|0|0|0|0|0|0|0|0|0|0|0|0|0|0|0|0|0|0|0|0|0|0|0|0|0|0|0|0|0|0|0|0|0|0|0|0|0|0	1	1	1	315.62	0	685	G0XQ39_HUMAN
ESYT1-N-ter	NP_064504.2	ZC3HAV1	0	57|44	101	50.5	2	10|9|11|12|12|42|40|6|11|14|13|11|8|6|7|12|8|14|14|11|2|11|11|0|12|0|0|0|0|0|0|0|0|0|0|0|2|0|0|0|0|0|0|0|0|0|0|7|18|8	0.72	0.99	0.72	3.8	0.03	902	C9J6P4_HUMAN
ESYT1-N-ter	NP_000108.1	EMD	0	44|55	99	49.5	2	3|5|4|2|3|11|16|2|4|15|5|6|0|0|3|6|6|0|4|0|3|4|3|2|4|6|5|9|5|8|5|6|6|5|5|7|5|3|7|3|4|7|5|4|7|5|3|3|0|0	1	1	1	7.15	0	254	EMD_HUMAN
ESYT1-N-ter	NP_008835.5	PRKDC	0	56|39	95	47.5	2	63|38|50|56|51|25|14|17|71|31|56|66|23|18|74|33|56|82|46|70|51|60|49|23|73|46|12|47|13|28|26|23|18|22|123|33|71|118|21|25|52|32|37|52|39|38|44|75|38|39	0	0	0	0.74	0.56	4128	PRKDC_HUMAN
ESYT1-N-ter	NP_006274.2	TACC1	0	52|42	94	47	2	4|3|5|4|9|21|24|0|2|4|8|5|0|0|6|0|5|3|3|5|0|3|3|0|9|0|0|0|0|0|0|0|0|0|0|0|0|0|0|0|0|0|0|0|0|0|0|3|3|2	1	1	1	8.77	0	805	A0A0C4DGD3_HUMAN
ESYT1-N-ter	NP_054767.3	MRTFB	0	50|44	94	47	2	35|36|58|37|61|100|98|49|38|67|56|61|38|40|41|56|63|55|69|48|0|68|78|0|50|0|0|0|0|0|0|0|0|0|0|0|0|0|0|0|0|0|0|0|0|0|0|59|53|55	0	0	0	0.82	0.56	1049	I3L2S3_HUMAN
ESYT1-N-ter	NP_001419.1	ENO1	0	51|41	92	46	2	21|17|41|32|36|13|18|21|53|51|39|58|26|14|47|25|33|60|37|23|54|34|25|34|26|78|17|73|24|29|30|32|29|39|49|30|85|90|23|47|58|25|42|48|50|18|24|19|26|26	0	0	0	0.91	0.56	434	A0A2R8Y6G6_HUMAN
ESYT1-N-ter	NP_005338.1	HSPA5	0	45|42	87	43.5	2	28|30|32|32|43|29|23|26|39|41|32|32|46|23|39|51|29|53|32|24|19|38|50|5|30|22|7|21|14|18|20|23|15|25|19|21|25|17|19|23|23|21|20|14|28|17|20|40|63|55	0	0	0	1.15	0.55	654	BIP_HUMAN
ESYT1-N-ter	NP_110379.2	TCP1	0	44|43	87	43.5	2	57|50|72|47|77|6|9|58|104|219|126|116|57|43|106|304|122|136|76|114|37|74|81|15|125|44|12|47|13|21|20|18|28|25|40|19|53|56|24|26|37|21|23|26|26|16|18|49|75|51	0	0	0	0.45	0.57	556	E7EQR6_HUMAN
ESYT1-N-ter	NP_006258.3	RANBP2	0	52|34	86	43	2	138|133|138|164|165|217|191|75|132|116|134|148|100|106|136|188|152|199|132|181|10|167|199|0|182|12|0|20|2|2|4|5|2|5|30|8|23|44|5|5|2|0|0|4|3|5|4|142|122|109	0	0	0	0.28	0.57	3224	RBP2_HUMAN
ESYT1-N-ter	NP_001084.3	ACACB	1	35|51	86	43	2	21|11|0|0|24|71|69|0|0|0|51|60|0|0|33|40|46|0|0|25|196|27|0|99|0|170|96|154|104|126|200|145|212|122|105|100|295|173|177|141|313|198|255|421|250|137|198|87|44|49	0	0	0	0.24	0.57	2458	ACACB_HUMAN
ESYT1-N-ter	NP_002939.2	RPL15	0	44|38	82	41	2	15|20|21|17|24|2|4|15|13|9|19|17|16|8|14|8|15|26|18|31|13|23|31|21|31|14|10|13|11|15|15|15|17|12|9|14|10|14|16|20|26|22|15|26|17|21|19|16|17|15	0	0	0	1.93	0.45	204	RL15_HUMAN
ESYT1-N-ter	NP_055862.1	EMC1	0	41|40	81	40.5	2	0|0|0|0|0|0|0|0|0|0|0|0|0|0|0|0|0|0|0|0|0|0|0|0|0|0|0|0|0|0|0|0|0|0|2|0|0|0|0|0|0|0|0|0|0|0|0|0|0|0	1	1	1	405	0	993	Q5TG59_HUMAN
ESYT1-N-ter	NP_005561.1	LMAN1	0	36|43	79	39.5	2	0|0|0|0|0|0|0|0|0|0|0|0|0|0|0|0|0|0|0|0|0|0|0|0|0|0|0|0|0|0|0|0|0|0|0|0|0|0|0|0|0|0|0|0|0|0|0|0|0|0	1	1	1	395	0	510	LMAN1_HUMAN
ESYT1-N-ter	NP_001627.2	SLC25A6	1	35|42	77	38.5	2	0|0|0|10|0|14|14|0|37|0|16|20|0|0|39|0|16|19|0|21|19|0|0|0|0|27|0|33|0|9|12|13|13|17|55|19|39|77|0|31|25|17|30|23|20|18|14|23|0|0	0	0	0	1.44	0.53	298	ADT3_HUMAN
ESYT1-N-ter	NP_031381.2	HSP90AB1	0	33|42	75	37.5	2	25|22|25|26|22|29|36|29|23|37|19|32|21|10|26|28|21|28|32|25|42|32|34|30|24|29|28|26|36|32|50|29|36|38|29|28|36|34|42|37|41|30|34|35|28|26|29|28|45|25	0	0	0	1.06	0.55	724	HS90B_HUMAN
ESYT1-N-ter	NP_722550.1	RTN4	0	32|43	75	37.5	2	0|4|3|4|3|19|17|10|3|20|5|4|7|9|6|23|6|3|3|5|0|4|5|0|4|0|0|0|0|0|0|0|0|0|0|0|0|0|0|0|0|0|0|0|0|0|0|6|5|7	0.98	1	0.98	5.07	0	373	RTN4_HUMAN
ESYT1-N-ter	NP_000373.1	ALDH3A2	1	38|37	75	37.5	2	4|2|4|3|0|12|8|3|3|0|3|5|2|3|3|3|3|2|0|0|0|3|2|0|0|0|0|0|0|0|0|0|0|0|0|0|0|0|0|0|0|0|0|0|0|0|0|3|4|2	1	1	1	12.18	0	485	AL3A2_HUMAN
ESYT1-N-ter	NP_001407.1	EIF4A1	0	33|37	70	35	2	20|16|24|23|20|7|5|26|38|42|21|25|30|21|42|41|24|40|26|28|24|49|25|22|28|38|23|42|17|18|27|21|27|32|60|22|46|62|25|29|37|19|32|28|37|22|19|26|26|29	0	0	0	0.96	0.55	406	IF4A1_HUMAN
ESYT1-N-ter	NP_055929.1	ANKLE2	0	41|25	66	33	2	0|2|0|0|0|7|3|0|0|0|0|0|0|0|0|0|0|0|0|2|0|0|0|0|2|0|0|0|0|0|0|0|0|0|0|0|0|0|0|0|0|0|0|0|0|0|0|0|0|0	1	1	1	51.56	0	938	ANKL2_HUMAN
ESYT1-N-ter	NP_003130.2	SRPRA	0	41|25	66	33	2	2|0|0|4|0|12|16|0|2|0|3|2|0|0|4|0|2|3|0|0|0|0|0|0|2|3|0|3|0|4|0|6|6|6|5|4|0|8|0|3|0|2|0|0|0|2|0|0|0|0	1	1	1	7.93	0	638	SRPRA_HUMAN
ESYT1-N-ter	P13645	KRT10	0	56|9	65	32.5	2	0|0|10|0|5|12|8|8|3|0|4|26|19|2|25|0|19|8|0|11|136|0|0|7|16|61|49|16|10|9|19|81|29|25|2|20|36|14|27|48|9|146|83|30|35|47|122|5|5|11	0	0	0	0.71	0.55	593	K1C10_HUMAN
ESYT1-N-ter	NP_114032.2	HNRNPU	0	39|26	65	32.5	2	23|25|26|21|25|38|37|20|25|25|23|24|33|19|23|20|25|33|23|34|24|29|24|17|33|24|11|21|15|19|18|17|22|24|19|20|23|20|15|39|34|23|23|30|25|18|24|41|24|26	0	0	0	1.12	0.54	825	HNRPU_HUMAN
ESYT1-N-ter	NP_006316.1	RAN	0	29|33	62	31	2	18|15|16|16|24|7|4|33|21|38|28|34|24|24|28|32|26|22|20|22|18|29|27|23|23|22|25|31|15|12|21|11|20|19|31|15|34|36|25|23|23|14|18|27|24|11|13|21|20|31	0	0	0	1.1	0.54	216	B4DV51_HUMAN
ESYT1-N-ter	NP_001138880.1	NONO	0	37|25	62	31	2	35|39|37|41|55|63|78|37|79|68|48|60|46|39|80|69|62|63|45|46|35|56|55|23|44|89|7|70|12|24|29|19|23|24|125|20|50|105|22|38|34|41|43|32|29|35|40|51|56|51	0	0	0	0.48	0.57	471	NONO_HUMAN
ESYT1-N-ter	NP_001010.2	RPS15A	0	15|46	61	30.5	2	13|9|9|9|9|6|3|4|14|17|10|9|2|12|14|14|9|12|9|10|11|10|7|8|12|13|6|14|6|8|8|11|9|5|23|12|17|27|7|15|17|11|13|17|13|9|9|11|12|9	0.5	1	0.5	2.15	0.06	130	RS15A_HUMAN
ESYT1-N-ter	NP_004037.1	ATP5F1A	1	32|29	61	30.5	2	15|14|18|25|17|4|2|32|67|44|31|24|26|18|57|47|30|44|14|22|64|17|10|27|23|101|23|81|15|26|31|27|27|35|128|32|77|112|29|37|27|32|33|23|45|33|41|40|31|29	0	0	0	0.58	0.57	553	ATPA_HUMAN
ESYT1-N-ter	NP_001254507.1	TOR1AIP1	0	29|31	60	30	2	0|0|0|0|0|4|2|0|2|0|0|0|0|0|0|0|0|0|0|0|0|0|0|0|0|0|0|0|0|0|0|0|0|0|2|0|4|2|0|0|0|0|0|0|0|0|0|0|0|0	1	1	1	46.88	0	584	J3KN66_HUMAN
ESYT1-N-ter	NP_001041675.1	CLCC1	0	40|19	59	29.5	2	2|0|0|0|0|0|0|0|0|0|0|0|0|0|0|0|0|0|0|0|0|0|0|0|0|0|0|0|0|2|0|0|0|0|0|0|0|0|0|0|0|0|0|0|0|0|0|0|0|0	1	1	1	184.38	0	551	CLCC1_HUMAN
ESYT1-N-ter	NP_001001.2	RPS6	0	31|24	55	27.5	2	21|8|12|13|13|4|6|15|14|13|15|17|19|8|19|9|11|24|15|13|19|16|15|13|15|15|6|10|14|12|11|9|13|31|14|10|17|19|22|40|34|11|23|33|26|8|6|9|8|8	0	0	0	1.34	0.52	249	A2A3R5_HUMAN
ESYT1-N-ter	NP_060557.3	NDC1	0	24|31	55	27.5	2	0|0|0|0|0|0|0|0|0|0|0|0|0|0|0|0|0|0|0|0|0|0|0|0|0|0|0|0|0|0|0|0|0|0|2|0|0|2|0|0|0|0|0|0|0|0|0|0|0|0	1	1	1	171.88	0	674	NDC1_HUMAN
ESYT1-N-ter	NP_006827.1	GCN1	0	36|19	55	27.5	2	59|39|67|80|84|84|56|37|71|72|82|81|36|54|72|85|90|79|63|103|3|93|86|0|113|4|0|5|0|0|3|0|0|4|43|0|12|58|0|0|0|0|0|0|2|2|4|108|68|75	0	0	0	0.36	0.57	2671	GCN1_HUMAN
ESYT1-N-ter	NP_056392.2	RAI14	0	25|30	55	27.5	2	30|22|29|34|30|58|44|20|22|34|28|34|22|20|21|27|22|36|28|32|0|32|30|0|36|0|0|0|0|0|0|0|0|0|0|0|0|0|0|0|0|0|0|0|0|2|0|13|17|26	0	0	0	0.94	0.55	980	RAI14_HUMAN
ESYT1-N-ter	NP_005312.1	H1-4	0	31|24	55	27.5	2	0|20|0|25|31|0|0|0|0|0|0|22|0|0|36|0|31|74|12|52|0|61|0|0|106|0|0|0|0|0|0|0|0|0|0|0|0|0|0|0|0|20|0|0|0|0|23|23|0|14	0	0	0	1.25	0.52	219	H14_HUMAN
ESYT1-N-ter	NP_004448.2	ACSL3	0	30|23	53	26.5	2	0|0|0|0|0|0|3|0|0|0|0|0|0|0|0|0|0|0|0|0|0|0|0|0|0|0|0|0|0|2|0|0|0|2|4|0|3|3|0|2|2|0|0|0|0|0|2|0|0|0	1	1	1	28.8	0	720	ACSL3_HUMAN
ESYT1-N-ter	NP_001002.1	RPS7	0	25|28	53	26.5	2	8|5|14|13|14|0|0|20|24|24|10|14|11|9|19|15|10|26|16|20|19|16|11|12|18|19|7|23|4|9|18|9|14|14|34|15|26|37|11|11|22|10|9|27|10|15|8|13|11|9	0	0	0	1.3	0.52	194	RS7_HUMAN
ESYT1-N-ter	NP_001427.2	FBL	0	24|28	52	26	2	6|3|6|6|7|5|2|3|8|6|7|6|4|3|10|8|5|11|3|8|7|15|7|3|9|6|2|8|7|9|10|8|9|9|13|7|8|17|6|14|8|7|5|5|5|6|10|9|10|9	0.62	0.98	0.62	2.7	0.04	321	FBRL_HUMAN
ESYT1-N-ter	NP_001004.2	RPS9	0	26|26	52	26	2	15|12|13|14|14|0|0|28|21|27|13|19|21|15|19|23|14|49|16|19|41|15|15|14|15|20|11|20|13|25|33|12|15|15|20|30|24|25|12|28|20|19|12|20|20|16|12|17|9|14	0	0	0	1.08	0.54	194	A8MXK4_HUMAN
ESYT1-N-ter	NP_006546.1	YKT6	0	25|27	52	26	2	2|0|0|0|0|10|7|0|0|0|0|0|0|0|0|0|0|0|0|0|0|0|0|0|0|0|0|0|0|0|0|0|0|0|0|0|0|0|0|0|0|0|0|0|0|0|0|0|0|0	1	1	1	34.21	0	198	A0A7I2V4L6_HUMAN
ESYT1-N-ter	NP_001189360.1	PRDX1	0	17|35	52	26	2	15|18|23|18|19|19|20|10|8|38|16|17|9|13|8|37|16|18|14|18|39|23|27|32|18|28|40|25|37|28|37|31|40|41|8|28|37|14|52|58|61|39|45|59|35|24|26|29|26|44	0	0	0	0.67	0.55	199	PRDX1_HUMAN
ESYT1-N-ter	NP_116185.2	SYAP1	0	24|27	51	25.5	2	0|8|11|9|9|18|20|16|5|26|9|7|8|6|4|13|3|11|7|9|0|12|6|0|14|0|0|0|0|0|0|0|0|0|0|0|0|0|0|0|0|0|0|0|0|0|0|6|7|7	0.04	0.07	0.04	2.54	0.31	352	SYAP1_HUMAN
ESYT1-N-ter	NP_001161086.1	LEMD3	0	24|27	51	25.5	2	0|0|0|0|0|6|8|0|0|0|0|0|0|0|0|0|0|0|0|0|0|0|2|0|0|0|0|0|0|0|0|0|0|0|0|0|0|0|0|0|0|0|0|0|0|0|0|5|2|2	1	1	1	25.5	0	910	MAN1_HUMAN
ESYT1-N-ter	NP_002874.1	RANGAP1	0	23|28	51	25.5	2	39|31|46|42|51|98|89|38|66|91|63|53|43|39|61|86|54|80|34|56|2|49|47|0|54|3|0|2|0|0|0|0|0|2|6|0|4|14|0|3|2|0|0|0|0|2|4|55|45|55	0	0	0	0.44	0.57	587	RAGP1_HUMAN
ESYT1-N-ter	NP_001091.1	ACTA1	0	24|27	51	25.5	2	22|29|30|26|30|0|0|30|30|55|32|28|31|19|33|44|31|28|38|46|24|31|31|33|38|0|0|27|12|18|23|16|23|23|24|12|44|21|16|27|34|23|0|33|0|186|28|57|17|28	0	0	0	0.62	0.57	377	ACTS_HUMAN
ESYT1-N-ter	NP_066407.1	H2BC5	0	29|22	51	25.5	2	27|17|27|32|26|21|20|18|30|25|25|29|15|19|32|31|29|32|18|34|17|30|27|17|35|13|7|11|10|13|16|15|14|19|18|18|13|17|16|25|31|29|28|28|18|41|38|24|24|27	0	0	0	0.86	0.55	126	H2B1D_HUMAN
ESYT1-N-ter	NP_005989.3	CCT3	0	30|21	51	25.5	2	65|49|74|54|72|3|3|36|108|136|83|86|29|34|114|186|88|113|86|96|18|74|82|7|95|24|6|16|4|7|9|4|6|10|14|8|23|25|3|16|11|10|8|7|13|8|11|52|51|57	0	0	0	0.33	0.57	545	B4DUR8_HUMAN
ESYT1-N-ter	NP_064583.2	CCDC47	0	24|26	50	25	2	0|4|0|0|0|0|0|0|0|0|0|2|0|0|2|0|0|0|0|0|0|0|0|0|0|0|0|0|0|0|0|0|0|0|2|0|0|3|0|0|0|0|0|0|0|0|0|0|0|0	1	1	1	48.08	0	483	CCD47_HUMAN
ESYT1-N-ter	NP_060244.2	CDKAL1	0	31|19	50	25	2	0|0|0|0|0|9|11|0|0|0|0|0|0|0|0|0|0|0|0|0|0|0|0|0|0|0|0|0|0|0|0|0|0|0|0|0|0|0|0|0|0|0|0|0|0|0|0|0|0|0	1	1	1	31.25	0	579	CDKAL_HUMAN
ESYT1-N-ter	NP_114366.1	PCBP2	0	23|27	50	25	2	10|12|18|19|17|36|24|17|26|27|19|17|13|13|25|29|19|26|23|17|26|16|15|12|22|34|14|34|9|11|12|16|14|15|49|12|51|51|21|11|16|19|12|27|12|20|11|13|18|13	0	0	0	0.92	0.54	362	PCBP2_HUMAN
ESYT1-N-ter	P04264	KRT1	0	36|14	50	25	2	8|7|7|5|27|22|16|11|21|15|11|34|16|15|14|21|16|9|7|7|115|5|11|19|40|74|40|27|23|20|36|74|39|35|11|28|59|22|29|95|26|88|65|48|77|78|92|17|14|30	0	0	0	0.48	0.56	643	K2C1_HUMAN
ESYT1-N-ter	NP_065892.1	OSBPL8	0	28|21	49	24.5	2	0|2|0|0|0|10|8|0|4|2|0|0|0|0|2|0|0|3|2|0|0|2|2|0|3|0|0|0|0|0|0|0|35|2|4|0|0|2|0|0|0|0|0|0|0|0|0|3|0|0	0.96	0.97	0.96	7.12	0.01	889	OSBL8_HUMAN
ESYT1-N-ter	P05787	KRT8	0	26|23	49	24.5	2	20|26|24|18|30|26|26|15|45|34|30|33|22|11|32|23|25|50|27|46|56|25|22|30|43|45|18|46|19|17|25|27|22|26|64|23|52|42|32|41|37|33|33|29|38|30|35|40|12|11	0	0	0	0.61	0.57	483	K2C8_HUMAN
ESYT1-N-ter	NP_065698.1	JPH1	0	23|25	48	24	2	0|0|0|0|0|0|0|0|0|0|0|0|0|0|0|0|0|0|0|0|0|0|0|0|0|0|0|0|0|0|0|0|0|0|0|0|0|0|0|0|0|0|0|0|0|0|0|0|0|0	1	1	1	240	0	661	JPH1_HUMAN
ESYT1-N-ter	NP_004773.1	SNAP29	1	24|23	47	23.5	2	5|7|6|4|3|15|17|2|6|6|3|4|2|0|7|2|3|8|4|3|0|3|3|0|6|0|0|0|0|0|0|0|0|0|0|0|0|0|0|0|0|0|0|0|0|0|0|5|3|3	0.99	0.99	0.99	4.52	0	258	SNP29_HUMAN
ESYT1-N-ter	NP_005608.1	RPS14	0	20|27	47	23.5	2	7|9|11|11|11|2|0|15|11|21|9|8|13|9|12|16|11|16|13|12|14|11|14|9|12|14|6|18|9|8|10|8|6|10|24|8|17|22|11|15|17|10|7|17|14|10|9|7|15|15	0	0	0	1.55	0.47	151	RS14_HUMAN
ESYT1-N-ter	NP_001753.1	CCT6A	0	29|18	47	23.5	2	70|37|68|72|83|3|3|49|150|191|72|72|36|43|154|263|70|96|87|100|23|98|110|17|105|28|14|24|7|13|16|19|18|19|30|14|41|42|16|8|17|25|15|15|20|16|13|56|77|78	0	0	0	0.26	0.57	531	TCPZ_HUMAN
ESYT1-N-ter	NP_002818.1	PTPN1	0	23|23	46	23	2	0|0|0|0|0|7|8|0|0|0|2|3|0|0|0|0|3|0|0|0|0|0|0|0|2|0|0|0|0|0|0|0|0|0|0|0|0|0|0|0|2|0|0|0|0|0|0|0|0|0	1	1	1	21.3	0	435	B4DSN5_HUMAN
ESYT1-N-ter	NP_001138303.1	PHB2	1	26|20	46	23	2	12|7|9|11|7|0|0|14|21|6|7|6|7|10|13|6|7|12|9|9|18|11|7|16|11|17|13|18|10|13|9|13|11|14|23|9|15|31|9|17|21|16|18|23|19|16|14|12|6|6	0	0	0	1.37	0.5	299	PHB2_HUMAN
ESYT1-N-ter	NP_003283.2	TPR	0	32|12	44	22	2	113|112|153|177|169|104|95|65|90|94|102|133|91|58|117|104|106|212|140|244|0|143|157|0|252|0|0|0|0|0|0|0|0|0|0|0|0|0|0|0|0|0|0|0|0|0|0|82|36|63	0	0	0	0.17	0.57	2363	TPR_HUMAN
ESYT1-N-ter	NP_003312.3	TUFM	1	23|21	44	22	2	13|17|15|17|21|7|6|16|30|28|18|18|15|15|24|25|13|29|22|23|55|20|29|31|22|43|23|39|21|32|30|23|30|25|36|24|92|54|30|43|89|22|28|104|34|14|21|13|11|21	0	0	0	0.55	0.57	455	EFTU_HUMAN
ESYT1-N-ter	NP_001011.1	RPS16	0	23|21	44	22	2	8|5|6|6|3|3|2|8|8|12|7|8|4|6|8|14|5|13|7|7|24|13|6|9|6|11|7|12|11|13|23|12|16|14|12|21|14|12|17|19|22|18|12|17|17|10|9|5|7|6	0	0	0	1.45	0.5	146	M0R210_HUMAN
ESYT1-N-ter	NP_001777.1	CDK1	0	14|30	44	22	2	18|14|12|9|9|3|3|16|17|29|15|13|14|13|23|32|12|21|14|13|19|16|17|6|13|26|5|28|5|6|8|9|5|10|32|9|25|35|7|13|17|10|9|16|13|10|8|18|16|13	0	0	0	1.09	0.52	297	A0A024QZP7_HUMAN
ESYT1-N-ter	NP_002146.2	HSPA6	0	0|44	44	22	2	35|0|57|0|48|0|0|0|0|101|0|43|0|0|27|87|28|55|53|0|0|72|75|0|46|0|0|0|0|0|31|0|0|0|0|29|34|0|49|0|0|0|42|0|0|0|0|60|86|58	0	0	0	0.49	0.56	643	HSP76_HUMAN
ESYT1-N-ter	NP_002943.2	RPS2	0	21|22	43	21.5	2	16|10|14|15|17|8|7|22|35|22|15|18|20|18|38|19|17|28|12|20|20|29|19|19|18|22|12|20|12|16|24|16|16|15|43|21|28|44|12|15|21|12|15|28|16|14|14|13|18|12	0	0	0	0.88	0.54	293	RS2_HUMAN
ESYT1-N-ter	NP_004125.3	HSPA9	1	24|19	43	21.5	2	42|35|43|41|63|2|2|18|36|55|53|66|18|31|38|69|60|41|44|56|129|31|38|78|53|58|82|69|73|84|88|63|76|71|33|44|178|24|53|50|82|39|40|104|29|27|50|77|52|63	0	0	0	0.28	0.57	679	GRP75_HUMAN
ESYT1-N-ter	NP_848927.2	MTDH	0	26|15	41	20.5	2	3|7|3|0|6|35|36|0|6|3|5|5|2|0|3|4|7|3|2|0|0|2|0|0|5|0|0|0|0|0|0|0|0|0|0|0|0|0|0|0|0|0|0|0|0|0|0|5|19|3	0.44	0.85	0.44	3.12	0.2	582	LYRIC_HUMAN
ESYT1-N-ter	NP_776152.1	PDZD8	0	23|18	41	20.5	2	0|0|0|0|0|3|5|0|0|0|0|0|0|0|0|0|0|0|0|0|0|0|0|0|2|0|0|0|0|0|0|0|0|0|0|0|0|0|0|0|0|0|0|0|0|0|0|0|2|0	1	1	1	42.71	0	1154	PDZD8_HUMAN
ESYT1-N-ter	NP_001952.1	EEF2	0	24|17	41	20.5	2	21|16|23|24|24|52|51|12|39|46|39|42|11|11|26|37|42|33|19|33|35|38|22|20|38|22|21|25|14|25|29|23|22|29|19|24|29|20|28|32|33|31|20|30|24|19|20|16|34|24	0	0	0	0.59	0.57	858	EF2_HUMAN
ESYT1-N-ter	NP_001006.1	RPS11	0	22|19	41	20.5	2	10|7|9|6|9|3|4|11|11|12|5|6|13|6|6|9|6|14|11|7|8|9|16|7|8|7|10|5|4|7|14|7|8|10|6|9|19|10|6|12|19|9|10|16|13|7|6|8|6|4	0	0	0	1.75	0.43	158	RS11_HUMAN
ESYT1-N-ter	NP_115914.1	TUBB6	0	41|0	41	20.5	2	34|16|0|24|26|0|18|41|62|64|32|37|22|19|63|43|34|44|33|33|54|38|0|20|43|67|0|69|23|27|29|31|30|38|107|31|73|113|28|30|39|29|31|35|33|22|28|40|34|26	0	0	0	0.4	0.56	446	K7EJ64_HUMAN
ESYT1-N-ter	NP_001243839.1	DDX21	0	21|20	41	20.5	2	13|12|13|21|24|52|43|13|25|11|31|32|20|6|29|10|29|40|14|40|14|19|24|12|39|13|2|19|9|11|12|9|12|14|18|11|12|11|18|37|22|13|13|30|22|18|17|24|18|18	0	0	0	0.74	0.55	715	DDX21_HUMAN
ESYT1-N-ter	NP_060700.2	NUP133	0	22|18	40	20	2	7|8|9|10|9|30|30|4|9|11|11|14|5|6|8|13|10|12|6|11|0|9|8|0|19|2|0|0|0|0|0|0|0|0|4|0|0|4|0|0|0|0|0|0|0|0|0|9|7|7	0	0	0	1.8	0.43	1156	NU133_HUMAN
ESYT1-N-ter	NP_001003.1	RPS8	0	18|22	40	20	2	8|8|10|14|6|6|6|12|15|9|11|11|15|11|17|8|10|20|11|16|15|11|14|15|18|10|9|9|11|10|13|11|13|10|10|12|8|13|8|19|13|19|17|16|18|10|14|11|25|10	0	0	0	1.3	0.5	208	RS8_HUMAN
ESYT1-N-ter	NP_004729.1	VAPB	0	20|20	40	20	2	0|0|0|0|0|6|12|0|0|0|2|0|0|0|0|0|0|0|0|0|0|0|0|0|0|0|0|0|0|0|0|0|0|0|0|0|0|0|0|0|0|0|0|0|0|0|0|4|0|3	0.99	0.99	0.99	18.52	0	243	VAPB_HUMAN
ESYT1-N-ter	NP_001367.2	DYNC1H1	0	30|9	39	19.5	2	20|12|29|40|19|4|0|2|42|13|25|16|6|2|27|15|22|58|21|45|16|17|24|3|53|12|0|14|2|4|7|3|3|9|59|6|31|68|5|11|16|6|10|21|14|12|15|14|8|9	0	0	0	0.67	0.55	4646	DYHC1_HUMAN
ESYT1-N-ter	NP_056480.1	AAAS	0	20|19	39	19.5	2	0|0|0|0|0|0|0|0|0|0|0|0|0|0|0|0|0|0|0|0|0|0|0|0|0|0|0|0|0|0|0|0|0|0|2|0|0|4|0|0|2|0|0|0|0|0|0|0|0|0	1	1	1	60.94	0	546	AAAS_HUMAN
ESYT1-N-ter	NP_000962.2	RPL7	0	20|18	38	19	2	8|7|9|7|7|0|0|16|11|6|12|8|18|2|14|7|8|11|12|16|11|32|14|10|18|9|3|14|7|6|7|7|6|8|14|4|8|9|7|18|13|7|6|9|11|9|13|8|2|3	0	0	0	1.44	0.49	248	A8MUD9_HUMAN
ESYT1-N-ter	NP_003565.4	VAPA	0	14|24	38	19	2	0|4|2|4|2|0|0|0|3|0|2|0|0|0|2|0|0|3|3|9|0|2|0|0|3|0|0|0|0|0|0|0|0|0|0|0|0|0|0|0|0|0|0|0|0|0|0|2|0|0	1	1	1	11.59	0	294	VAPA_HUMAN
ESYT1-N-ter	NP_002464.1	MYH9	0	19|18	37	18.5	2	46|41|52|30|54|189|170|2|173|74|45|59|3|3|154|61|31|55|28|23|0|16|27|0|47|0|0|0|0|0|0|0|0|0|0|0|0|0|0|13|2|22|0|3|4|353|14|14|22|49	0	0	0	0.25	0.57	1960	MYH9_HUMAN
ESYT1-N-ter	NP_001143.2	SLC25A5	1	37|0	37	18.5	2	18|14|15|9|17|18|15|24|39|36|18|21|24|26|37|24|17|21|17|22|20|24|21|21|20|29|11|32|9|11|14|16|15|22|52|21|43|75|27|36|32|19|31|31|25|19|18|24|15|15	0	0	0	0.59	0.54	298	ADT2_HUMAN
ESYT1-N-ter	NP_001123952.1	VRK2	0	19|18	37	18.5	2	0|0|0|0|0|0|4|0|0|0|0|0|0|0|0|0|2|0|0|0|0|0|0|0|0|0|0|0|0|0|0|0|0|0|0|0|0|0|0|0|0|0|0|0|0|0|0|0|0|0	1	1	1	77.08	0	508	VRK2_HUMAN
ESYT1-N-ter	NP_036252.1	CD2AP	0	24|12	36	18	2	60|60|71|57|92|140|145|91|58|158|73|80|69|81|64|171|70|98|86|85|0|106|106|0|89|0|0|0|0|0|0|0|0|0|0|0|0|0|0|0|0|0|0|0|0|0|0|60|70|81	0	0	0	0.2	0.57	639	CD2AP_HUMAN
ESYT1-N-ter	NP_060855.2	LSG1	0	19|17	36	18	2	0|0|0|2|4|12|15|0|0|0|0|4|0|0|3|0|3|0|0|0|0|3|0|0|0|0|0|0|0|0|0|0|0|0|0|0|0|0|0|0|0|0|0|0|0|0|0|0|2|0	0.98	0.98	0.98	9.38	0	658	LSG1_HUMAN
ESYT1-N-ter	NP_006422.1	CCT2	0	17|19	36	18	2	77|52|84|85|111|11|17|29|188|392|105|103|16|33|232|512|99|144|91|153|7|95|145|0|145|6|0|2|2|0|2|0|4|3|5|2|6|6|2|3|3|7|7|4|2|3|3|60|71|56	0	0	0	0.15	0.57	535	TCPB_HUMAN
ESYT1-N-ter	NP_060939.3	TEX2	0	22|14	36	18	2	0|0|0|0|0|5|2|0|0|0|0|0|0|0|0|0|0|0|0|2|0|0|0|0|0|0|0|0|0|0|0|0|0|0|0|0|0|0|0|0|0|0|0|0|0|0|0|0|0|0	1	1	1	50	0	1134	TEX2_HUMAN
ESYT1-N-ter	NP_001017963.2	HSP90AA1	0	17|19	36	18	2	13|13|21|14|8|21|25|13|17|16|14|19|13|6|0|8|14|20|15|20|25|27|14|19|22|19|21|15|26|32|39|28|30|34|17|20|28|18|27|24|29|25|31|24|23|25|22|15|11|9	0	0	0	0.69	0.57	854	HS90A_HUMAN
ESYT1-N-ter	NP_055045.2	SRP68	0	22|14	36	18	2	23|22|22|18|31|66|62|11|25|18|39|31|11|5|21|14|34|38|20|28|0|16|12|0|31|0|0|0|0|0|2|2|0|0|4|0|0|0|0|0|0|0|0|0|0|0|0|20|19|16	0	0	0	0.69	0.55	627	SRP68_HUMAN
ESYT1-N-ter	NP_005756.2	ATP6AP2	0	21|14	35	17.5	2	0|0|0|0|0|2|2|0|0|0|0|0|0|0|0|0|0|0|0|0|0|0|0|0|0|0|0|0|0|0|0|0|0|0|0|0|0|0|0|0|0|0|0|0|0|0|0|0|0|0	1	1	1	109.38	0	350	B7Z1I9_HUMAN
ESYT1-N-ter	NP_055246.2	PALD1	0	18|17	35	17.5	2	4|4|7|2|4|18|16|2|9|9|8|9|0|3|12|12|10|3|3|0|0|2|3|0|3|0|0|0|0|0|0|0|0|0|0|0|0|0|0|0|0|0|0|0|0|0|0|9|10|3	0.14	0.18	0.14	2.65	0.28	856	PALD_HUMAN
ESYT1-N-ter	NP_001174.2	ATP6AP1	0	18|17	35	17.5	2	0|0|0|0|0|0|0|0|0|0|0|0|0|0|0|0|0|0|0|0|0|0|0|0|0|0|0|0|0|0|0|0|0|0|0|0|0|0|0|0|0|0|0|0|0|0|0|0|0|0	1	1	1	175	0	470	A0A0C4DGX8_HUMAN
ESYT1-N-ter	NP_036546.2	RAB3GAP2	0	18|17	35	17.5	2	0|3|0|3|2|4|3|0|0|2|5|3|0|4|4|4|2|4|0|2|0|3|2|0|5|0|0|0|0|0|0|0|0|0|0|0|0|0|0|0|0|0|0|0|0|0|0|5|2|0	1	1	1	7.06	0	1393	RBGPR_HUMAN
ESYT1-N-ter	NP_005198.1	CRKL	0	14|21	35	17.5	2	22|22|26|21|28|32|34|10|17|19|19|22|8|10|15|29|16|23|15|22|33|16|19|15|24|16|14|12|21|28|33|19|29|31|9|21|21|11|32|31|31|27|24|41|22|18|26|36|16|20	0	0	0	0.62	0.57	303	CRKL_HUMAN
ESYT1-N-ter	NP_000958.1	RPL3	0	22|13	35	17.5	2	11|16|12|22|12|3|2|7|12|4|10|11|11|4|7|5|12|35|16|34|21|25|11|16|28|12|11|11|6|11|15|17|12|12|19|17|20|10|22|20|25|9|18|23|16|13|14|12|5|6	0	0	0	0.9	0.53	403	G5E9G0_HUMAN
ESYT1-N-ter	NP_000963.1	RPL7A	0	21|13	34	17	2	6|12|14|17|16|2|4|14|11|10|7|14|11|7|9|19|8|18|13|20|10|19|15|8|19|7|5|8|5|4|8|7|8|12|5|7|5|9|9|13|18|11|15|16|16|12|13|13|13|15	0	0	0	1.13	0.51	266	RL7A_HUMAN
ESYT1-N-ter	NP_064539.1	EMC7	0	16|18	34	17	2	0|0|0|0|0|0|0|0|0|0|0|0|0|0|0|0|0|0|0|0|0|0|0|0|0|0|0|0|0|0|0|0|0|0|0|0|0|0|0|0|0|0|0|0|0|0|0|0|0|0	1	1	1	170	0	242	EMC7_HUMAN
ESYT1-N-ter	NP_066409.1	H2AC7	0	17|17	34	17	2	0|0|0|21|0|0|0|30|0|0|0|0|21|0|0|0|0|0|0|0|0|16|0|0|0|0|0|0|0|0|0|0|0|0|0|0|0|0|0|0|0|0|0|0|0|0|0|0|19|24	0.61	0.61	0.61	3.24	0.04	130	H2A1D_HUMAN
ESYT1-N-ter	NP_150254.1	RPL13	0	19|15	34	17	2	2|4|4|6|0|3|4|4|5|8|5|5|3|2|4|7|6|9|5|9|23|4|3|10|7|16|6|7|6|12|14|14|14|3|8|11|9|4|6|22|10|18|9|12|19|6|6|7|4|4	0	0	0	1.48	0.46	211	RL13_HUMAN
ESYT1-N-ter	NP_001186269.1	RPL17	0	19|15	34	17	2	4|5|6|6|6|2|2|9|7|18|5|8|5|6|10|5|7|12|7|6|14|5|5|11|6|13|10|11|8|16|14|17|12|12|12|12|17|14|16|15|17|13|20|15|20|11|9|8|4|5	0	0	0	1.21	0.5	184	RL17_HUMAN
ESYT1-N-ter	NP_076424.1	DDRGK1	0	16|17	33	16.5	2	0|0|0|0|0|4|4|0|0|0|0|0|0|0|0|0|0|0|0|0|0|0|0|0|0|0|0|0|0|0|0|0|0|0|0|0|0|0|0|0|0|0|0|0|0|0|0|0|0|0	1	1	1	51.56	0	314	DDRGK_HUMAN
ESYT1-N-ter	NP_001035807.1	H2AC19	0	17|16	33	16.5	2	0|9|17|0|16|0|0|29|0|37|0|14|21|21|16|26|0|36|16|29|0|0|17|0|41|0|0|0|0|21|0|30|22|0|0|15|0|0|0|10|11|23|15|12|12|22|0|25|17|0	0	0	0	0.75	0.54	130	H2A2A_HUMAN
ESYT1-N-ter	NP_002645.3	PKM	0	22|11	33	16.5	2	29|24|29|19|22|31|40|29|46|33|20|24|24|18|31|34|27|26|12|22|34|45|21|41|22|16|33|26|20|26|23|17|6|23|48|11|39|57|14|16|11|18|12|13|15|8|17|25|16|15	0	0	0	0.5	0.57	531	B4DNK4_HUMAN
ESYT1-N-ter	NP_036205.1	CCT5	0	15|17	32	16	2	44|37|59|52|73|7|8|39|123|211|87|87|30|47|145|295|82|117|63|101|8|87|106|6|106|11|6|13|7|10|9|7|9|12|47|5|17|42|7|11|10|13|13|10|11|7|8|64|45|51	0	0	0	0.18	0.57	541	B7ZAR1_HUMAN
ESYT1-N-ter	NP_000969.1	RPL23	0	20|12	32	16	2	5|2|7|7|7|0|2|5|27|5|5|4|2|3|19|11|3|7|9|6|7|6|5|0|4|7|2|10|7|6|6|4|9|10|22|5|19|34|8|7|11|36|8|14|8|7|9|3|5|4	0	0	0	1.25	0.48	140	J3KTJ3_HUMAN
ESYT1-N-ter	NP_003290.1	HSP90B1	0	20|12	32	16	2	0|3|0|0|0|0|0|0|2|2|0|0|0|0|2|0|0|2|0|0|5|0|0|2|2|2|2|0|2|2|5|0|0|5|4|3|3|5|0|9|7|4|0|6|2|4|6|3|0|0	0.97	1	0.97	4.35	0.01	803	ENPL_HUMAN
ESYT1-N-ter	NP_005222.2	CTTN	0	19|13	32	16	2	46|35|42|33|47|59|64|37|28|48|38|39|38|34|32|44|36|53|36|50|7|73|70|0|48|0|0|3|0|3|7|3|6|4|4|2|0|0|2|5|6|4|0|5|4|12|6|34|30|22	0	0	0	0.37	0.57	550	SRC8_HUMAN
ESYT1-N-ter	NP_705618.1	NUP155	0	15|17	32	16	2	2|0|0|0|0|3|0|0|0|3|0|0|0|0|0|0|2|0|2|0|7|0|0|0|0|0|0|0|6|4|9|0|4|8|0|3|4|0|13|7|8|6|6|7|4|5|10|2|0|0	0.78	0.9	0.78	3.2	0.03	1391	E9PF10_HUMAN
ESYT1-N-ter	NP_055481.1	CLINT1	0	23|9	32	16	2	16|18|22|20|28|19|17|9|17|24|24|25|16|11|10|25|21|23|21|26|0|25|23|0|23|0|0|0|0|0|0|0|0|0|8|0|5|7|0|0|0|0|0|0|0|0|0|8|17|12	0	0	0	0.81	0.53	625	EPN4_HUMAN
ESYT1-N-ter	NP_006421.2	CCT4	0	18|14	32	16	2	42|26|38|37|32|0|3|32|86|113|55|63|32|39|86|112|59|84|43|66|13|55|47|10|54|18|6|13|5|7|6|6|9|10|25|9|18|29|5|8|8|7|7|6|11|15|11|36|37|35	0	0	0	0.3	0.57	539	TCPD_HUMAN
ESYT1-N-ter	NP_940953.2	MIA3	0	18|13	31	15.5	2	0|0|0|0|0|0|0|0|0|0|0|0|0|0|0|0|0|0|0|0|0|0|0|0|0|0|0|0|0|0|0|0|0|0|0|0|0|0|0|0|0|0|0|0|0|0|0|0|0|0	1	1	1	155	0	1907	TGO1_HUMAN
ESYT1-N-ter	NP_060917.1	EMC3	0	15|16	31	15.5	2	0|0|0|0|0|0|0|0|0|0|0|0|0|0|0|0|0|0|0|0|0|0|0|0|0|0|0|0|0|0|0|0|0|0|0|0|0|0|0|0|0|0|0|0|0|0|0|0|0|0	1	1	1	155	0	261	EMC3_HUMAN
ESYT1-N-ter	NP_060421.2	SMPD4	0	17|14	31	15.5	2	0|0|0|0|0|3|6|0|0|0|0|0|0|0|0|0|0|0|0|0|0|0|0|0|0|0|0|0|0|0|0|0|0|0|2|0|0|2|0|0|0|0|0|0|0|0|0|0|0|0	1	1	1	29.81	0	866	NSMA3_HUMAN
ESYT1-N-ter	NP_068803.1	H4C11	0	11|19	30	15	2	23|19|18|24|20|15|16|26|14|26|15|19|14|27|15|34|19|22|19|30|12|31|40|14|26|11|22|9|8|11|18|13|13|16|6|11|9|9|25|25|15|20|14|20|12|13|18|49|35|42	0	0	0	0.57	0.57	103	H4_HUMAN
ESYT1-N-ter	NP_150644.1	RPL8	0	17|13	30	15	2	3|6|12|11|7|5|3|6|4|6|3|4|9|3|4|2|2|15|9|12|5|5|9|8|13|5|9|3|2|4|5|4|0|4|2|6|5|3|6|14|10|9|12|5|8|5|5|0|0|3	0	0	0	1.73	0.39	257	G3V1A1_HUMAN
ESYT1-N-ter	NP_001448.2	FLNB	0	16|14	30	15	2	112|104|241|119|215|115|86|193|133|286|161|175|102|194|95|263|123|249|241|210|0|231|238|0|190|0|0|0|0|0|0|0|0|0|0|0|0|0|0|3|0|0|0|0|0|0|2|447|341|376	0	0	0	0.07	0.57	2602	A0A0C4DGA1_HUMAN
ESYT1-N-ter	NP_000973.2	RPL21	0	12|17	29	14.5	2	12|5|7|10|7|0|0|12|11|8|6|8|14|13|7|15|6|11|7|9|9|17|8|6|8|12|3|13|6|6|6|5|4|15|9|9|12|11|10|24|19|12|11|18|12|2|12|16|25|13	0	0	0	1.04	0.51	160	G3V1B3_HUMAN
ESYT1-N-ter	NP_003595.1	IRS4	0	17|12	29	14.5	2	21|22|23|21|18|46|44|14|30|42|36|49|13|14|34|39|35|33|24|38|39|24|20|20|44|26|8|29|12|31|26|20|21|25|37|18|29|56|21|9|12|16|6|18|14|8|10|25|19|13	0	0	0	0.42	0.57	1257	IRS4_HUMAN
ESYT1-N-ter	NP_002941.1	RPN1	0	15|14	29	14.5	2	0|0|0|0|0|0|0|0|0|0|0|0|0|0|0|0|0|6|0|0|0|0|0|0|0|0|0|0|0|0|0|0|0|3|0|0|0|0|0|0|0|0|0|0|0|0|0|0|0|0	1	1	1	40.28	0	607	B7Z4L4_HUMAN
ESYT1-N-ter	NP_066406.1	H2BC3	0	29|0	29	14.5	2	0|16|26|0|25|20|22|0|28|0|25|29|0|0|32|0|28|32|18|35|0|30|26|0|35|0|7|11|9|0|0|0|0|0|0|0|0|17|15|27|30|30|28|29|19|42|39|21|0|0	0	0	0	0.52	0.54	126	H2B1B_HUMAN
ESYT1-N-ter	NP_006187.2	PCBP1	0	15|14	29	14.5	2	7|11|13|12|12|27|23|4|12|12|15|12|4|4|17|16|13|18|14|8|22|6|8|9|13|19|9|22|8|7|10|8|13|17|29|10|36|27|14|9|12|17|6|19|4|13|13|2|7|6	0	0	0	0.8	0.53	356	PCBP1_HUMAN
ESYT1-N-ter	NP_001348.2	DHX9	0	17|11	28	14	2	18|14|20|22|16|47|44|10|29|13|24|26|14|11|30|33|27|41|15|25|12|17|16|10|29|13|3|15|7|3|5|5|4|9|20|6|10|16|9|31|28|14|21|27|18|12|20|30|26|23	0	0	0	0.52	0.57	1270	DHX9_HUMAN
ESYT1-N-ter	NP_055488.1	EMC2	0	19|9	28	14	2	0|0|0|0|0|0|0|0|0|0|0|0|0|0|0|0|0|0|0|0|0|0|0|0|0|0|0|0|0|0|0|0|0|0|0|0|0|0|0|0|0|0|0|0|0|0|0|0|0|0	1	1	1	140	0	297	EMC2_HUMAN
ESYT1-N-ter	NP_001180345.1	DDX3X	0	14|14	28	14	2	16|10|19|19|24|58|56|14|33|15|27|24|15|13|30|19|19|23|24|27|28|19|24|23|28|34|22|35|20|19|19|25|19|28|31|23|25|24|23|25|16|29|28|14|29|17|24|25|22|16	0	0	0	0.47	0.57	661	A0A2R8Y7T2_HUMAN
ESYT1-N-ter	NP_057457.1	WWOX	0	12|16	28	14	2	3|2|2|5|3|27|25|0|5|6|4|5|4|3|5|10|7|5|4|4|0|7|3|0|7|0|0|0|0|0|0|0|0|0|0|0|0|0|0|0|0|0|0|0|0|0|0|14|6|5	0.01	0.02	0.01	2.05	0.34	414	WWOX_HUMAN
ESYT1-N-ter	NP_000959.2	RPL4	0	17|10	27	13.5	2	7|9|10|9|12|3|5|7|11|6|9|11|6|6|12|11|10|23|11|22|15|11|21|14|21|11|12|10|10|9|9|10|7|17|6|9|18|8|12|30|19|15|20|19|18|13|16|13|9|9	0	0	0	0.83	0.52	427	H3BM89_HUMAN
ESYT1-N-ter	NP_001132913.1	BCAP31	0	14|13	27	13.5	2	0|0|0|0|0|0|0|0|0|0|0|0|0|0|0|0|0|0|0|0|0|0|0|0|0|0|0|0|0|0|0|0|0|0|0|0|0|0|0|0|0|0|0|0|0|0|0|0|0|0	1	1	1	135	0	246	BAP31_HUMAN
ESYT1-N-ter	NP_004387.1	DDX5	0	15|12	27	13.5	2	11|11|8|14|10|29|22|2|23|6|22|26|2|0|22|16|19|18|10|12|29|6|4|11|17|43|13|37|19|19|19|18|14|20|39|18|41|42|16|27|21|17|17|20|19|19|20|14|13|14	0	0	0	0.53	0.57	614	J3KTA4_HUMAN
ESYT1-N-ter	NP_001129477.1	GART	0	17|10	27	13.5	2	32|18|21|17|11|34|36|16|33|40|24|24|5|2|24|19|14|46|27|9|32|20|16|8|14|24|11|28|15|19|21|12|17|23|47|18|47|49|22|21|30|24|18|27|18|11|19|17|18|12	0	0	0	0.45	0.57	1010	PUR2_HUMAN
ESYT1-N-ter	NP_005907.3	MCM7	0	16|11	27	13.5	2	12|9|15|13|14|0|3|6|21|10|19|15|6|3|21|10|10|25|16|13|30|13|10|5|21|40|5|39|9|12|11|11|7|16|40|14|37|56|13|18|13|11|17|17|20|11|14|10|8|9	0	0	0	0.6	0.54	719	MCM7_HUMAN
ESYT1-N-ter	NP_000960.2	RPL5	0	20|6	26	13	2	6|5|6|9|8|6|8|6|9|6|3|7|7|6|10|9|7|17|6|9|8|14|13|11|13|5|6|6|4|6|9|7|6|5|11|7|12|6|9|11|14|6|7|8|7|9|12|3|4|5	0	0	0	1.28	0.4	297	RL5_HUMAN
ESYT1-N-ter	NP_853553.1	AUP1	0	11|15	26	13	2	0|0|0|0|0|0|0|0|0|0|0|0|0|0|0|0|0|0|0|0|0|0|0|0|0|0|0|0|0|0|0|0|0|0|0|0|0|0|0|0|0|0|0|0|0|0|0|0|0|0	1	1	1	130	0	410	AUP1_HUMAN
ESYT1-N-ter	NP_002511.1	NPM1	0	15|11	26	13	2	24|31|45|46|44|107|65|51|32|62|34|31|54|31|30|50|35|76|44|59|11|58|63|4|65|11|2|10|6|8|8|5|9|9|13|9|15|11|8|14|12|10|7|10|10|11|14|186|162|126	0	0	0	0.2	0.57	294	NPM_HUMAN
ESYT1-N-ter	NP_937887.1	EIF4G1	0	14|12	26	13	2	84|83|108|82|94|130|130|96|85|167|101|136|55|101|75|131|101|129|90|105|0|104|94|0|104|0|0|4|0|0|0|0|0|0|3|0|0|0|0|2|2|0|0|4|0|0|0|95|106|184	0	0	0	0.12	0.57	1512	IF4G1_HUMAN
ESYT1-N-ter	NP_001072989.1	KTN1	0	19|6	25	12.5	2	3|5|7|6|3|8|10|0|0|0|0|3|0|0|0|0|0|10|0|7|0|0|4|0|15|0|0|0|0|0|0|0|0|0|0|0|0|0|0|0|0|0|0|0|0|0|0|0|0|0	0.5	0.96	0.5	3.86	0.05	1357	B7Z6P3_HUMAN
ESYT1-N-ter	NP_000652.2	RPL9	0	14|11	25	12.5	2	10|7|5|9|5|0|2|4|13|11|11|12|5|4|16|10|12|15|8|7|16|8|8|3|7|16|3|19|5|7|8|8|7|5|19|10|20|21|6|6|8|11|12|15|10|7|5|7|13|9	0	0	0	0.96	0.51	192	RL9_HUMAN
ESYT1-N-ter	NP_060843.2	SYNJ2BP	1	13|12	25	12.5	2	0|0|0|0|0|0|0|0|0|0|0|0|0|0|0|0|0|0|0|0|0|0|0|0|0|0|0|0|0|0|0|0|0|0|0|0|0|0|0|0|0|0|0|0|0|0|0|0|0|0	1	1	1	125	0	145	SYJ2B_HUMAN
ESYT1-N-ter	NP_002851.2	ALDH18A1	1	15|10	25	12.5	2	9|13|20|22|15|0|0|12|31|5|5|9|12|11|21|5|7|21|23|15|24|23|15|20|11|22|13|15|17|15|18|13|16|19|56|18|34|63|14|23|22|15|15|23|19|8|14|14|4|9	0	0	0	0.52	0.57	795	P5CS_HUMAN
ESYT1-N-ter	NP_612510.1	TECR	0	8|17	25	12.5	2	3|3|3|4|0|0|0|2|6|12|3|4|3|3|6|5|3|4|0|2|5|2|4|2|3|5|4|6|0|2|3|5|4|3|9|2|3|11|2|2|6|3|4|4|0|2|0|10|0|0	0.49	0.98	0.49	2.35	0.11	308	TECR_HUMAN
ESYT1-N-ter	NP_001016.1	RPS23	0	13|12	25	12.5	2	5|12|9|6|11|4|6|5|5|5|5|9|3|4|5|5|5|7|9|12|6|6|8|3|10|4|2|7|2|4|5|7|5|5|5|5|10|10|7|6|7|4|4|7|7|4|6|7|4|2	0	0	0	1.59	0.42	143	RS23_HUMAN
ESYT1-N-ter	NP_003698.1	RUVBL1	0	12|13	25	12.5	2	66|42|52|53|60|83|71|74|47|124|55|57|63|80|49|134|55|72|50|56|0|65|57|0|65|0|0|0|0|0|0|0|0|0|0|0|0|0|0|3|2|0|0|0|0|0|0|69|80|101	0	0	0	0.18	0.57	456	E7ETR0_HUMAN
ESYT1-N-ter	NP_115733.2	CCDC115	0	13|11	24	12	2	0|0|0|0|0|0|0|0|0|0|0|0|0|0|0|0|0|0|0|0|0|0|0|0|0|0|0|0|0|0|0|0|0|0|0|0|0|0|0|0|0|0|0|0|0|0|0|0|0|0	1	1	1	120	0	180	B8ZZ99_HUMAN
ESYT1-N-ter	NP_036439.2	EPB41L3	0	15|9	24	12	2	40|39|58|45|52|126|126|34|36|58|36|31|33|43|21|72|32|48|43|53|0|70|52|0|55|0|0|0|0|0|0|0|0|0|0|0|0|0|0|0|0|0|0|0|0|0|0|56|47|44	0	0	0	0.23	0.57	1087	A0A0A0MRA8_HUMAN
ESYT1-N-ter	NP_003934.1	STBD1	0	11|13	24	12	2	0|0|0|0|0|0|0|0|0|0|0|0|0|0|0|0|0|0|0|0|0|0|0|0|0|0|0|0|0|0|0|0|0|0|0|0|0|0|0|0|0|0|0|0|0|0|0|0|0|0	1	1	1	120	0	358	STBD1_HUMAN
ESYT1-N-ter	NP_733765.1	ATP2A2	0	16|8	24	12	2	2|2|3|4|3|4|7|0|14|0|4|7|3|0|11|3|5|6|5|3|7|8|10|3|2|9|4|3|0|0|3|2|3|3|21|4|11|18|4|4|8|0|2|6|5|3|5|5|3|0	0	0	0	1.56	0.38	1042	A0A0C4DH86_HUMAN
ESYT1-N-ter	NP_001252518.1	RTN3	0	15|9	24	12	2	0|0|0|0|0|4|12|0|0|0|0|0|0|0|0|0|0|0|0|0|0|0|0|0|0|0|0|0|0|2|0|0|0|0|0|0|0|0|0|0|0|0|0|0|0|0|0|0|0|0	0.98	0.99	0.98	16.67	0	1032	B7Z4M1_HUMAN
ESYT1-N-ter	NP_002626.1	SLC25A3	1	17|7	24	12	2	7|9|3|4|5|4|3|5|9|3|4|7|3|4|8|2|5|4|5|5|8|3|0|7|4|7|3|7|4|8|6|7|5|9|12|6|11|16|4|6|11|4|10|10|5|8|7|5|5|3	0	0	0	1.46	0.37	361	MPCP_HUMAN
ESYT1-N-ter	NP_003092.4	SOAT1	0	16|8	24	12	2	0|0|0|0|0|0|0|0|0|0|0|0|0|0|0|0|0|0|0|0|0|0|0|0|0|0|0|0|0|0|0|0|0|0|0|0|0|0|0|0|0|0|0|0|0|0|0|0|0|0	1	1	1	120	0	550	SOAT1_HUMAN
ESYT1-N-ter	NP_005310.1	H1-2	0	0|24	24	12	2	18|19|16|22|0|25|17|25|30|47|13|0|42|27|0|40|0|34|0|32|28|0|37|9|65|14|6|9|6|13|14|18|12|13|10|15|11|10|12|40|27|24|24|19|25|22|27|0|4|14	0	0	0	0.41	0.55	213	H12_HUMAN
ESYT1-N-ter	NP_003042.3	SLC16A1	0	14|9	23	11.5	2	3|3|3|5|3|0|0|5|6|7|3|3|3|5|5|5|2|6|5|4|3|8|7|2|2|8|0|5|2|0|4|3|2|0|6|3|8|6|3|3|3|2|4|4|5|2|0|22|2|2	0.03	0.05	0.03	1.93	0.32	500	MOT1_HUMAN
ESYT1-N-ter	NP_000975.2	RPL23A	0	10|13	23	11.5	2	2|2|4|4|4|0|0|5|4|10|9|9|4|6|6|12|8|10|4|9|6|4|3|7|13|3|4|4|2|3|2|4|3|6|2|5|6|4|4|16|17|10|6|16|10|5|8|7|6|5	0	0	0	1.29	0.46	156	A8MUS3_HUMAN
ESYT1-N-ter	NP_659471.1	TOR1AIP2	0	10|13	23	11.5	2	0|0|0|0|0|0|0|0|0|0|0|0|0|0|0|0|0|0|0|0|0|0|0|0|0|0|0|0|0|0|0|0|0|0|0|0|0|0|0|0|0|0|0|0|0|0|0|0|0|0	1	1	1	115	0	470	TOIP2_HUMAN
ESYT1-N-ter	NP_006752.1	YWHAE	0	11|12	23	11.5	2	14|19|19|19|27|0|0|16|14|46|18|20|11|12|11|61|18|20|21|18|5|13|15|0|26|7|0|6|2|3|4|0|5|3|5|5|6|6|5|8|4|6|3|2|4|6|6|14|24|24	0	0	0	0.57	0.57	255	B4DJF2_HUMAN
ESYT1-N-ter	NP_001896.2	CTPS1	0	14|9	23	11.5	2	19|10|13|12|14|36|34|16|30|30|21|25|16|12|30|28|23|28|17|14|6|23|17|2|14|13|0|16|0|4|4|3|3|5|23|2|10|25|5|7|4|7|4|3|7|9|6|26|12|32	0	0	0	0.5	0.57	591	B4E1E0_HUMAN
ESYT1-N-ter	NP_001184222.1	DPYSL2	0	10|13	23	11.5	2	21|22|22|20|26|35|40|35|29|53|29|32|22|29|22|43|26|29|24|22|0|24|21|0|26|0|0|0|0|0|0|0|0|0|0|0|0|0|0|2|2|0|0|0|0|0|0|33|32|26	0	0	0	0.4	0.57	677	A0A1C7CYX9_HUMAN
ESYT1-N-ter	NP_065174.1	CORO1B	0	14|8	22	11	2	20|17|18|21|28|40|34|21|22|45|25|28|19|45|19|40|22|24|27|29|0|25|32|0|27|0|0|0|0|0|0|0|0|0|0|0|0|0|0|0|0|0|0|0|0|5|0|56|29|26	0	0	0	0.38	0.57	489	COR1B_HUMAN
ESYT1-N-ter	NP_057376.2	TRAP1	1	11|11	22	11	2	6|6|3|7|4|3|2|11|14|6|7|10|10|4|14|4|8|7|8|7|9|7|8|7|5|20|7|15|6|8|10|12|11|10|33|10|19|36|7|19|17|12|11|28|17|11|9|10|7|7	0	0	0	0.73	0.53	704	I3L0K7_HUMAN
ESYT1-N-ter	NP_620409.1	VANGL1	0	15|7	22	11	2	0|0|0|0|0|0|0|0|0|0|0|0|0|0|2|0|0|0|0|0|0|0|0|0|0|0|0|0|0|0|0|0|0|0|0|0|0|0|0|0|0|0|0|0|0|0|0|2|0|9	0.98	1	0.98	21.15	0	524	VANG1_HUMAN
ESYT1-N-ter	NP_000981.1	RPL27A	0	11|11	22	11	2	3|0|2|3|5|3|0|5|3|6|3|4|2|4|6|16|4|5|4|3|5|4|2|3|4|4|3|4|5|5|4|6|2|5|4|2|4|5|6|3|9|5|6|6|6|3|3|0|4|4	0.01	0.01	0.01	1.96	0.34	148	RL27A_HUMAN
ESYT1-N-ter	NP_006591.1	NUDC	0	15|7	22	11	2	29|25|24|24|27|44|36|16|25|38|34|35|15|14|18|48|30|37|26|37|3|20|25|0|36|0|0|0|0|0|2|0|0|0|0|0|4|0|2|6|0|0|2|2|0|3|2|16|50|22	0	0	0	0.37	0.57	331	NUDC_HUMAN
ESYT1-N-ter	NP_006436.3	PRPF8	0	14|8	22	11	2	66|44|67|73|61|51|45|28|52|64|71|75|34|34|54|89|66|85|67|101|3|64|63|0|126|3|0|4|0|0|0|0|0|4|7|3|3|6|2|0|2|0|0|2|3|7|2|68|57|66	0	0	0	0.17	0.57	2335	PRP8_HUMAN
ESYT1-N-ter	P08727	KRT19	0	13|9	22	11	2	10|8|15|10|11|9|7|12|16|17|14|19|7|9|15|23|12|19|9|19|27|9|10|11|15|23|8|25|6|11|11|9|9|9|22|13|24|19|8|9|6|23|14|13|10|11|12|14|4|13	0	0	0	0.63	0.57	400	K1C19_HUMAN
ESYT1-N-ter	NP_001185486.1	LMNB1	0	16|6	22	11	2	2|0|2|3|0|0|0|0|7|0|0|0|2|0|0|0|0|2|0|5|3|4|0|5|7|3|0|5|0|3|2|0|3|0|8|3|11|3|5|2|4|2|0|3|9|2|4|3|0|0	0.5	0.99	0.5	2.52	0.1	376	A0A0D9SFE5_HUMAN
ESYT1-N-ter	NP_060069.3	VEZT	0	15|6	21	10.5	2	0|0|0|0|0|0|0|0|0|0|0|0|0|0|0|0|0|0|0|0|0|0|0|0|0|0|0|0|0|0|0|0|0|0|0|0|0|0|0|0|0|0|0|0|0|0|0|0|0|0	1	1	1	105	0	779	VEZA_HUMAN
ESYT1-N-ter	NP_001120676.1	HMOX2	0	11|10	21	10.5	2	0|0|0|0|0|0|0|0|0|0|0|0|0|0|0|0|0|0|0|0|0|0|0|0|0|0|0|0|0|0|0|0|0|0|0|0|0|0|0|0|0|0|0|0|0|0|0|0|0|0	1	1	1	105	0	316	A0A087WT44_HUMAN
ESYT1-N-ter	NP_004222.2	ATP6V1F	0	10|11	21	10.5	2	0|0|0|0|0|0|0|0|0|0|0|0|0|0|0|0|0|0|0|0|0|0|0|0|0|0|0|0|0|0|0|0|0|0|0|0|0|0|0|0|0|0|0|0|0|0|0|0|0|0	1	1	1	105	0	119	VATF_HUMAN
ESYT1-N-ter	NP_067026.3	SRPRB	0	9|12	21	10.5	2	0|3|2|0|0|0|0|0|0|0|0|0|0|0|2|5|0|2|0|0|0|0|0|0|0|0|0|0|0|0|0|0|0|0|2|0|0|3|0|0|0|0|0|2|0|0|0|2|0|0	0.99	1	0.99	11.41	0	271	SRPRB_HUMAN
ESYT1-N-ter	NP_057731.1	THEM6	0	15|6	21	10.5	2	0|0|0|0|0|0|0|0|0|0|0|0|0|0|0|0|0|0|0|0|0|0|0|0|0|0|0|0|0|0|0|0|0|0|0|0|0|0|0|0|0|0|0|0|0|0|0|0|0|0	1	1	1	105	0	208	THEM6_HUMAN
ESYT1-N-ter	NP_006004.2	RPL10	0	13|8	21	10.5	2	3|9|8|8|6|0|2|7|7|11|6|7|9|3|5|9|3|11|13|11|8|7|5|7|8|9|5|12|9|8|10|14|9|9|12|8|11|12|11|7|11|7|10|12|9|4|6|6|5|5	0	0	0	1.02	0.49	214	RL10_HUMAN
ESYT1-N-ter	NP_006420.1	CCT7	0	13|8	21	10.5	2	51|28|50|38|64|0|2|22|96|120|59|60|15|19|115|157|66|77|57|74|4|56|84|0|78|0|0|2|0|0|0|2|0|0|2|2|2|0|3|3|5|3|2|4|2|0|0|20|27|34	0	0	0	0.18	0.57	543	TCPH_HUMAN
ESYT1-N-ter	NP_148982.1	RPS24	0	11|9	20	10	2	9|6|5|6|6|0|0|8|16|13|11|8|5|12|16|9|8|9|6|10|8|5|4|3|13|7|4|8|5|3|4|4|3|6|7|3|8|14|5|14|10|8|6|12|9|6|6|9|8|21	0	0	0	0.92	0.5	130	A0A2R8Y849_HUMAN
ESYT1-N-ter	NP_444280.2	SNAP47	0	11|9	20	10	2	0|0|0|0|0|0|0|0|0|0|0|0|0|0|0|0|0|0|0|0|0|0|0|0|0|0|0|0|0|0|0|0|0|0|3|0|0|0|0|0|0|0|0|0|0|0|0|0|0|0	1	1	1	83.33	0	464	A0A087X0B7_HUMAN
ESYT1-N-ter	NP_001021.1	RPS27	0	13|7	20	10	2	4|8|8|5|6|2|3|8|9|5|9|10|6|5|9|5|10|11|12|8|7|9|15|6|8|8|6|10|9|7|9|9|11|10|13|7|13|12|11|6|14|11|9|12|11|3|2|5|6|6	0	0	0	0.94	0.49	84	RS27_HUMAN
ESYT1-N-ter	NP_006657.1	RUVBL2	0	10|10	20	10	2	58|32|45|37|52|0|0|65|68|82|83|83|66|62|66|96|88|64|49|76|0|47|64|0|71|0|0|0|0|0|0|0|0|0|2|0|2|2|0|0|0|0|0|0|0|0|0|76|80|58	0	0	0	0.16	0.57	463	M0QXZ7_HUMAN
ESYT1-N-ter	NP_000998.1	RPS4X	0	15|5	20	10	2	2|4|3|5|3|0|0|3|8|0|5|7|13|2|5|3|2|8|4|5|15|0|3|14|5|10|6|10|4|7|8|6|5|4|12|6|12|9|6|12|16|10|8|22|13|11|15|4|3|3	0	0	0	0.95	0.48	263	RS4X_HUMAN
ESYT1-N-ter	NP_005947.3	MTHFD1	0	9|10	19	9.5	2	4|3|5|4|0|3|4|0|39|10|14|13|3|0|39|7|12|11|4|6|43|2|2|12|8|47|7|57|14|17|21|11|13|24|128|18|82|123|17|14|23|11|14|24|17|14|11|2|11|2	0	0	0	0.28	0.57	935	C1TC_HUMAN
ESYT1-N-ter	NP_001226.2	SERPINH1	0	9|10	19	9.5	2	3|4|3|3|3|0|0|4|3|3|0|2|0|0|8|3|0|3|3|5|12|14|6|0|4|9|0|9|11|8|6|7|8|12|11|3|11|14|10|4|10|10|8|10|8|6|4|7|3|3	0	0	0	1.06	0.48	418	SERPH_HUMAN
ESYT1-N-ter	NP_055535.2	SLK	0	11|8	19	9.5	2	41|30|36|39|51|93|86|32|38|47|41|47|30|26|38|44|37|67|34|55|0|47|48|0|56|0|0|0|0|0|0|0|0|0|0|0|0|0|0|0|0|0|0|0|0|0|0|24|38|32	0	0	0	0.21	0.57	1235	SLK_HUMAN
ESYT1-N-ter	NP_002625.1	PHB	1	12|7	19	9.5	2	4|3|0|2|0|0|0|2|7|0|4|4|2|0|10|0|4|6|0|0|7|2|0|8|2|9|3|6|3|7|0|3|6|6|12|0|9|19|0|10|11|10|7|11|11|6|13|6|0|0	0	0	0	1.14	0.45	272	PHB_HUMAN
ESYT1-N-ter	NP_116231.2	TMEM209	0	11|8	19	9.5	2	0|0|0|0|0|0|0|0|0|0|0|2|0|0|0|0|0|0|0|0|0|0|0|0|0|0|0|0|0|0|0|0|0|0|0|0|0|0|0|0|0|0|0|0|0|0|0|0|0|0	1	1	1	95	0	561	TM209_HUMAN
ESYT1-N-ter	NP_001091081.1	GPR89A	0	9|10	19	9.5	2	0|0|0|0|0|0|0|0|0|0|0|0|0|0|0|0|0|0|0|0|0|0|0|0|0|0|0|0|0|0|0|0|0|0|0|0|0|0|0|0|0|0|0|0|0|0|0|0|0|0	1	1	1	95	0	455	GPHRA_HUMAN
ESYT1-N-ter	NP_001159477.1	EPB41	0	11|8	19	9.5	2	22|33|36|32|32|88|85|12|22|41|31|29|18|20|20|36|30|31|37|29|0|39|29|0|26|0|0|0|0|0|0|0|0|0|0|0|0|0|0|0|0|0|0|0|0|0|0|51|32|49	0	0	0	0.26	0.57	864	A0A2R8Y5G2_HUMAN
ESYT1-N-ter	NP_006304.1	USP15	0	12|7	19	9.5	2	19|17|14|19|24|46|37|9|21|29|23|27|7|10|23|24|18|15|16|16|5|22|22|0|20|6|0|2|3|2|3|0|4|3|2|0|0|0|3|0|0|0|0|0|0|0|0|18|27|42	0	0	0	0.43	0.55	952	UBP15_HUMAN
ESYT1-N-ter	NP_001244222.1	HNRNPH1	0	13|6	19	9.5	2	5|9|9|9|10|4|4|0|18|30|14|19|8|0|12|18|12|15|0|17|36|16|0|18|14|31|10|31|16|19|21|18|19|28|37|17|62|32|13|26|18|23|30|19|28|19|17|9|9|12	0	0	0	0.37	0.57	449	E9PCY7_HUMAN
ESYT1-N-ter	NP_005498.1	CFL1	0	8|11	19	9.5	2	0|2|0|0|2|3|2|5|2|5|4|5|3|4|4|4|4|4|4|5|5|4|2|6|6|7|6|5|7|6|7|5|8|11|6|6|13|5|6|7|12|7|4|13|9|6|3|7|34|6	0	0	0	1.13	0.46	166	G3V1A4_HUMAN
ESYT1-N-ter	NP_005582.1	MRE11	0	11|8	19	9.5	2	33|35|48|48|46|89|82|40|26|65|29|27|43|41|26|53|29|62|34|68|123|50|58|66|73|60|71|61|54|84|103|80|102|66|29|95|46|24|112|13|5|65|59|0|60|28|30|70|60|50	0	0	0	0.13	0.57	708	F8W7U8_HUMAN
ESYT1-N-ter	P35908	KRT2	0	19|0	19	9.5	2	0|0|4|0|4|7|7|6|0|0|5|15|10|0|14|0|9|9|0|6|63|0|0|0|17|40|37|11|0|5|22|40|17|17|5|16|28|8|17|22|0|81|66|14|25|42|71|8|5|12	0	0	0	0.33	0.55	645	K22E_HUMAN
ESYT1-N-ter	NP_001030022.1	RETREG1	0	7|12	19	9.5	2	0|0|0|0|0|0|0|0|0|0|0|0|0|0|0|0|0|0|0|0|0|0|0|0|0|0|0|0|0|0|0|0|0|0|0|0|0|0|0|0|0|0|0|0|0|0|0|0|0|0	1	1	1	95	0	497	RETR1_HUMAN
ESYT1-N-ter	NP_005660.4	REEP5	0	12|6	18	9	2	0|0|0|0|0|0|0|0|0|0|0|0|0|0|0|0|0|0|0|0|0|0|0|0|0|0|0|0|0|0|0|0|0|0|0|0|0|0|0|0|0|0|0|0|0|0|0|0|0|0	1	1	1	90	0	189	B7Z332_HUMAN
ESYT1-N-ter	NP_000932.3	POR	0	11|7	18	9	2	0|0|0|0|0|0|0|0|0|0|0|0|0|0|0|0|0|0|0|0|0|0|0|0|0|0|0|0|0|0|0|0|0|0|0|0|0|0|0|0|0|0|0|0|0|0|0|0|0|0	1	1	1	90	0	680	NCPR_HUMAN
ESYT1-N-ter	NP_116106.2	GPAT3	0	13|5	18	9	2	0|0|0|0|0|0|0|0|0|0|0|0|0|0|0|0|0|0|0|0|0|0|0|0|0|0|0|0|0|0|0|0|0|0|0|0|0|0|0|0|0|0|0|0|0|0|0|0|0|0	1	1	1	90	0	434	GPAT3_HUMAN
ESYT1-N-ter	NP_004422.2	EPHA2	0	11|7	18	9	2	4|4|4|3|2|21|14|0|6|3|4|3|0|0|4|3|6|3|0|0|0|0|0|0|2|0|0|0|0|0|0|0|0|0|0|0|0|0|0|0|0|0|0|0|0|0|0|8|5|3	0.15	0.3	0.15	2.21	0.27	976	EPHA2_HUMAN
ESYT1-N-ter	NP_057105.2	UBE2J1	0	10|8	18	9	2	0|0|0|0|0|2|2|0|0|0|0|0|0|0|0|0|0|0|0|0|0|0|0|0|0|0|0|0|0|0|0|0|0|0|0|0|0|0|0|0|0|0|0|0|0|0|0|0|0|0	1	1	1	56.25	0	318	UB2J1_HUMAN
ESYT1-N-ter	NP_000978.1	RPL26	0	8|10	18	9	2	0|6|4|4|2|0|0|9|2|5|2|6|6|6|4|3|3|14|4|8|7|0|0|8|8|3|4|3|4|3|4|2|0|8|11|5|10|15|5|16|19|5|13|20|8|7|8|3|2|8	0	0	0	0.95	0.49	145	RL26_HUMAN
ESYT1-N-ter	NP_001408.2	EIF4B	0	11|7	18	9	2	21|32|46|30|53|46|36|33|20|56|30|37|21|23|24|41|45|51|28|44|3|41|35|0|59|0|0|0|0|0|0|0|0|0|0|0|0|0|0|0|0|0|0|0|0|0|0|22|24|22	0	0	0	0.25	0.57	611	E7EX17_HUMAN
ESYT1-N-ter	NP_006398.1	ARL6IP5	0	10|8	18	9	2	0|0|0|0|0|0|0|0|0|0|0|0|0|0|0|0|0|0|0|0|0|0|0|0|0|0|0|0|0|0|0|0|0|0|0|0|0|0|0|0|0|0|0|0|0|0|0|0|0|0	1	1	1	90	0	188	PRAF3_HUMAN
ESYT1-N-ter	NP_065134.1	NUP107	0	12|6	18	9	2	8|2|6|3|4|6|7|0|8|4|9|11|0|0|8|5|8|10|6|6|0|8|7|0|10|0|0|0|0|0|0|0|0|0|4|0|0|3|0|0|0|0|0|0|0|0|0|2|0|2	0.01	0.01	0.01	1.53	0.35	925	G3V1T4_HUMAN
ESYT1-N-ter	NP_001091974.1	DDX17	0	13|4	17	8.5	2	9|5|3|7|4|15|12|0|14|9|20|21|2|0|12|6|11|9|4|12|24|2|2|9|15|19|12|21|19|20|19|13|13|20|26|11|19|21|15|20|16|21|18|20|21|12|19|7|5|3	0	0	0	0.45	0.54	731	A0A5H1ZRQ2_HUMAN
ESYT1-N-ter	NP_434698.1	TRIM13	0	10|7	17	8.5	2	0|0|0|0|0|0|0|0|0|0|0|0|0|0|0|0|0|0|0|0|0|0|0|0|0|0|0|0|0|0|0|0|0|0|0|0|0|0|0|0|0|0|0|0|0|0|0|0|0|0	1	1	1	85	0	407	TRI13_HUMAN
ESYT1-N-ter	NP_001139699.1	RPS20	0	6|11	17	8.5	2	4|3|5|4|3|0|0|5|4|11|6|5|9|7|5|18|5|6|5|5|8|17|8|5|4|6|3|9|5|5|7|5|6|6|6|6|5|9|4|8|7|7|4|4|6|3|3|5|5|4	0	0	0	1.1	0.45	142	G3XAN0_HUMAN
ESYT1-N-ter	NP_004883.3	SEC22B	0	9|8	17	8.5	2	0|0|0|0|0|0|0|0|0|0|0|0|0|0|0|0|0|0|0|0|0|0|0|0|0|0|0|0|0|0|0|0|0|0|0|0|0|0|0|0|0|0|0|0|0|0|0|0|0|0	1	1	1	85	0	215	SC22B_HUMAN
ESYT1-N-ter	NP_001649.1	ARF1	0	10|7	17	8.5	2	9|0|4|2|3|2|4|6|17|3|13|11|7|2|18|5|11|14|4|10|13|3|2|10|9|15|4|18|5|6|9|5|4|8|17|7|19|19|6|9|5|8|8|11|9|6|6|3|4|3	0	0	0	0.71	0.52	181	ARF1_HUMAN
ESYT1-N-ter	NP_001008389.1	CISD2	0	7|10	17	8.5	2	0|0|0|0|0|0|0|0|0|0|0|0|0|0|0|0|0|0|0|0|0|0|0|0|0|0|0|0|0|0|0|0|0|0|0|0|0|0|0|0|0|0|0|0|0|0|0|0|0|0	1	1	1	85	0	135	CISD2_HUMAN
ESYT1-N-ter	NP_001646.2	ARCN1	0	14|3	17	8.5	2	8|4|7|7|5|14|32|0|7|0|2|4|0|0|7|4|5|8|3|6|3|5|3|0|10|2|0|5|0|0|0|0|3|2|13|4|7|9|0|2|2|2|0|4|4|0|0|3|2|2	0	0	0	1.15	0.39	511	B0YIW6_HUMAN
ESYT1-N-ter	NP_000537.3	TP53	0	13|4	17	8.5	2	22|15|17|25|19|2|3|2|6|0|17|20|0|0|6|0|16|16|18|28|301|15|10|257|26|201|135|135|235|260|262|256|234|308|65|274|126|99|338|94|75|186|180|33|218|78|65|5|0|0	0	0	0	0.05	0.57	393	A0A087WT22_HUMAN
ESYT1-N-ter	NP_001123356.1	TEX264	0	6|11	17	8.5	2	0|0|0|0|0|0|2|0|0|0|0|0|0|0|0|0|0|0|0|0|0|0|0|0|0|0|0|0|0|0|0|0|0|0|0|0|0|0|0|0|0|0|0|0|0|0|0|0|0|0	1	1	1	85	0	313	A0A087WTU3_HUMAN
ESYT1-N-ter	NP_001091678.1	HNRNPF	0	10|7	17	8.5	2	5|7|7|6|12|16|22|8|15|25|11|15|0|2|12|11|11|13|6|14|23|13|10|13|14|15|12|19|10|15|17|10|17|18|29|19|24|22|16|17|12|17|17|12|15|10|13|6|6|0	0	0	0	0.48	0.57	415	HNRPF_HUMAN
ESYT1-N-ter	NP_001422.1	EPB41L2	0	10|7	17	8.5	2	28|28|38|34|35|75|78|20|34|29|35|36|21|23|31|42|39|36|31|31|0|32|34|0|43|0|0|0|0|0|0|0|0|0|0|0|0|0|0|0|0|0|0|0|0|0|0|34|26|28	0	0	0	0.24	0.57	1005	E9PHY5_HUMAN
ESYT1-N-ter	NP_004512.1	KIF5B	0	4|13	17	8.5	2	45|39|57|40|51|23|26|20|50|64|59|64|25|26|64|55|62|68|46|70|0|60|54|0|58|0|0|0|0|0|0|0|0|2|0|0|0|0|0|0|0|0|0|0|0|0|0|30|22|30	0	0	0	0.18	0.57	963	KINH_HUMAN
ESYT1-N-ter	NP_000966.2	RPL11	0	8|8	16	8	2	9|7|7|7|5|0|2|10|4|17|5|5|5|9|4|17|6|12|8|7|6|8|7|5|5|5|4|7|7|5|4|5|7|6|5|4|8|6|5|5|6|7|8|6|6|4|4|7|16|12	0	0	0	0.9	0.49	178	RL11_HUMAN
ESYT1-N-ter	NP_000961.2	RPL6	0	10|6	16	8	2	11|17|22|21|23|10|12|16|20|14|21|23|21|8|27|11|20|36|20|40|20|22|33|9|39|12|8|17|9|10|14|14|14|16|15|13|15|13|12|15|23|17|18|18|17|22|28|9|7|8	0	0	0	0.34	0.57	288	RL6_HUMAN
ESYT1-N-ter	NP_004332.2	CAD	0	8|8	16	8	2	11|8|10|7|5|2|0|2|17|6|9|12|0|0|16|11|8|13|10|25|18|18|14|4|29|15|5|18|10|13|15|9|8|19|46|8|27|37|7|16|28|9|18|25|17|14|14|6|0|6	0	0	0	0.4	0.57	2225	F8VPD4_HUMAN
ESYT1-N-ter	NP_055428.1	FAF2	0	10|6	16	8	2	0|0|0|0|0|0|2|0|0|0|0|0|0|0|0|0|0|0|0|0|0|0|0|0|0|0|0|0|0|0|0|0|0|0|0|0|0|2|0|0|0|0|0|0|0|0|0|0|2|0	1	1	1	33.33	0	445	FAF2_HUMAN
ESYT1-N-ter	NP_060672.2	MACO1	0	11|5	16	8	2	0|0|0|0|0|6|6|0|2|0|2|0|0|0|0|0|2|0|0|0|0|0|0|0|0|0|0|0|0|0|0|0|0|0|0|0|0|0|0|0|0|0|0|0|0|0|0|0|0|0	0.94	0.99	0.94	11.11	0.01	664	MACOI_HUMAN
ESYT1-N-ter	NP_001257420.1	RPL13A	0	9|7	16	8	2	5|0|0|4|3|0|0|4|5|0|3|3|6|0|4|0|0|14|0|8|7|0|0|4|11|7|4|10|0|2|0|2|2|5|6|3|3|5|2|5|4|5|5|7|5|9|6|4|4|0	0	0	0	1.29	0.42	142	RL13A_HUMAN
ESYT1-N-ter	NP_001736.1	CAMLG	0	11|5	16	8	2	0|0|0|0|0|0|0|0|0|0|0|0|0|0|0|0|0|0|0|0|0|0|0|0|0|0|0|0|0|0|0|0|0|0|0|0|0|0|0|0|0|0|0|0|0|0|0|0|0|0	1	1	1	80	0	296	CAMLG_HUMAN
ESYT1-N-ter	NP_000977.1	RPL24	0	8|8	16	8	2	7|2|3|8|4|6|8|6|9|7|6|17|5|7|13|6|5|12|3|6|11|4|2|4|9|13|2|3|4|6|8|7|6|6|7|9|6|12|4|8|5|7|3|4|10|10|9|8|7|7	0	0	0	0.87	0.5	157	C9JNW5_HUMAN
ESYT1-N-ter	NP_001001563.1	TIMM50	1	11|5	16	8	2	4|6|8|5|3|0|3|2|10|2|5|4|4|0|10|0|3|5|4|4|6|5|6|9|6|7|8|9|4|5|6|7|8|8|11|7|17|13|10|9|12|10|6|11|6|7|5|2|2|2	0	0	0	0.9	0.47	456	TIM50_HUMAN
ESYT1-N-ter	NP_690866.1	TIPRL	0	8|8	16	8	2	12|9|16|13|17|27|27|14|11|27|13|12|15|12|11|20|14|21|17|15|2|24|20|0|16|2|0|0|0|0|0|0|0|0|0|0|7|0|0|0|0|0|0|0|0|0|0|18|22|20	0	0	0	0.46	0.57	272	TIPRL_HUMAN
ESYT1-N-ter	NP_006126.1	CAPZA1	0	9|7	16	8	2	18|13|8|18|21|0|3|15|16|25|23|20|19|13|16|31|20|22|14|29|11|25|38|4|23|2|0|0|4|3|5|3|7|6|0|4|4|0|3|10|7|8|6|7|5|24|5|19|21|19	0	0	0	0.39	0.57	286	CAZA1_HUMAN
ESYT1-N-ter	NP_066952.1	PPA1	0	10|5	15	7.5	2	2|0|6|7|0|0|0|3|2|0|2|7|2|0|2|0|4|7|3|0|14|5|5|10|0|9|8|11|9|15|23|12|15|18|5|11|18|6|20|8|14|11|12|17|8|4|5|0|2|0	0	0	0	0.63	0.51	289	IPYR_HUMAN
ESYT1-N-ter	NP_079010.2	CLMN	0	8|7	15	7.5	2	0|0|0|2|0|13|14|2|0|2|2|2|2|0|0|2|6|2|0|5|0|3|4|0|6|0|0|0|0|0|0|0|0|0|0|0|0|0|0|0|0|0|0|0|0|0|0|3|0|2	0.36	0.44	0.36	2.6	0.23	1002	CLMN_HUMAN
ESYT1-N-ter	NP_001129166.1	VDAC3	1	8|7	15	7.5	2	5|4|2|3|0|9|4|2|6|0|5|5|2|2|5|8|3|5|4|4|4|3|2|0|2|6|0|9|4|2|2|2|3|6|16|3|4|19|2|7|3|5|3|2|6|5|6|2|0|5	0	0	0	1.16	0.44	284	VDAC3_HUMAN
ESYT1-N-ter	NP_056067.2	EHBP1	0	8|7	15	7.5	2	6|6|7|2|7|13|13|0|6|0|3|5|0|0|3|3|10|3|2|2|0|13|5|0|5|0|0|0|0|0|0|0|0|0|0|0|0|0|0|0|0|0|0|0|0|0|0|5|0|4	0	0	0	1.52	0.38	1231	EHBP1_HUMAN
ESYT1-N-ter	NP_055422.1	UBXN4	0	7|8	15	7.5	2	0|0|0|0|0|0|3|0|0|0|2|0|0|0|0|0|0|0|0|0|0|0|0|0|0|0|0|0|0|0|0|0|0|0|0|0|0|0|0|0|0|0|0|0|0|0|0|2|0|0	1	1	1	26.79	0	508	Q6PJ80_HUMAN
ESYT1-N-ter	NP_003742.2	EIF3B	0	10|5	15	7.5	2	16|10|16|12|21|0|0|6|19|15|30|31|6|6|23|24|26|28|16|21|2|22|25|2|29|0|0|0|0|0|0|0|0|0|2|0|0|2|0|0|0|0|0|0|0|0|0|17|11|9	0	0	0	0.43	0.54	814	EIF3B_HUMAN
ESYT1-N-ter	NP_060979.2	LRRC59	0	8|7	15	7.5	2	0|0|0|0|0|4|4|0|0|0|0|0|0|0|0|0|0|0|0|0|0|0|0|0|0|0|0|0|0|0|0|0|0|0|0|0|0|0|0|0|0|0|0|0|0|0|0|0|0|0	0.99	0.99	0.99	23.44	0	307	LRC59_HUMAN
ESYT1-N-ter	NP_001651.1	ARF4	0	10|5	15	7.5	2	6|3|3|2|2|0|0|0|8|2|7|7|4|0|11|0|5|9|4|5|6|0|0|5|6|10|2|9|2|0|5|0|5|0|10|5|11|13|5|6|3|4|7|5|5|0|0|0|2|2	0	0	0	1.07	0.44	180	ARF4_HUMAN
ESYT1-N-ter	NP_000974.1	RPL22	0	5|10	15	7.5	2	6|2|2|0|3|0|0|7|7|7|3|3|4|6|10|7|3|8|5|3|0|3|4|0|4|2|2|2|2|0|0|0|0|3|2|0|5|8|0|4|3|0|0|3|4|2|3|3|3|6	0.01	0.02	0.01	1.49	0.35	128	K7ERI7_HUMAN
ESYT1-N-ter	NP_003671.1	YARS1	0	8|7	15	7.5	2	3|0|2|2|0|0|3|3|6|5|0|2|2|2|3|3|0|0|0|0|2|3|0|2|0|2|0|0|0|0|0|0|0|0|10|0|10|11|0|2|4|2|0|4|0|0|0|4|0|0	0.06	0.08	0.06	2.04	0.3	528	A0A0C4DGZ5_HUMAN
ESYT1-N-ter	NP_005737.1	NAMPT	0	8|7	15	7.5	2	3|3|5|3|3|0|0|7|15|6|4|4|4|2|19|5|3|8|7|0|7|9|4|3|3|22|0|19|2|3|4|0|5|5|32|5|13|36|2|5|4|6|5|9|9|5|3|2|0|3	0	0	0	0.7	0.51	491	A0A0C4DFS8_HUMAN
ESYT1-N-ter	NP_001008938.1	CKAP5	0	10|5	15	7.5	2	46|41|55|56|59|87|75|12|41|45|57|70|25|15|52|38|51|79|46|65|0|52|51|0|72|0|0|0|0|0|0|0|0|0|0|0|0|0|0|0|0|0|0|0|0|0|0|40|30|27	0	0	0	0.15	0.57	2032	CKAP5_HUMAN
ESYT1-N-ter	NP_036552.1	IFIT5	0	10|5	15	7.5	2	12|17|26|21|28|38|28|10|12|23|16|22|8|12|14|26|27|25|21|21|0|18|18|0|22|0|0|0|0|0|0|0|0|0|4|0|0|2|0|0|0|0|0|0|0|0|0|18|30|22	0	0	0	0.36	0.57	482	IFIT5_HUMAN
ESYT1-N-ter	NP_058626.1	STX18	0	11|4	15	7.5	2	0|0|0|0|0|0|0|0|0|0|0|0|0|0|0|0|0|0|0|0|0|0|0|0|0|0|0|0|0|0|0|0|0|0|0|0|0|0|0|0|0|0|0|0|0|0|0|0|0|0	1	1	1	75	0	335	STX18_HUMAN
ESYT1-N-ter	NP_000692.2	ATP1A1	0	7|8	15	7.5	2	0|0|0|0|0|2|0|0|7|0|3|4|0|0|3|0|3|3|2|0|5|4|6|0|2|2|0|4|0|0|0|0|0|4|11|2|5|10|0|5|6|0|2|2|3|0|0|3|0|0	0.02	0.02	0.02	1.82	0.33	1023	AT1A1_HUMAN
ESYT1-N-ter	NP_006448.4	PDLIM5	0	8|7	15	7.5	2	11|14|14|18|19|23|27|7|8|36|16|15|6|6|8|22|14|15|13|10|0|18|13|0|15|0|0|0|0|0|0|0|0|0|0|0|0|0|0|0|0|0|0|0|0|0|0|7|13|12	0	0	0	0.5	0.53	596	PDLI5_HUMAN
ESYT1-N-ter	NP_000971.1	RPL18A	0	6|8	14	7	2	6|7|7|7|5|8|6|4|5|0|4|5|5|3|6|2|4|8|4|7|8|6|5|4|10|5|4|3|3|4|4|8|4|6|4|3|5|5|5|12|11|12|10|8|7|11|6|5|0|0	0	0	0	0.91	0.48	176	M0R1A7_HUMAN
ESYT1-N-ter	NP_001073141.1	FNDC3A	0	5|9	14	7	2	0|0|0|0|0|0|2|0|0|0|0|0|0|0|0|0|0|0|0|0|0|0|0|0|0|0|0|0|0|0|0|0|0|0|0|0|0|0|0|0|0|0|0|0|0|0|0|0|0|0	1	1	1	70	0	1198	G5E9X3_HUMAN
ESYT1-N-ter	NP_076950.1	DDX50	0	9|5	14	7	2	0|0|0|0|3|11|12|3|5|0|0|0|3|0|0|3|0|7|0|0|0|0|2|0|6|0|0|0|0|0|0|0|0|0|5|0|0|4|0|0|0|0|0|0|0|0|0|0|2|0	0.4	0.71	0.4	2.65	0.21	737	DDX50_HUMAN
ESYT1-N-ter	NP_005959.2	HNRNPM	0	10|4	14	7	2	9|5|9|13|9|16|12|3|57|21|25|25|2|3|49|24|29|29|11|16|71|8|10|13|31|86|15|99|11|27|26|15|21|20|194|32|99|129|22|47|34|20|28|34|34|30|41|7|10|7	0	0	0	0.13	0.57	730	HNRPM_HUMAN
ESYT1-N-ter	NP_002878.2	RARS1	0	9|5	14	7	2	24|21|22|27|25|45|30|9|21|15|23|29|8|11|20|21|19|33|21|30|6|23|23|0|32|6|0|4|3|3|5|4|0|4|13|3|4|11|5|3|8|5|0|6|3|3|3|12|16|21	0	0	0	0.3	0.57	660	SYRC_HUMAN
ESYT1-N-ter	NP_001104792.1	DDX54	0	10|4	14	7	2	2|0|0|0|0|0|0|0|4|0|3|0|0|0|5|0|2|2|0|3|0|0|0|0|2|4|0|4|0|0|0|0|0|0|9|0|0|10|0|3|5|0|0|3|3|0|0|0|3|0	0.43	0.83	0.43	2.61	0.2	882	DDX54_HUMAN
ESYT1-N-ter	NP_001123237.1	NSDHL	0	8|6	14	7	2	0|0|0|0|0|0|2|0|0|0|0|0|0|0|0|0|0|0|0|0|0|0|0|0|0|0|0|0|0|0|0|0|0|0|3|0|0|3|0|0|0|0|0|0|0|0|0|0|0|0	0.99	1	0.99	21.88	0	373	NSDHL_HUMAN
ESYT1-N-ter	NP_001129243.1	RPN2	0	6|8	14	7	2	0|0|0|0|0|0|0|0|10|2|2|3|0|0|8|0|0|3|0|0|7|0|0|0|2|6|0|11|0|0|2|0|0|0|29|0|10|24|0|0|0|0|0|0|0|0|0|0|0|0	0	0.01	0	1.47	0.36	615	RPN2_HUMAN
ESYT1-N-ter	NP_006280.3	TLN1	0	8|6	14	7	2	39|35|57|44|53|73|70|27|48|66|45|51|23|34|49|80|62|61|45|52|0|54|46|0|75|0|0|0|0|0|0|0|0|0|0|0|0|0|0|0|0|0|0|0|0|0|0|59|46|45	0	0	0	0.13	0.57	2541	TLN1_HUMAN
ESYT1-N-ter	NP_689677.1	TMEM199	0	7|7	14	7	2	0|0|0|0|0|0|0|0|0|0|0|0|0|0|0|0|0|0|0|0|0|0|0|0|0|0|0|0|0|0|0|0|0|0|0|0|0|0|0|0|0|0|0|0|0|0|0|0|0|0	1	1	1	70	0	208	TM199_HUMAN
ESYT1-N-ter	NP_110416.1	HM13	0	11|3	14	7	2	0|0|0|0|0|0|0|0|0|0|0|0|0|0|0|0|0|0|0|0|0|0|0|0|0|0|0|0|0|0|0|0|0|0|2|0|0|0|0|0|0|0|0|0|0|0|0|0|0|0	1	1	1	70	0	377	A0A0C4DGU3_HUMAN
ESYT1-N-ter	NP_004413.1	DVL2	0	5|9	14	7	2	24|21|21|20|24|39|40|8|24|26|43|27|7|12|28|31|33|26|24|16|11|12|17|5|24|11|0|9|8|11|10|11|4|11|4|10|13|6|10|0|0|7|4|0|8|0|0|19|12|14	0	0	0	0.3	0.57	736	DVL2_HUMAN
ESYT1-N-ter	NP_005057.1	SFPQ	0	10|4	14	7	2	21|17|32|21|26|27|19|22|34|27|35|42|21|21|20|27|28|36|27|33|25|32|28|5|38|15|2|26|3|8|6|7|5|6|39|4|16|22|8|20|15|17|32|20|11|14|14|21|26|26	0	0	0	0.24	0.57	707	SFPQ_HUMAN
ESYT1-N-ter	NP_006319.1	RBM14	0	11|3	14	7	2	2|3|2|3|2|0|0|0|13|12|10|10|0|0|16|0|10|9|3|7|28|4|4|9|8|32|10|33|5|7|9|6|8|8|33|12|46|36|9|21|17|10|13|22|15|6|12|0|4|3	0	0	0	0.39	0.54	669	A0A0A6YYI9_HUMAN
ESYT1-N-ter	NP_009145.1	SEC63	0	6|8	14	7	2	0|0|0|0|0|0|2|0|0|0|0|0|0|0|0|0|0|0|0|0|0|0|0|0|0|0|0|0|0|0|0|0|0|0|3|0|0|0|0|0|0|0|0|0|0|0|0|0|0|0	1	1	1	35	0	760	SEC63_HUMAN
ESYT1-N-ter	NP_776186.2	RABL3	0	5|9	14	7	2	0|0|0|0|0|0|0|0|0|0|0|0|0|0|0|0|0|0|0|0|0|0|0|0|0|0|0|0|0|0|0|0|0|0|0|0|0|3|0|0|0|0|0|0|0|0|0|0|0|0	1	1	1	58.33	0	236	C9JXM3_HUMAN
ESYT1-N-ter	NP_001018077.1	SERBP1	0	7|7	14	7	2	72|49|62|49|50|85|79|44|63|67|71|60|34|45|52|51|60|75|49|38|26|40|58|11|56|23|3|16|11|18|26|16|18|24|4|21|25|4|19|21|30|16|30|28|9|12|15|45|38|43	0	0	0	0.12	0.57	408	PAIRB_HUMAN
ESYT1-N-ter	NP_066299.2	MYL6	0	4|10	14	7	2	6|3|6|6|5|0|0|3|16|17|12|9|2|2|19|13|8|8|4|4|0|2|5|0|6|0|0|0|0|0|0|0|0|0|0|0|2|0|0|4|4|4|0|4|3|38|3|6|6|9	0	0	0	0.79	0.48	151	B7Z6Z4_HUMAN
ESYT1-N-ter	NP_066298.1	H3C7	0	11|3	14	7	2	0|7|0|9|0|7|7|5|0|0|0|0|10|6|5|0|6|0|0|0|7|0|0|6|0|5|8|6|5|7|6|5|0|10|5|8|0|4|7|13|6|0|8|7|7|6|14|0|5|4	0	0	0	0.93	0.44	136	H31_HUMAN
ESYT1-N-ter	NP_066959.1	RTN1	0	4|9	13	6.5	2	0|0|0|0|0|0|4|3|0|0|0|0|0|0|0|0|0|0|0|0|0|0|2|0|2|0|0|0|0|0|0|0|0|0|0|0|0|0|0|0|0|0|0|0|0|0|0|0|0|0	0.96	0.99	0.96	14.77	0.01	776	A8MT72_HUMAN
ESYT1-N-ter	NP_060918.2	CAND1	0	9|4	13	6.5	2	7|0|4|8|4|3|2|9|17|5|7|8|7|0|10|4|4|16|6|6|6|7|4|0|6|7|0|6|4|3|4|0|3|6|28|3|9|26|0|0|14|3|3|8|0|4|8|5|8|5	0	0	0	0.66	0.5	1230	A0A0C4DGH5_HUMAN
ESYT1-N-ter	NP_004238.3	EFTUD2	0	11|2	13	6.5	2	39|21|29|30|29|7|7|13|33|38|37|37|18|17|42|39|42|46|31|50|0|26|33|0|51|0|0|5|0|0|0|0|0|0|10|0|3|5|0|0|0|0|0|0|0|0|0|28|32|23	0	0	0	0.2	0.57	972	U5S1_HUMAN
ESYT1-N-ter	NP_037520.1	PREB	0	8|5	13	6.5	2	0|0|0|0|0|0|0|0|0|0|0|0|0|0|0|0|0|0|0|0|0|0|0|0|0|0|0|0|0|0|0|0|0|0|0|0|0|0|0|0|0|0|0|0|0|0|0|0|0|0	1	1	1	65	0	417	B5MC98_HUMAN
ESYT1-N-ter	NP_001061.2	TUBG1	0	7|6	13	6.5	2	0|0|3|5|4|0|0|4|10|5|3|7|3|2|10|4|7|9|4|5|12|6|3|0|12|16|0|14|0|2|3|2|2|2|16|6|12|18|2|2|0|3|4|0|2|0|0|2|2|0	0	0	0	0.82	0.49	451	TBG1_HUMAN
ESYT1-N-ter	NP_439892.2	CDK2	0	3|10	13	6.5	2	6|0|0|4|0|2|3|0|7|0|5|4|0|0|9|11|5|0|4|0|4|5|0|2|6|7|0|8|0|2|0|0|0|0|8|2|8|7|0|0|0|0|0|3|4|3|2|7|3|5	0	0	0	1.18	0.37	264	E7ESI2_HUMAN
ESYT1-N-ter	NP_000997.1	RPS3A	0	10|3	13	6.5	2	6|5|9|9|9|13|14|2|18|5|13|11|3|0|12|2|10|9|8|8|9|18|13|2|10|13|2|9|5|5|5|5|5|7|23|6|7|22|4|14|7|8|4|9|11|7|7|3|4|4	0	0	0	0.54	0.52	264	D6R9B6_HUMAN
ESYT1-N-ter	NP_004921.1	CAPZB	0	6|7	13	6.5	2	22|35|43|24|47|4|7|15|25|45|37|34|17|21|25|61|31|34|37|40|12|29|31|3|42|8|5|5|5|9|9|4|9|11|3|3|6|2|8|16|20|7|10|17|14|26|7|23|32|31	0	0	0	0.2	0.57	272	B1AK85_HUMAN
ESYT1-N-ter	NP_631946.1	NAP1L1	0	8|4	12	6	2	12|7|9|4|11|20|14|16|11|22|14|18|9|16|9|23|16|21|12|20|2|11|11|0|19|2|0|0|0|0|0|0|0|0|2|0|0|2|0|3|6|0|0|3|0|2|0|19|18|16	0	0	0	0.4	0.57	391	B7Z4K9_HUMAN
ESYT1-N-ter	NP_775741.1	MMGT1	0	6|6	12	6	2	0|0|0|0|0|0|0|0|0|0|0|0|0|0|0|0|0|0|0|0|0|0|0|0|0|0|0|0|0|0|0|0|0|0|0|0|0|0|0|0|0|0|0|0|0|0|0|0|0|0	1	1	1	60	0	131	EMC5_HUMAN
ESYT1-N-ter	NP_060679.1	ARFGAP1	0	7|5	12	6	2	5|7|10|7|13|11|14|7|6|16|15|13|11|8|10|17|10|14|10|12|0|11|14|0|16|0|0|0|0|0|0|0|0|0|0|0|0|0|0|0|0|0|0|0|0|0|0|5|6|8	0	0	0	0.55	0.52	406	ARFG1_HUMAN
ESYT1-N-ter	NP_006297.2	SMC1A	0	10|2	12	6	2	13|8|18|9|15|0|0|0|12|3|7|17|3|2|11|4|14|20|9|10|12|13|11|3|16|17|0|16|5|7|9|5|8|7|24|7|17|25|4|10|18|6|6|13|12|7|11|9|0|3	0	0	0	0.41	0.53	1233	G8JLG1_HUMAN
ESYT1-N-ter	NP_001677.2	ATP5F1B	1	6|6	12	6	2	5|3|6|10|0|9|9|13|29|8|8|12|12|0|31|9|8|30|5|0|17|5|2|11|11|19|2|15|2|2|3|3|2|7|69|6|21|60|4|10|6|6|5|6|6|12|9|5|0|0	0	0	0	0.33	0.57	529	ATPB_HUMAN
ESYT1-N-ter	NP_001231595.1	STX5	0	7|5	12	6	2	0|0|0|0|2|3|6|0|0|0|0|0|0|0|0|0|0|0|0|0|0|0|0|0|0|0|0|0|0|0|0|0|0|0|0|0|0|0|0|0|0|0|0|0|0|0|0|0|0|0	0.96	0.98	0.96	13.64	0.01	321	STX5_HUMAN
ESYT1-N-ter	NP_085153.1	LNPK	0	6|6	12	6	2	0|0|0|0|0|0|0|0|0|0|0|0|0|0|0|0|0|0|0|0|0|0|0|0|0|0|0|0|0|0|0|0|0|0|0|0|0|0|0|0|0|0|0|0|0|0|0|0|0|0	1	1	1	60	0	428	LNP_HUMAN
ESYT1-N-ter	NP_056130.2	LARP1	0	6|6	12	6	2	55|40|57|46|57|94|97|44|51|61|51|54|31|37|53|59|66|70|55|69|8|51|47|0|66|2|0|4|0|2|4|0|0|6|5|0|0|5|0|2|0|3|2|0|0|2|0|52|46|43	0	0	0	0.11	0.57	1019	LARP1_HUMAN
ESYT1-N-ter	NP_002849.1	ABCD3	1	7|5	12	6	2	9|3|5|6|6|8|9|0|7|7|7|7|3|5|7|10|8|10|4|8|6|2|2|3|9|6|0|6|0|0|0|0|0|3|7|0|5|12|0|0|2|3|0|2|0|0|2|6|12|4	0	0	0	0.8	0.48	659	ABCD3_HUMAN
ESYT1-N-ter	NP_000990.1	RPL38	0	5|7	12	6	2	0|2|0|2|0|0|0|4|0|5|0|0|2|0|2|5|0|2|2|2|3|3|3|0|3|2|0|2|0|0|2|0|2|0|3|0|2|5|0|2|4|3|3|7|3|2|0|4|3|0	0.08	0.14	0.08	1.9	0.29	70	RL38_HUMAN
ESYT1-N-ter	NP_057087.2	WIPI2	0	7|5	12	6	2	6|6|7|9|9|17|21|5|7|17|9|7|10|10|8|23|7|12|8|9|0|11|12|0|10|0|0|0|0|0|0|0|0|0|0|0|0|0|0|0|0|0|0|0|0|0|0|11|16|13	0	0	0	0.55	0.52	436	WIPI2_HUMAN
ESYT1-N-ter	NP_004437.2	EPRS1	0	6|6	12	6	2	33|33|35|46|44|16|12|14|31|19|33|37|21|12|52|21|40|54|32|68|21|35|43|13|62|11|2|11|5|3|7|5|9|5|29|10|19|39|8|17|19|10|9|13|17|13|19|22|12|11	0	0	0	0.17	0.57	1512	SYEP_HUMAN
ESYT1-N-ter	NP_001026884.3	INF2	0	10|2	12	6	2	0|0|0|0|0|4|5|0|4|0|0|0|0|0|2|0|3|0|2|0|0|0|0|0|0|0|0|0|0|0|0|0|0|0|3|0|0|2|0|0|0|0|0|0|0|0|0|0|0|0	0.65	0.98	0.65	6	0.04	1240	A0A6Q8PHA2_HUMAN
ESYT1-N-ter	NP_001139686.1	TBC1D15	0	4|8	12	6	2	15|16|17|14|14|28|20|18|23|34|25|25|10|20|18|40|18|24|17|16|0|18|20|0|16|0|0|0|0|0|0|0|0|0|0|0|0|2|0|0|0|0|0|0|0|0|0|21|28|26	0	0	0	0.28	0.57	682	TBC15_HUMAN
ESYT1-N-ter	NP_001135770.1	SQSTM1	0	5|7	12	6	2	4|5|10|19|17|13|10|2|4|5|8|8|7|3|11|10|11|28|6|33|3|16|17|0|34|3|0|3|3|0|3|3|2|4|2|3|0|0|3|0|0|2|2|0|4|2|0|14|17|12	0	0	0	0.46	0.57	356	SQSTM_HUMAN
ESYT1-N-ter	NP_001017980.1	VMA21	0	5|7	12	6	2	0|0|0|0|0|0|0|0|0|0|0|0|0|0|0|0|0|0|0|0|0|0|0|0|0|0|0|0|0|0|0|0|0|0|0|0|0|0|0|0|0|0|0|0|0|0|0|0|0|0	1	1	1	60	0	101	VMA21_HUMAN
ESYT1-N-ter	NP_064502.9	LARS1	0	5|6	11	5.5	2	13|7|9|14|7|10|10|4|22|9|14|20|4|3|22|9|15|17|10|12|7|14|7|0|18|15|0|12|0|2|6|4|3|5|42|2|17|35|6|7|9|7|3|14|10|4|2|12|6|9	0	0	0	0.35	0.57	1176	A0A6I8PL42_HUMAN
ESYT1-N-ter	NP_057479.2	HACD3	0	7|4	11	5.5	2	0|0|0|2|0|2|2|2|0|0|0|2|0|6|2|5|0|2|0|0|0|0|0|0|0|0|2|2|0|0|0|0|0|0|5|0|0|3|0|0|0|0|2|0|0|3|2|3|4|2	0.45	0.82	0.45	2.59	0.19	362	H3BRL8_HUMAN
ESYT1-N-ter	NP_060506.5	ATG2B	0	7|4	11	5.5	2	27|25|21|17|23|73|61|12|29|24|31|29|8|12|28|21|25|29|22|19|0|14|24|0|30|0|0|0|0|0|0|0|0|0|0|0|0|0|0|0|0|0|0|0|0|0|0|21|26|18	0	0	0	0.21	0.57	2078	ATG2B_HUMAN
ESYT1-N-ter	NP_004827.4	EIF2AK3	0	8|3	11	5.5	2	0|0|0|0|0|0|0|0|0|0|0|0|0|0|0|0|0|0|0|0|0|0|0|0|0|0|0|0|0|0|0|0|0|0|0|0|0|0|0|0|0|0|0|0|0|0|0|0|0|0	1	1	1	55	0	1116	E2AK3_HUMAN
ESYT1-N-ter	NP_060142.3	TRPM7	0	8|3	11	5.5	2	0|0|0|0|0|0|0|0|0|0|0|0|0|0|0|0|0|0|0|0|0|0|0|0|0|0|0|0|0|0|0|0|0|0|0|0|0|0|0|0|0|0|0|0|0|0|0|0|0|0	1	1	1	55	0	1865	A0A0C4DGL2_HUMAN
ESYT1-N-ter	NP_009109.3	STRAP	0	8|3	11	5.5	2	15|14|18|20|18|7|11|16|21|22|24|18|14|17|18|30|26|21|16|22|2|23|33|0|21|3|0|0|5|4|8|4|0|6|2|2|5|2|6|3|7|5|3|4|4|0|7|22|26|22	0	0	0	0.27	0.57	350	STRAP_HUMAN
ESYT1-N-ter	NP_003615.2	RANBP3	0	8|3	11	5.5	2	16|16|11|11|20|22|15|13|16|35|14|13|11|37|11|36|14|17|14|18|0|21|18|0|18|0|0|0|0|0|0|0|0|0|0|0|0|0|0|0|0|0|0|0|0|0|0|34|21|16	0	0	0	0.29	0.57	562	B7Z7F3_HUMAN
ESYT1-N-ter	NP_000972.1	RPL19	0	6|5	11	5.5	2	3|3|4|4|4|0|3|0|3|4|3|7|3|2|2|3|5|4|3|0|10|3|0|6|0|5|0|5|3|6|7|8|6|3|4|6|7|5|4|4|4|7|5|5|3|4|4|4|4|3	0	0	0	1.01	0.44	196	J3KTE4_HUMAN
ESYT1-N-ter	NP_055555.1	EIF4A3	0	11|0	11	5.5	2	5|7|10|8|10|0|0|7|11|5|4|8|4|0|15|6|8|12|7|10|9|11|9|6|15|14|0|12|4|5|5|4|7|5|17|8|13|26|0|15|9|9|7|13|9|8|13|9|0|8	0	0	0	0.47	0.51	411	IF4A3_HUMAN
ESYT1-N-ter	NP_057291.1	CPSF3	0	6|5	11	5.5	2	5|5|8|10|13|24|22|7|4|14|9|11|4|4|6|16|12|14|6|10|0|7|12|0|15|0|0|0|0|0|0|0|0|0|0|0|0|0|0|0|0|0|0|0|0|0|0|14|28|13	0	0	0	0.48	0.53	684	G5E9W3_HUMAN
ESYT1-N-ter	NP_619541.1	H2AZ2	0	5|6	11	5.5	2	4|0|0|0|7|0|6|0|6|0|7|7|0|0|6|0|7|6|6|0|5|0|0|0|0|0|0|0|0|0|6|0|5|0|0|0|0|0|0|0|0|0|0|0|0|6|0|0|4|10	0	0	0	1.4	0.37	114	H2AV_HUMAN
ESYT1-N-ter	NP_079430.3	SUN1	0	6|5	11	5.5	2	0|0|0|2|0|0|0|0|0|0|0|0|0|0|0|0|0|0|0|0|0|0|0|0|0|0|0|0|0|0|0|0|0|0|0|0|0|0|0|0|0|0|0|0|0|0|0|0|0|0	1	1	1	55	0	702	SUN1_HUMAN
ESYT1-N-ter	NP_065911.3	STIM2	0	6|5	11	5.5	2	0|0|0|0|0|0|0|0|0|0|0|0|0|0|0|0|0|0|0|0|0|0|0|0|0|0|0|0|0|0|0|0|0|0|0|0|0|0|0|0|0|0|0|0|0|0|0|0|0|0	1	1	1	55	0	746	STIM2_HUMAN
ESYT1-N-ter	NP_005197.3	CRK	0	7|4	11	5.5	2	17|18|25|13|28|22|26|17|9|34|8|11|16|17|12|37|7|22|22|21|0|14|15|0|24|0|0|0|0|0|0|0|0|0|0|0|0|0|0|0|0|0|0|0|0|0|0|20|18|21	0	0	0	0.28	0.57	204	CRK_HUMAN
ESYT1-N-ter	NP_054903.1	CNIH4	0	3|8	11	5.5	2	0|0|0|0|2|0|0|3|0|2|0|0|0|2|0|3|0|2|0|3|0|0|0|0|0|0|0|0|0|0|0|0|0|0|0|0|0|0|0|0|0|0|0|0|0|0|0|0|0|0	0.86	0.99	0.86	8.09	0.02	139	A6NLH6_HUMAN
ESYT1-N-ter	NP_001116835.1	RGPD6	0	0|11	11	5.5	2	0|39|35|0|0|54|38|0|0|16|0|27|0|0|31|0|0|0|0|0|0|0|0|0|0|0|0|0|0|0|0|0|0|0|0|0|0|13|0|0|0|0|0|0|0|0|0|0|18|0	0	0	0	0.51	0.5	1765	RGPD5_HUMAN
ESYT1-N-ter	NP_055681.1	SEC16A	0	8|2	10	5	2	5|7|11|11|8|11|17|0|5|5|3|2|2|0|3|5|5|10|7|3|6|4|4|0|7|11|0|11|2|5|7|3|4|3|7|3|0|13|2|6|2|4|0|0|7|0|3|7|3|0	0	0	0	0.63	0.48	2357	A0A0C4DH09_HUMAN
ESYT1-N-ter	NP_001092047.1	RPL31	0	8|2	10	5	2	5|5|4|6|4|0|0|5|5|5|5|6|4|5|9|4|5|4|4|3|5|4|6|3|4|5|3|4|0|3|2|2|6|3|6|2|6|6|2|7|11|5|5|6|5|5|3|3|3|4	0	0	0	0.86	0.42	128	B7Z4C8_HUMAN
ESYT1-N-ter	NP_149351.1	SURF4	0	5|5	10	5	2	3|0|2|3|3|0|0|3|4|3|3|3|2|2|5|5|4|3|3|3|2|0|2|0|4|3|0|2|0|0|0|0|0|0|7|0|2|7|0|0|2|0|0|2|2|0|0|3|3|4	0	0	0	1.44	0.36	269	B7Z1G8_HUMAN
ESYT1-N-ter	NP_653171.1	JPT2	0	5|5	10	5	2	5|6|9|8|11|12|11|10|5|11|8|7|8|8|5|16|9|12|6|9|0|10|8|0|9|0|0|0|0|0|0|0|0|0|0|0|0|0|0|4|0|2|2|2|0|0|0|10|12|12	0	0	0	0.54	0.51	190	A6NGP5_HUMAN
ESYT1-N-ter	NP_001137533.1	COPB1	0	6|4	10	5	2	4|7|11|16|11|13|11|4|7|8|6|5|4|4|16|16|5|12|12|11|9|16|11|0|16|8|4|10|5|4|8|4|6|5|19|6|10|20|9|5|10|7|5|4|9|3|3|9|7|7	0	0	0	0.42	0.57	953	COPB_HUMAN
ESYT1-N-ter	NP_002800.2	PSMD3	0	7|3	10	5	2	8|12|5|7|7|10|4|3|15|5|7|7|2|4|16|4|7|10|5|5|10|7|6|3|9|19|2|14|0|4|4|3|4|8|18|3|24|31|4|9|10|7|9|8|10|6|8|7|6|0	0	0	0	0.43	0.57	534	PSMD3_HUMAN
ESYT1-N-ter	NP_001171712.1	VDAC2	1	6|4	10	5	2	8|3|3|4|3|7|8|0|3|3|9|11|3|0|2|7|13|13|5|7|6|3|3|3|10|6|3|8|0|8|5|4|5|5|4|4|5|3|2|5|6|4|8|6|12|2|4|8|4|4	0	0	0	0.65	0.49	309	VDAC2_HUMAN
ESYT1-N-ter	NP_004299.1	ARHGAP1	0	7|3	10	5	2	0|0|0|0|0|0|0|0|0|0|0|0|0|0|0|0|0|0|0|0|0|0|0|0|0|0|0|0|0|0|0|0|0|0|0|0|0|0|0|0|0|0|0|0|0|0|0|0|0|0	1	1	1	50	0	439	RHG01_HUMAN
ESYT1-N-ter	NP_065068.1	VANGL2	0	6|4	10	5	2	2|0|0|0|0|0|0|0|0|0|0|0|0|0|0|0|0|0|0|0|0|0|0|0|0|0|0|0|0|0|0|0|0|0|0|0|0|0|0|0|0|0|0|0|0|0|0|0|0|0	1	1	1	50	0	521	VANG2_HUMAN
ESYT1-N-ter	NP_036243.1	AHSA1	0	4|6	10	5	2	5|3|7|6|3|7|8|2|7|4|5|9|2|3|9|3|7|8|3|4|6|5|3|0|3|11|3|11|2|3|3|2|3|2|14|2|8|16|5|0|0|4|2|3|11|5|10|6|5|3	0	0	0	0.64	0.49	338	G3V438_HUMAN
ESYT1-N-ter	NP_057226.1	HSD17B12	0	5|5	10	5	2	0|0|2|0|0|0|0|0|7|3|0|0|0|0|7|0|0|0|0|0|2|5|0|2|2|6|0|6|0|0|2|0|0|0|11|4|4|14|0|3|5|2|2|4|5|0|3|0|0|0	0	0	0	1.24	0.38	312	DHB12_HUMAN
ESYT1-N-ter	NP_009191.1	LYPLA2	0	6|4	10	5	2	5|7|8|6|10|23|25|3|4|9|7|9|3|4|4|9|5|7|10|8|0|7|3|0|7|0|0|0|0|0|0|0|0|0|2|0|3|3|0|0|0|0|0|2|0|0|0|4|7|7	0	0	0	0.63	0.49	231	LYPA2_HUMAN
ESYT1-N-ter	NP_001020.2	RPS26	0	4|6	10	5	2	7|4|5|4|3|0|0|3|3|5|10|6|0|2|5|3|9|4|2|5|6|10|8|3|4|10|0|8|10|4|4|4|0|10|5|3|3|5|7|7|6|9|5|7|5|9|6|0|0|0	0	0	0	0.69	0.48	115	RS26_HUMAN
ESYT1-N-ter	NP_001116847.1	H3C13	0	10|0	10	5	2	9|0|13|0|16|0|0|0|0|6|9|9|0|7|0|11|7|13|8|16|0|15|29|0|15|0|0|0|0|0|0|0|11|0|0|0|4|0|0|0|0|8|0|0|0|0|0|9|0|0	0	0	0	0.58	0.47	136	H32_HUMAN
ESYT1-N-ter	NP_001184223.1	DPYSL3	0	6|4	10	5	2	17|18|13|13|9|18|28|20|17|23|18|20|12|16|18|16|13|18|10|12|0|9|11|0|15|0|0|0|0|0|0|0|0|0|0|0|0|0|0|0|0|0|0|0|0|0|0|14|10|10	0	0	0	0.32	0.57	684	DPYL3_HUMAN
ESYT1-N-ter	NP_001193937.1	AFDN	0	6|4	10	5	2	49|49|65|67|69|162|147|42|67|61|61|68|30|50|61|60|58|87|65|77|0|62|72|0|83|0|0|0|0|0|0|0|0|0|0|0|0|0|0|0|0|0|0|0|0|0|0|52|64|49	0	0	0	0.07	0.57	1743	A8MQ02_HUMAN
ESYT1-N-ter	NP_057190.2	SCFD1	0	6|4	10	5	2	0|2|0|0|0|4|2|0|0|0|0|0|0|0|0|0|0|0|0|0|0|0|0|0|0|0|0|0|0|0|0|0|0|0|0|0|0|0|0|0|0|0|0|0|0|0|0|0|0|0	0.97	0.99	0.97	15.62	0.01	642	A0A7I2V362_HUMAN
ESYT1-N-ter	NP_003555.1	TAGLN2	0	4|6	10	5	2	18|9|15|11|14|34|27|19|21|33|16|22|11|26|11|30|13|15|13|15|0|11|10|0|16|0|0|0|0|0|4|0|0|0|0|0|0|0|0|0|24|0|0|11|0|0|2|26|17|18	0	0	0	0.26	0.57	199	TAGL2_HUMAN
ESYT1-N-ter	NP_068579.3	EXOC4	0	5|5	10	5	2	17|12|17|14|14|47|42|2|13|13|12|14|2|3|18|7|11|13|14|8|0|16|18|0|17|0|0|0|0|0|0|0|0|0|2|0|2|3|0|0|0|0|0|0|0|0|0|0|5|5	0	0	0	0.35	0.57	974	EXOC4_HUMAN
ESYT1-N-ter	NP_277048.2	TPGS1	0	4|5	9	4.5	2	0|0|2|0|4|0|0|0|3|8|19|18|0|0|7|10|12|8|4|5|0|6|6|0|10|0|0|0|0|0|0|0|0|0|0|0|0|0|0|0|0|0|0|0|0|0|0|10|10|10	0	0	0	0.74	0.46	290	TPGS1_HUMAN
ESYT1-N-ter	NP_073572.2	ACBD3	0	4|5	9	4.5	2	0|0|0|0|0|6|5|0|0|3|0|0|0|0|0|0|2|2|0|0|0|0|0|0|2|0|0|0|0|0|0|0|0|0|0|0|0|0|0|0|0|0|0|0|0|0|0|0|0|0	0.84	0.88	0.84	5.62	0.02	528	GCP60_HUMAN
ESYT1-N-ter	NP_444505.1	RPLP0	0	6|3	9	4.5	2	8|5|6|5|4|5|2|0|12|4|12|9|0|0|13|6|9|5|3|11|8|6|10|4|10|8|5|6|5|2|7|2|4|7|9|6|21|8|8|8|6|7|10|7|10|12|7|4|0|6	0	0	0	0.47	0.57	317	G3V210_HUMAN
ESYT1-N-ter	NP_064508.3	TM9SF3	0	5|4	9	4.5	2	0|0|0|0|0|0|0|0|0|0|0|0|0|0|0|0|0|0|0|0|0|0|0|0|0|0|0|0|0|0|0|0|0|0|0|0|3|0|0|0|0|0|0|0|0|0|0|0|0|0	0.99	1	0.99	37.5	0	589	Q5TB53_HUMAN
ESYT1-N-ter	NP_001123995.1	CSDE1	0	7|2	9	4.5	2	26|24|20|18|22|58|68|14|26|26|33|34|20|11|25|25|30|25|20|31|3|23|26|0|28|0|0|0|0|0|0|0|0|3|0|0|0|0|0|0|0|2|0|0|0|0|0|19|32|16	0	0	0	0.16	0.57	813	CSDE1_HUMAN
ESYT1-N-ter	NP_002202.2	ITGB1	0	5|4	9	4.5	2	0|0|0|0|0|0|2|0|0|0|0|0|0|0|0|0|0|0|0|0|0|0|0|0|0|0|0|0|0|0|0|0|0|0|0|0|0|0|0|0|0|0|0|0|0|0|0|0|0|0	1	1	1	45	0	798	ITB1_HUMAN
ESYT1-N-ter	NP_001129676.1	RCC2	0	4|5	9	4.5	2	5|2|4|3|3|9|8|0|3|0|5|5|0|0|0|0|4|2|0|5|27|3|6|10|5|11|11|17|19|22|32|18|16|20|2|15|17|6|19|30|26|23|18|20|19|8|17|0|0|2	0	0	0	0.26	0.57	522	RCC2_HUMAN
ESYT1-N-ter	NP_689485.1	CHMP7	0	5|4	9	4.5	2	0|0|0|0|0|4|2|0|0|0|0|0|0|0|0|0|0|0|0|0|0|0|0|0|0|0|0|0|0|0|0|0|0|0|0|0|0|0|0|0|0|0|0|0|0|0|0|0|0|0	0.98	0.98	0.98	18.75	0	453	CHMP7_HUMAN
ESYT1-N-ter	NP_002799.3	PSMD2	0	4|5	9	4.5	2	7|9|9|11|9|0|0|0|15|4|16|14|0|0|14|9|14|15|10|9|0|13|13|0|14|2|0|5|0|0|3|0|0|0|7|0|6|8|0|0|3|2|0|0|0|2|2|7|3|3	0	0	0	0.46	0.57	908	PSMD2_HUMAN
ESYT1-N-ter	NP_848934.1	GPAT4	0	4|5	9	4.5	2	0|0|0|0|0|0|0|0|0|0|0|0|0|0|0|0|0|0|0|0|0|0|0|0|0|0|0|0|0|0|0|0|0|0|0|0|0|0|0|0|0|0|0|0|0|0|0|0|0|0	1	1	1	45	0	456	GPAT4_HUMAN
ESYT1-N-ter	NP_001410.2	ELAVL1	0	4|5	9	4.5	2	3|0|2|3|0|5|0|3|6|2|2|4|0|0|7|2|2|5|0|5|7|5|5|5|6|4|0|9|0|2|4|2|3|4|7|0|8|17|3|6|5|8|5|5|3|5|7|5|0|0	0	0	0	0.73	0.47	326	ELAV1_HUMAN
ESYT1-N-ter	NP_005436.1	SMC3	0	9|0	9	4.5	2	7|8|9|9|12|0|0|0|19|4|10|9|2|0|11|6|13|15|7|12|16|12|9|0|15|10|0|12|2|2|3|4|7|2|18|7|19|22|5|8|14|3|2|10|8|4|4|4|5|0	0	0	0	0.37	0.52	1217	SMC3_HUMAN
ESYT1-N-ter	NP_001107.2	ADCY9	0	4|5	9	4.5	2	0|0|0|0|0|0|0|0|0|0|0|0|0|0|0|0|0|0|0|0|0|0|0|0|0|0|0|0|0|0|0|0|0|0|0|0|0|0|0|0|0|0|0|0|0|0|0|0|0|0	1	1	1	45	0	1353	ADCY9_HUMAN
ESYT1-N-ter	NP_006089.1	RACK1	0	5|4	9	4.5	2	4|4|5|5|4|0|2|2|19|5|8|10|3|2|17|10|8|19|8|8|15|5|5|11|6|15|9|17|4|12|10|8|11|5|33|13|24|24|6|14|15|12|8|13|10|9|12|6|5|3	0	0	0	0.31	0.57	317	RACK1_HUMAN
ESYT1-N-ter	NP_001611.1	AHNAK	0	4|5	9	4.5	2	171|148|166|168|177|382|311|65|125|138|147|139|87|72|126|168|158|207|147|247|0|202|201|0|246|0|0|0|0|0|0|0|0|0|0|0|0|0|0|0|0|0|0|0|0|0|0|242|119|128	0	0	0	0.03	0.57	5890	AHNK_HUMAN
ESYT1-N-ter	NP_683758.1	SNX1	0	6|3	9	4.5	2	12|12|12|14|18|33|31|19|12|51|14|16|9|10|16|40|22|14|10|12|2|24|16|0|15|0|0|0|0|0|0|0|0|0|0|0|0|0|0|2|3|0|0|0|0|0|0|9|14|9	0	0	0	0.25	0.57	457	SNX1_HUMAN
ESYT1-N-ter	NP_001153682.1	SLC25A13	1	6|3	9	4.5	2	3|0|4|2|2|0|0|0|11|5|6|6|0|0|15|4|7|7|5|7|8|0|0|0|7|23|0|22|0|0|4|0|0|5|20|2|18|23|3|6|9|2|3|5|8|5|5|2|0|0	0	0	0	0.47	0.51	676	CMC2_HUMAN
ESYT1-N-ter	NP_001171062.1	PPP2R2A	0	6|3	9	4.5	2	4|3|4|4|9|4|4|2|3|6|11|10|0|3|0|10|12|5|4|6|17|4|5|12|11|11|12|7|10|17|23|11|17|22|2|13|11|4|15|8|15|16|19|16|16|10|10|8|4|8	0	0	0	0.32	0.57	457	A0A590UJJ1_HUMAN
ESYT1-N-ter	NP_005800.3	PRDX2	1	3|6	9	4.5	2	7|4|4|4|2|16|13|0|2|0|4|4|0|0|2|6|3|6|2|4|21|5|5|15|5|11|19|11|15|22|20|24|17|27|0|18|20|4|27|32|36|25|33|34|18|14|22|12|8|6	0	0	0	0.22	0.57	198	A6NIW5_HUMAN
ESYT1-N-ter	NP_004414.3	DVL3	0	4|5	9	4.5	2	7|11|7|11|13|30|24|0|15|9|15|12|0|5|20|8|11|8|12|10|0|3|5|0|14|0|0|0|0|0|3|0|2|0|2|0|0|4|0|0|0|2|0|0|0|0|0|9|3|6	0	0	0	0.41	0.57	716	DVL3_HUMAN
ESYT1-N-ter	NP_001019831.2	KALRN	0	9|0	9	4.5	2	0|0|0|0|0|0|0|0|0|0|0|0|0|0|0|0|0|0|0|0|0|0|0|0|0|0|0|0|0|0|0|0|0|0|0|0|0|0|0|0|0|0|0|0|0|0|0|0|0|0	0.5	1	0.5	45	0.06	2986	A0A0D9SGH1_HUMAN
ESYT1-N-ter	NP_066272.1	PDLIM1	0	5|3	8	4	2	5|6|13|7|6|21|18|27|12|37|10|6|8|9|6|28|10|14|9|9|0|17|10|0|10|0|0|0|0|0|0|0|0|0|0|0|0|0|0|0|0|0|0|0|0|2|0|12|8|8	0	0	0	0.31	0.57	329	PDLI1_HUMAN
ESYT1-N-ter	NP_116780.1	SEC23B	0	6|2	8	4	2	0|0|0|0|0|0|0|0|0|0|0|2|0|0|0|3|0|0|0|0|0|2|0|0|0|0|0|0|0|0|0|0|3|0|0|0|0|0|2|0|0|0|0|0|0|0|2|0|0|0	0.8	0.98	0.8	7.14	0.02	767	A0A2R8YFH5_HUMAN
ESYT1-N-ter	NP_110382.3	TMX1	0	4|4	8	4	2	0|0|0|0|0|0|0|0|0|0|0|0|0|0|0|0|0|0|0|0|0|0|0|0|0|0|0|0|0|0|0|0|0|0|0|0|0|0|0|0|0|0|0|0|0|0|0|0|0|0	1	1	1	40	0	280	TMX1_HUMAN
ESYT1-N-ter	NP_003676.2	KHSRP	0	6|2	8	4	2	16|8|11|9|9|26|24|7|10|24|6|8|3|6|5|21|7|11|9|9|17|7|9|5|11|9|4|5|11|15|18|11|12|13|4|11|12|5|12|6|10|15|10|7|13|11|14|17|13|9	0	0	0	0.27	0.57	711	FUBP2_HUMAN
ESYT1-N-ter	NP_055335.2	MYBBP1A	0	8|0	8	4	2	7|0|4|6|4|20|16|3|15|4|10|7|7|2|13|4|8|16|8|9|2|6|3|0|15|0|0|3|0|0|3|2|0|0|16|0|0|12|0|6|5|0|3|2|0|0|0|29|6|6	0	0	0	0.39	0.51	1328	MBB1A_HUMAN
ESYT1-N-ter	NP_001116849.1	PARK7	1	4|4	8	4	2	0|2|3|3|3|3|2|0|0|0|2|2|0|0|2|0|2|2|0|2|30|3|0|10|2|13|7|9|18|24|26|19|29|26|11|17|28|18|19|29|33|28|36|39|24|10|10|3|0|2	0	0	0	0.19	0.57	189	PARK7_HUMAN
ESYT1-N-ter	NP_005723.2	RAD50	0	8|0	8	4	2	5|7|13|14|9|0|0|0|5|2|9|10|0|0|4|4|15|26|7|18|221|7|6|128|30|128|119|94|88|139|176|144|166|142|66|172|108|48|233|24|21|84|68|13|129|51|46|8|3|0	0	0	0	0.04	0.57	1312	RAD50_HUMAN
ESYT1-N-ter	NP_071760.2	DNAJC1	0	8|0	8	4	2	0|0|0|0|0|0|0|0|0|0|0|0|0|0|0|0|0|0|0|0|0|0|0|0|0|0|0|0|0|0|0|0|0|0|0|0|0|0|0|0|0|0|0|0|0|0|0|0|0|0	0.5	1	0.5	40	0.06	554	Q5T1X2_HUMAN
ESYT1-N-ter	NP_849193.1	STT3B	0	6|2	8	4	2	0|0|0|0|0|0|0|0|0|0|0|0|0|0|0|0|0|0|0|0|0|0|0|0|0|0|0|0|0|0|0|0|0|0|0|0|0|0|0|0|0|0|0|0|0|0|0|0|0|0	0.99	1	0.99	40	0	826	STT3B_HUMAN
ESYT1-N-ter	NP_877423.1	MCM4	0	3|5	8	4	2	9|10|7|18|6|14|14|4|15|7|6|12|7|5|21|8|10|20|13|10|12|12|10|3|11|10|0|12|2|3|4|4|2|4|31|6|19|36|4|3|11|3|4|5|10|2|5|7|6|11	0	0	0	0.28	0.57	863	MCM4_HUMAN
ESYT1-N-ter	NP_004175.2	WARS1	0	5|3	8	4	2	10|13|15|21|17|21|18|6|21|19|20|25|8|14|18|18|26|23|20|20|10|16|14|3|29|14|2|21|0|4|9|9|6|9|0|4|10|3|3|6|3|6|4|0|3|0|2|14|12|13	0	0	0	0.22	0.57	471	SYWC_HUMAN
ESYT1-N-ter	NP_004273.1	BAG2	0	4|4	8	4	2	4|5|10|6|3|2|0|2|5|3|4|5|6|2|4|3|3|11|6|10|9|2|4|9|13|8|7|5|6|12|10|7|14|21|5|13|4|4|13|2|0|8|10|0|6|10|18|5|4|4	0	0	0	0.4	0.57	211	BAG2_HUMAN
ESYT1-N-ter	NP_036313.3	FKBP8	1	4|4	8	4	2	0|0|0|0|0|0|0|0|0|0|0|0|0|0|0|0|0|0|0|0|2|0|0|0|0|0|0|0|0|0|0|0|0|0|0|0|0|0|0|0|2|0|0|0|0|0|0|0|0|0	0.99	0.99	0.99	25	0	413	FKBP8_HUMAN
ESYT1-N-ter	NP_055950.1	NUP205	0	8|0	8	4	2	0|2|0|0|0|0|0|0|4|0|3|3|0|0|5|0|3|4|3|0|3|0|0|2|0|2|0|0|0|0|3|3|0|0|12|3|2|13|2|0|4|0|2|4|0|0|2|0|0|0	0.09	0.18	0.09	1.19	0.29	2012	NU205_HUMAN
ESYT1-N-ter	NP_064628.1	TOMM22	1	5|3	8	4	2	2|3|2|3|0|0|0|2|3|3|3|3|0|0|5|3|3|4|0|3|3|3|2|0|4|2|0|6|0|0|0|0|0|2|9|0|2|6|0|0|0|0|0|2|0|2|0|2|0|2	0	0.01	0	1.2	0.36	142	TOM22_HUMAN
ESYT1-N-ter	NP_004484.1	HSD17B10	1	4|4	8	4	2	0|0|0|0|0|0|0|2|8|2|0|2|0|0|13|0|0|0|0|0|13|4|0|3|2|11|0|14|6|5|10|3|5|8|24|6|15|29|8|7|9|8|7|8|5|4|5|2|0|0	0	0	0	0.43	0.57	261	Q5H928_HUMAN
ESYT1-N-ter	NP_005727.1	ACTR1A	0	5|3	8	4	2	8|7|14|9|14|0|0|6|14|9|10|10|9|4|7|14|10|19|15|19|0|26|17|0|20|0|0|0|0|0|0|0|0|0|0|0|0|0|0|0|0|0|0|0|0|0|0|15|6|8	0	0	0	0.34	0.57	376	ACTZ_HUMAN
ESYT1-N-ter	NP_006537.3	IGF2BP1	0	4|4	8	4	2	10|10|8|12|9|16|21|4|6|16|8|11|16|3|9|7|9|9|10|12|6|8|8|0|15|2|0|3|0|0|0|2|4|3|10|2|3|10|3|9|6|0|3|4|6|5|9|3|6|5	0	0	0	0.37	0.57	577	IF2B1_HUMAN
ESYT1-N-ter	NP_060587.8	WDR11	0	4|4	8	4	2	8|10|10|11|8|0|0|6|16|11|21|16|3|6|13|13|12|10|8|9|0|6|3|0|6|0|0|0|0|0|0|0|0|0|0|0|0|0|0|0|0|0|0|0|0|0|0|8|11|12	0	0	0	0.42	0.57	1224	WDR11_HUMAN
ESYT1-N-ter	NP_110426.4	YIPF5	0	4|4	8	4	2	0|0|0|0|0|0|0|0|0|0|0|0|0|0|0|0|0|0|0|0|0|0|0|0|0|0|0|0|0|0|0|0|0|0|0|0|0|0|0|0|0|0|0|0|0|0|0|0|0|0	1	1	1	40	0	257	YIPF5_HUMAN
ESYT1-N-ter	NP_057444.2	TACO1	1	0|8	8	4	2	0|0|0|0|0|0|0|0|0|0|0|0|0|0|0|0|0|0|0|0|0|0|0|0|0|0|0|0|0|0|0|0|0|0|0|0|0|0|0|0|0|0|0|0|0|0|0|0|0|0	0.5	1	0.5	40	0.06	297	TACO1_HUMAN
ESYT1-N-ter	NP_006314.2	SEC24B	0	4|3	7	3.5	2	0|0|0|0|0|3|3|0|3|2|0|0|0|0|0|0|0|2|0|0|0|0|0|0|2|0|0|0|0|0|0|0|0|0|4|0|0|3|0|0|0|0|0|0|0|0|0|0|0|0	0.71	0.79	0.71	3.98	0.03	1268	SC24B_HUMAN
ESYT1-N-ter	NP_005900.2	MAP1B	0	3|4	7	3.5	2	52|54|69|69|68|59|58|38|50|73|64|62|33|44|65|72|66|107|53|92|0|80|90|0|100|0|0|0|0|0|0|0|0|0|0|0|0|0|0|0|0|0|0|0|0|0|0|88|40|76	0	0	0	0.05	0.57	2468	MAP1B_HUMAN
ESYT1-N-ter	NP_443210.1	TRIM9	0	3|4	7	3.5	2	7|4|4|4|5|6|9|0|6|7|8|6|0|0|7|7|4|4|6|6|0|3|3|0|7|0|0|0|0|0|0|0|0|0|0|0|0|0|0|0|0|0|0|0|0|0|0|3|0|0	0	0	0	0.75	0.44	550	TRIM9_HUMAN
ESYT1-N-ter	NP_079508.2	REEP4	0	5|2	7	3.5	2	0|0|0|0|0|0|0|0|0|0|0|0|0|0|0|0|0|0|0|0|0|0|0|0|0|0|0|0|0|0|0|0|0|0|0|0|0|0|0|0|0|0|0|0|0|0|0|0|0|0	0.99	1	0.99	35	0	257	E5RGS2_HUMAN
ESYT1-N-ter	NP_001960.2	EIF5	0	7|0	7	3.5	2	15|17|26|18|22|60|53|9|20|17|20|23|10|12|22|15|18|22|17|18|0|24|12|0|22|0|0|0|0|0|0|0|0|0|0|0|0|0|0|0|0|0|0|0|0|0|0|23|23|18	0	0	0	0.16	0.57	431	IF5_HUMAN
ESYT1-N-ter	NP_006614.2	PHGDH	0	4|3	7	3.5	2	5|0|3|4|0|5|4|0|9|7|8|8|0|0|8|6|8|10|4|9|5|4|4|4|8|7|3|8|0|4|5|3|3|4|20|6|11|16|6|3|7|8|4|10|3|5|3|3|0|0	0	0	0	0.43	0.57	533	SERA_HUMAN
ESYT1-N-ter	NP_001177921.1	SLC33A1	0	5|2	7	3.5	2	0|0|0|0|0|0|0|0|0|0|0|0|0|0|0|0|0|0|0|0|0|0|0|0|0|0|0|0|0|0|0|0|0|0|0|0|0|0|0|0|0|0|0|0|0|0|0|0|0|0	0.99	1	0.99	35	0	549	A0A2R8YF57_HUMAN
ESYT1-N-ter	NP_005104.2	GOLGA5	0	5|2	7	3.5	2	6|6|7|10|9|21|12|3|6|7|6|12|6|2|3|3|8|8|9|7|0|6|7|0|9|0|0|0|0|0|0|0|0|0|0|0|0|0|0|0|0|0|0|0|0|0|0|4|3|3	0	0	0	0.48	0.49	731	GOGA5_HUMAN
ESYT1-N-ter	NP_001229713.1	HLCS	0	3|4	7	3.5	2	18|8|10|5|6|30|25|7|11|8|16|19|0|0|8|10|6|14|9|6|5|3|5|3|8|0|0|4|3|9|4|6|0|7|0|0|7|0|0|9|9|4|2|13|9|2|7|9|4|5	0	0	0	0.31	0.57	726	A0A0C4DG27_HUMAN
ESYT1-N-ter	NP_060738.2	WDR41	0	5|2	7	3.5	2	0|2|2|0|2|0|0|0|3|0|3|2|0|0|0|0|0|0|0|0|0|0|0|0|0|0|0|0|0|0|0|0|0|0|0|0|0|0|0|0|0|0|0|0|0|0|0|0|0|0	0.79	0.95	0.79	6.25	0.02	459	B4DHS8_HUMAN
ESYT1-N-ter	NP_001395.1	EEF1G	0	4|3	7	3.5	2	15|20|23|16|21|0|5|3|11|13|13|13|3|5|11|14|12|25|16|20|3|17|16|3|21|0|0|2|0|0|3|0|0|3|5|0|3|6|0|0|0|0|0|2|3|2|6|23|12|12	0	0	0	0.24	0.57	437	EF1G_HUMAN
ESYT1-N-ter	NP_003744.1	EIF3D	0	4|3	7	3.5	2	5|0|5|7|5|6|7|0|9|8|11|14|0|4|9|13|9|12|6|7|4|7|11|0|7|0|0|2|0|0|4|5|2|2|2|2|3|2|0|0|0|0|0|2|2|3|3|3|4|9	0	0	0	0.47	0.57	548	EIF3D_HUMAN
ESYT1-N-ter	NP_003737.1	DYNLL1	0	3|4	7	3.5	2	3|2|5|4|5|0|0|3|2|10|3|4|3|5|3|13|4|9|5|7|4|8|9|0|7|2|0|0|0|0|3|0|3|2|0|4|0|0|3|4|5|3|4|6|3|0|0|3|4|3	0	0	0	0.63	0.46	89	DYL1_HUMAN
ESYT1-N-ter	NP_002873.1	RANBP1	0	3|4	7	3.5	2	2|3|3|4|4|5|9|3|5|5|4|5|4|3|2|5|3|7|4|4|3|3|5|0|6|0|0|2|0|0|0|0|0|0|0|0|2|0|0|0|0|0|0|0|0|2|0|3|5|3	0	0	0	0.81	0.43	201	F6WQW2_HUMAN
ESYT1-N-ter	NP_057113.1	DHRS7	0	4|3	7	3.5	2	0|0|0|0|0|0|0|0|0|0|0|0|0|0|0|0|0|0|0|0|0|0|0|0|0|0|0|0|0|0|0|0|0|0|0|0|0|0|0|0|0|0|0|0|0|0|0|0|0|0	1	1	1	35	0	339	DHRS7_HUMAN
ESYT1-N-ter	NP_038203.2	IARS1	0	4|3	7	3.5	2	10|6|15|17|8|0|0|0|16|4|13|12|0|0|15|3|11|23|7|30|5|14|19|3|27|7|0|6|2|2|3|0|0|4|15|0|6|17|3|10|5|5|4|9|5|6|8|9|0|2	0	0	0	0.27	0.57	1262	J3KR24_HUMAN
ESYT1-N-ter	NP_001096616.1	GIGYF2	0	4|3	7	3.5	2	46|56|69|52|72|72|60|37|54|63|68|82|33|34|62|69|72|100|67|67|8|103|72|0|90|7|0|2|0|0|2|3|3|0|2|2|6|3|0|0|0|0|0|0|0|0|0|33|53|56	0	0	0	0.05	0.57	1299	GGYF2_HUMAN
ESYT1-N-ter	NP_001123999.1	SPAG9	0	7|0	7	3.5	2	26|24|34|27|27|24|17|10|19|43|25|29|12|8|17|43|27|28|23|19|0|31|31|0|27|0|0|0|0|0|0|0|0|0|0|0|0|0|0|0|0|0|0|0|0|0|0|12|11|14	0	0	0	0.15	0.57	1311	JIP4_HUMAN
ESYT1-N-ter	NP_005795.2	DDX39A	0	7|0	7	3.5	2	6|4|3|2|0|10|10|0|16|3|9|8|0|0|15|4|8|7|5|2|7|3|2|0|2|8|0|12|7|5|7|0|6|8|18|0|12|21|8|6|11|0|6|9|10|0|8|9|8|4	0	0	0	0.35	0.51	427	DX39A_HUMAN
ESYT1-N-ter	NP_689794.1	MOSPD2	0	7|0	7	3.5	2	0|0|0|0|0|0|0|0|0|0|0|0|0|0|0|0|0|0|0|0|0|0|0|0|0|0|0|0|0|0|0|0|0|0|0|0|0|0|0|0|0|0|0|0|0|0|0|0|0|0	0.5	1	0.5	35	0.06	518	MSPD2_HUMAN
ESYT1-N-ter	NP_060658.3	ATAD3A	1	7|0	7	3.5	2	0|0|0|0|0|0|0|0|9|0|2|4|0|0|6|0|0|2|0|0|10|0|0|2|0|4|0|6|0|3|0|0|0|0|13|0|17|15|0|12|4|2|2|6|8|2|0|0|0|0	0	0	0	0.68	0.4	634	ATD3A_HUMAN
ESYT1-N-ter	NP_001165906.1	RAB3GAP1	0	5|2	7	3.5	2	0|0|0|0|0|2|0|0|0|0|0|0|0|0|3|2|0|0|0|0|0|0|0|0|0|0|0|0|0|0|0|0|0|0|0|0|0|0|0|0|0|0|0|0|0|0|0|0|0|0	0.91	0.98	0.91	12.5	0.01	988	RB3GP_HUMAN
ESYT1-N-ter	NP_940932.2	MXRA7	0	4|3	7	3.5	2	0|0|0|0|0|0|0|0|0|0|0|0|0|0|0|0|0|0|0|0|0|0|0|0|0|0|0|0|0|0|0|0|0|0|0|0|0|0|0|0|0|0|0|0|0|0|0|0|0|0	1	1	1	35	0	170	MXRA7_HUMAN
ESYT1-N-ter	NP_112589.1	CDCA3	0	4|3	7	3.5	2	0|0|0|0|0|0|2|0|0|0|0|0|0|0|0|0|0|0|0|0|0|0|0|0|0|0|0|0|0|0|0|0|0|0|0|0|0|0|0|0|0|0|0|0|0|0|0|0|0|0	0.99	1	0.99	35	0	268	F5GX58_HUMAN
ESYT1-N-ter	NP_002215.2	ITPR3	0	4|3	7	3.5	2	0|0|0|0|0|0|0|0|0|0|0|0|0|0|0|0|0|0|0|0|0|0|0|0|0|0|0|0|0|0|0|0|0|0|0|0|0|0|0|0|0|0|0|0|0|0|0|0|0|0	1	1	1	35	0	2671	ITPR3_HUMAN
ESYT1-N-ter	NP_647539.1	YWHAB	0	5|2	7	3.5	2	9|10|10|9|13|0|0|4|10|21|14|15|0|7|8|24|12|9|10|11|0|6|6|0|10|3|0|4|3|5|4|3|5|0|2|2|0|0|0|0|5|5|0|3|3|5|4|10|8|13	0	0	0	0.34	0.57	246	1433B_HUMAN
ESYT1-N-ter	NP_001093131.1	EIF3CL	0	5|2	7	3.5	2	0|0|16|13|0|9|15|7|0|20|0|0|5|4|0|24|0|0|0|17|0|0|0|0|0|0|0|0|3|2|2|6|0|2|7|0|0|5|0|0|0|0|0|0|0|2|3|11|9|9	0	0	0	0.46	0.49	914	EIFCL_HUMAN
ESYT1-N-ter	NP_005619.1	SLC1A5	0	2|5	7	3.5	2	3|0|0|0|2|8|6|0|4|0|4|4|0|0|5|0|5|4|0|0|4|4|2|0|4|6|0|6|2|2|2|0|2|3|10|0|4|9|0|7|2|2|0|0|3|0|4|5|2|2	0	0	0	0.74	0.43	541	AAAT_HUMAN
ESYT1-N-ter	NP_003964.3	RPL14	0	2|5	7	3.5	2	3|2|0|6|4|6|4|0|2|0|7|6|0|0|6|0|5|6|0|6|4|9|6|2|10|3|2|3|2|3|3|3|3|3|2|2|2|2|0|0|5|3|3|4|2|4|4|0|0|0	0	0	0	0.71	0.44	215	RL14_HUMAN
ESYT1-N-ter	NP_006435.2	SMC2	0	6|0	6	3	2	4|6|10|12|3|2|0|0|12|7|9|8|0|0|5|4|8|15|13|16|4|9|7|0|18|5|0|5|2|0|5|3|0|3|12|5|10|10|3|5|8|4|3|9|2|0|0|6|0|5	0	0	0	0.33	0.51	1197	A0A0C4DGE5_HUMAN
ESYT1-N-ter	NP_001934.2	DSG2	0	3|3	6	3	2	0|3|0|2|2|19|20|0|3|0|3|0|0|0|2|2|5|2|2|0|0|0|0|0|3|0|0|0|0|0|0|0|0|0|0|0|0|0|0|0|0|0|0|0|0|0|0|2|0|0	0.01	0.01	0.01	1.07	0.35	1118	DSG2_HUMAN
ESYT1-N-ter	NP_001072992.1	PAICS	1	3|3	6	3	2	30|20|20|18|25|8|5|17|26|23|25|25|12|16|32|52|24|30|19|26|2|20|22|0|23|0|0|0|0|0|0|0|0|0|0|0|0|0|0|0|0|0|0|0|0|0|0|22|24|33	0	0	0	0.13	0.57	425	D6RF62_HUMAN
ESYT1-N-ter	NP_112552.1	HNRNPK	0	4|2	6	3	2	18|13|13|20|16|54|56|17|17|31|19|19|17|16|16|37|18|24|18|26|27|28|17|8|21|11|7|12|13|15|14|13|14|15|10|11|13|11|13|11|15|16|15|17|12|12|11|27|26|23	0	0	0	0.12	0.57	463	HNRPK_HUMAN
ESYT1-N-ter	NP_055573.2	SNX19	0	3|3	6	3	2	0|0|0|0|0|0|0|0|0|0|0|0|0|0|0|0|0|0|0|0|0|0|0|0|0|0|0|0|0|0|0|0|0|0|0|0|0|0|0|0|0|0|0|0|0|0|0|0|0|0	1	1	1	30	0	992	E9PJV7_HUMAN
ESYT1-N-ter	NP_001121185.1	ATL1	0	4|2	6	3	2	0|0|0|0|0|0|0|0|0|0|0|0|0|0|0|0|0|0|0|0|0|0|0|0|0|0|0|0|0|0|0|0|0|0|0|0|0|2|0|0|0|0|0|0|0|0|0|0|0|0	0.98	1	0.98	30	0	553	ATLA1_HUMAN
ESYT1-N-ter	NP_002256.2	KPNB1	0	4|2	6	3	2	18|17|25|19|22|14|12|5|28|43|39|37|5|10|23|38|35|31|22|40|5|23|28|0|45|4|0|6|0|3|0|0|0|3|17|0|4|11|0|0|2|0|2|0|0|3|4|25|37|25	0	0	0	0.11	0.57	876	IMB1_HUMAN
ESYT1-N-ter	NP_005207.2	DDOST	0	6|0	6	3	2	0|0|0|0|0|0|0|0|0|0|0|0|0|0|2|0|0|0|0|0|0|0|0|0|0|0|0|0|0|0|0|0|0|0|9|0|0|8|0|0|0|0|0|0|0|0|0|0|0|0	0.47	0.93	0.47	3.95	0.19	456	A0A0C4DGS1_HUMAN
ESYT1-N-ter	NP_001135766.1	SPART	0	3|3	6	3	2	7|5|9|5|8|12|13|2|7|12|5|10|0|0|3|7|2|10|12|4|0|6|5|0|8|0|0|0|0|0|0|0|0|0|0|0|0|0|0|0|0|0|0|0|0|0|0|6|4|4	0	0	0	0.45	0.57	666	SPART_HUMAN
ESYT1-N-ter	NP_001307.2	CSE1L	0	3|3	6	3	2	4|0|3|2|0|3|2|8|5|5|7|6|6|2|6|5|7|8|6|6|4|0|3|2|5|3|0|0|0|2|3|2|0|6|7|3|6|7|0|3|3|7|5|5|0|2|3|11|9|3	0	0	0	0.49	0.57	971	XPO2_HUMAN
ESYT1-N-ter	NP_003745.1	EIF3F	0	3|3	6	3	2	9|5|7|9|8|0|0|3|9|7|10|11|3|0|9|8|10|14|8|14|0|4|3|0|11|3|0|0|0|0|0|0|0|0|7|0|0|4|0|0|0|0|0|0|2|0|0|11|6|8	0	0	0	0.38	0.57	357	EIF3F_HUMAN
ESYT1-N-ter	NP_000967.1	RPL12	0	2|4	6	3	2	3|4|3|6|3|0|0|2|6|5|4|7|2|3|7|3|4|6|4|7|5|5|4|6|3|9|2|5|4|4|4|4|5|11|5|6|9|6|6|5|6|5|7|7|11|6|5|4|2|0	0	0	0	0.46	0.57	165	RL12_HUMAN
ESYT1-N-ter	NP_003391.1	XPO1	0	6|0	6	3	2	2|0|0|0|0|0|0|0|4|0|3|0|2|0|2|0|2|3|0|0|0|0|0|0|0|0|0|0|0|0|0|0|0|0|11|0|2|6|0|0|0|0|0|0|0|0|0|0|0|0	0.4	0.8	0.4	2.03	0.21	1071	A0A7I2V2Y6_HUMAN
ESYT1-N-ter	NP_996261.1	EMC10	0	3|3	6	3	2	0|0|0|0|0|0|0|0|0|0|0|0|0|0|0|0|0|0|0|0|0|0|0|0|0|0|0|0|0|0|0|0|0|0|0|0|0|0|0|0|0|0|0|0|0|0|0|0|0|0	1	1	1	30	0	262	EMC10_HUMAN
ESYT1-N-ter	NP_004395.1	SEPTIN2	0	4|2	6	3	2	14|10|13|13|17|3|6|16|16|25|15|15|9|17|13|31|16|13|14|15|0|15|15|0|15|0|0|0|0|0|0|0|0|0|2|0|0|0|0|0|0|0|0|0|0|0|0|25|17|14	0	0	0	0.19	0.57	361	SEPT2_HUMAN
ESYT1-N-ter	NP_005372.2	NCL	0	3|3	6	3	2	24|22|26|36|29|61|73|15|37|34|37|37|11|7|44|23|39|60|27|55|35|23|31|11|57|18|3|18|10|25|28|21|28|20|19|27|25|16|20|39|24|26|16|22|36|30|30|27|9|38	0	0	0	0.08	0.57	710	NUCL_HUMAN
ESYT1-N-ter	NP_005906.2	MCM6	0	4|2	6	3	2	10|9|13|6|6|0|0|0|16|0|10|15|0|0|11|6|7|15|8|7|11|5|6|0|10|14|0|17|4|3|7|5|7|6|26|5|12|25|8|7|6|6|6|5|6|8|7|4|3|2	0	0	0	0.26	0.57	821	MCM6_HUMAN
ESYT1-N-ter	P35527	KRT9	0	6|0	6	3	2	0|0|2|0|17|9|4|0|13|3|4|16|2|2|0|5|3|0|2|0|107|3|4|17|19|49|13|19|9|28|44|57|40|22|7|13|58|7|10|75|22|31|47|37|36|60|32|5|5|8	0	0	0	0.09	0.57	623	K1C9_HUMAN
ESYT1-N-ter	NP_112604.2	HNRNPC	0	6|0	6	3	2	3|4|6|8|8|10|10|0|4|7|6|6|5|0|10|4|5|7|6|18|13|7|7|3|17|6|2|5|8|7|17|10|12|7|6|13|9|4|7|12|11|11|11|9|8|18|22|3|0|0	0	0	0	0.26	0.57	306	B2R5W2_HUMAN
ESYT1-N-ter	NP_112420.1	HNRNPA1	0	4|2	6	3	2	7|11|14|17|22|24|24|2|18|17|17|21|3|3|26|10|22|27|14|32|16|10|18|0|46|13|0|7|3|4|6|5|11|13|7|8|18|7|11|20|24|9|8|17|17|12|10|4|0|23	0	0	0	0.14	0.57	372	ROA1_HUMAN
ESYT1-N-ter	NP_004772.1	VAMP3	0	3|3	6	3	2	0|0|0|0|0|0|0|0|0|0|0|0|0|0|0|0|0|0|0|0|0|0|0|0|0|0|0|0|0|0|0|0|0|0|0|0|0|0|0|0|0|0|0|0|0|0|0|0|0|0	1	1	1	30	0	100	VAMP3_HUMAN
ESYT1-N-ter	NP_001129224.1	ECD	0	4|2	6	3	2	9|6|15|16|22|24|29|19|25|20|27|21|13|8|20|23|21|25|12|14|0|25|16|0|16|0|0|0|0|0|0|0|0|0|0|0|0|0|0|0|0|0|0|0|0|0|0|6|28|19	0	0	0	0.16	0.57	677	ECD_HUMAN
ESYT1-N-ter	NP_056138.1	UFL1	0	4|2	6	3	2	0|0|0|0|0|4|5|0|0|0|0|0|0|0|0|0|0|0|0|0|0|0|0|0|0|0|0|0|0|0|0|0|0|0|8|0|0|5|0|0|0|0|0|0|0|0|0|0|0|0	0.67	0.82	0.67	3.41	0.04	794	UFL1_HUMAN
ESYT1-N-ter	NP_001524.2	HNRNPL	0	4|2	6	3	2	10|8|14|19|14|21|18|8|7|22|12|16|6|5|12|12|14|15|10|20|14|15|12|0|23|11|0|6|4|8|14|9|10|12|2|8|8|0|6|9|11|10|13|10|11|9|13|15|18|10	0	0	0	0.2	0.57	589	B4DVF8_HUMAN
ESYT1-N-ter	NP_073716.1	SNRPN	0	3|3	6	3	2	0|0|2|2|0|0|0|0|3|9|3|2|0|0|3|5|4|0|2|3|0|2|2|0|0|0|0|0|0|0|0|0|0|0|2|0|2|0|0|0|0|0|0|0|2|0|0|14|0|17	0	0	0	0.95	0.38	240	RSMN_HUMAN
ESYT1-N-ter	NP_005975.1	SLC25A1	1	3|3	6	3	2	2|5|8|0|0|0|0|0|9|0|4|3|0|0|5|0|0|6|3|2|4|3|0|3|4|10|4|8|0|2|0|3|0|3|8|0|11|12|4|5|8|0|0|8|8|5|3|5|0|0	0	0	0	0.49	0.57	311	B4DP62_HUMAN
ESYT1-N-ter	NP_001653.1	ARF5	1	3|3	6	3	2	6|2|0|3|0|0|0|0|13|0|7|7|0|0|9|2|6|7|6|4|8|0|0|5|3|9|5|8|5|5|5|4|5|7|13|5|15|16|4|7|8|5|7|9|9|4|4|0|2|0	0	0	0	0.37	0.57	180	ARF5_HUMAN
ESYT1-N-ter	NP_003667.1	DEGS1	0	3|3	6	3	2	0|0|0|0|0|0|0|0|0|0|0|0|0|0|0|0|0|0|0|0|0|0|0|0|0|0|0|0|0|0|0|0|0|0|0|0|0|0|0|0|0|0|0|0|0|0|0|0|0|0	1	1	1	30	0	323	DEGS1_HUMAN
ESYT1-N-ter	NP_112200.2	VMP1	0	3|3	6	3	2	0|0|0|0|0|0|0|0|0|0|0|0|0|0|0|0|0|2|0|0|0|0|0|0|0|0|0|0|0|0|0|0|0|0|0|0|0|0|0|0|0|0|0|0|0|0|0|0|0|0	0.99	0.99	0.99	30	0	406	VMP1_HUMAN
ESYT1-N-ter	NP_542165.1	DDX39B	0	0|6	6	3	2	0|0|0|0|0|0|0|0|0|0|0|0|0|0|13|0|0|6|0|0|0|0|0|0|0|0|2|0|0|0|0|4|0|0|0|2|0|0|0|6|0|3|0|0|0|3|0|0|0|0	0.39	0.79	0.39	1.92	0.22	428	DX39B_HUMAN
ESYT1-N-ter	NP_061828.1	UBB	0	5|0	5	2.5	2	2|0|0|2|2|3|4|0|0|0|0|0|0|0|0|0|3|0|0|2|0|0|0|0|0|0|0|0|0|0|0|0|0|2|0|0|0|2|0|0|0|3|0|0|0|2|2|2|0|0	0.42	0.84	0.42	2.02	0.21	229	B4DV12_HUMAN
ESYT1-N-ter	NP_072045.1	RPS18	0	5|0	5	2.5	2	0|0|0|0|0|0|0|0|2|0|0|0|0|0|3|0|0|0|0|0|3|0|0|0|0|0|0|4|0|0|0|0|0|0|4|0|4|5|0|0|0|2|0|0|0|0|0|0|0|0	0.41	0.82	0.41	2.31	0.21	152	RS18_HUMAN
ESYT1-N-ter	NP_004981.2	MARS1	0	5|0	5	2.5	2	12|17|14|25|17|4|3|13|16|16|15|16|11|8|16|12|17|25|17|34|5|21|18|7|30|11|0|6|6|2|7|6|6|7|19|6|18|15|8|7|12|2|5|10|6|3|3|12|8|11	0	0	0	0.14	0.57	900	SYMC_HUMAN
ESYT1-N-ter	NP_116136.1	ATP5MK	0	2|3	5	2.5	2	0|0|0|0|0|0|0|0|0|0|2|0|0|0|0|0|0|0|0|0|0|0|0|0|0|0|0|0|0|0|0|0|0|0|0|0|2|0|0|0|0|0|0|2|0|0|0|0|0|0	0.9	0.94	0.9	10.42	0.01	58	ATPMK_HUMAN
ESYT1-N-ter	NP_001122388.1	TOMM40	1	3|2	5	2.5	2	0|0|0|0|0|0|0|0|0|0|0|0|0|0|0|0|0|0|0|0|0|0|0|0|0|4|0|3|0|0|0|0|0|0|2|0|6|0|0|2|0|0|3|2|0|0|3|0|0|0	0.46	0.58	0.46	2.5	0.19	361	TOM40_HUMAN
ESYT1-N-ter	NP_055781.2	DHX30	1	3|2	5	2.5	2	0|0|0|0|0|0|0|0|6|0|2|0|0|0|6|0|0|0|0|0|5|0|0|0|2|2|2|3|2|0|0|2|0|0|15|2|4|19|0|6|2|0|2|5|4|3|0|2|0|0	0	0	0	0.65	0.42	1155	H7BXY3_HUMAN
ESYT1-N-ter	NP_001129487.1	ANXA2	0	5|0	5	2.5	2	7|2|3|8|3|21|17|0|4|4|7|5|2|0|7|3|3|4|2|5|12|10|8|7|8|6|5|7|10|11|12|11|10|14|5|13|9|2|12|21|19|28|17|22|12|10|11|6|2|0	0	0	0	0.19	0.57	339	ANXA2_HUMAN
ESYT1-N-ter	NP_003553.2	SLC25A11	1	3|2	5	2.5	2	0|2|0|0|2|0|0|0|4|0|0|2|0|0|3|0|0|0|0|2|2|0|0|0|2|5|0|5|0|0|0|0|0|4|11|0|11|16|4|5|4|0|2|10|4|2|2|3|2|0	0	0	0	0.57	0.44	314	M2OM_HUMAN
ESYT1-N-ter	NP_003141.2	STAT3	0	3|2	5	2.5	2	9|7|9|12|16|16|18|4|8|8|11|15|7|8|16|15|16|14|8|9|3|16|22|0|10|3|0|0|2|3|0|2|0|0|4|2|0|5|2|2|0|3|0|0|0|0|0|11|13|11	0	0	0	0.2	0.57	769	A0A7I2V395_HUMAN
ESYT1-N-ter	NP_006730.2	MCM5	0	2|3	5	2.5	2	2|0|0|0|0|0|0|0|3|0|3|2|0|0|4|3|2|3|0|0|8|0|0|2|0|14|0|11|4|0|4|3|2|3|14|3|13|21|7|3|4|6|2|9|4|3|6|0|3|0	0	0	0	0.39	0.57	734	B1AHB1_HUMAN
ESYT1-N-ter	NP_001185986.1	RPS17L	0	3|2	5	2.5	2	0|0|0|0|0|0|0|0|0|0|2|2|0|0|0|0|2|0|0|0|3|0|0|0|0|0|0|3|0|0|0|2|2|4|0|0|2|0|0|0|3|3|0|0|0|0|3|0|0|0	0.25	0.36	0.25	2.02	0.25	135	RS17_HUMAN
ESYT1-N-ter	NP_060945.2	TMEM165	0	3|2	5	2.5	2	0|0|0|0|2|0|0|0|0|2|0|0|0|0|0|0|0|2|2|0|0|2|2|0|0|0|0|0|0|0|0|0|0|0|0|0|0|0|0|0|0|0|0|0|0|0|0|0|0|0	0.75	0.85	0.75	5.21	0.03	324	TM165_HUMAN
ESYT1-N-ter	NP_001248341.1	DCTN2	0	2|3	5	2.5	2	8|6|11|15|12|2|5|6|9|7|10|13|8|5|7|10|12|12|10|14|0|12|10|0|14|0|0|0|0|0|0|0|0|0|0|0|0|0|0|0|0|0|0|0|0|0|0|9|5|8	0	0	0	0.26	0.57	403	A8K8J9_HUMAN
ESYT1-N-ter	NP_054733.2	SNRNP200	0	2|3	5	2.5	2	36|27|45|46|38|21|23|13|42|31|63|54|13|21|41|46|56|67|36|82|0|41|42|0|88|0|0|2|0|0|0|0|0|0|10|0|0|7|0|0|0|0|0|0|0|2|0|36|24|39	0	0	0	0.06	0.57	2136	U520_HUMAN
ESYT1-N-ter	NP_006635.2	HSPH1	0	5|0	5	2.5	2	18|12|17|12|15|14|13|0|10|12|11|15|3|3|3|18|9|24|10|20|12|9|7|0|19|6|0|0|4|8|11|7|11|11|2|5|3|0|4|4|5|10|9|4|8|0|3|10|11|9	0	0	0	0.19	0.57	858	A0A0A0MSM0_HUMAN
ESYT1-N-ter	NP_003741.1	EIF3A	0	3|2	5	2.5	2	31|33|47|43|43|20|21|18|37|38|42|50|12|6|32|29|44|57|38|42|0|49|38|0|54|0|0|0|0|0|0|0|0|0|0|0|0|2|0|0|0|2|0|0|0|0|3|25|15|17	0	0	0	0.07	0.57	1382	EIF3A_HUMAN
ESYT1-N-ter	NP_003748.1	EIF3I	0	5|0	5	2.5	2	14|8|9|10|13|0|0|7|15|21|17|20|11|15|17|16|18|20|9|15|3|19|19|0|15|0|0|0|0|0|0|0|0|0|0|0|0|3|0|3|4|0|0|0|0|3|2|12|4|9	0	0	0	0.19	0.57	325	EIF3I_HUMAN
ESYT1-N-ter	NP_001022.1	RPS28	0	2|3	5	2.5	2	4|3|2|2|0|0|0|0|2|2|3|5|0|0|0|2|2|5|0|2|4|2|3|6|2|4|6|5|7|3|5|3|4|6|2|2|7|0|7|16|11|7|8|9|9|4|3|2|3|3	0	0	0	0.41	0.57	69	RS28_HUMAN
ESYT1-N-ter	NP_001340.2	DARS1	0	5|0	5	2.5	2	13|11|13|14|11|0|0|4|13|13|18|13|6|3|13|12|19|18|10|25|6|19|14|2|21|10|2|10|4|3|5|4|3|9|15|3|13|14|3|5|14|6|7|10|5|4|4|11|7|8	0	0	0	0.18	0.57	501	SYDC_HUMAN
ESYT1-N-ter	NP_055181.3	GNL3	0	5|0	5	2.5	2	0|0|0|2|0|10|11|0|4|0|4|4|0|0|4|3|3|0|2|3|2|0|0|0|2|3|0|3|3|0|0|0|2|2|2|0|3|3|2|5|3|0|2|5|0|0|8|8|2|3	0	0	0	0.61	0.4	549	GNL3_HUMAN
ESYT1-N-ter	NP_004715.1	ZW10	0	2|3	5	2.5	2	0|2|2|3|0|0|2|0|0|0|2|0|0|0|0|2|0|0|0|0|0|0|2|0|2|0|0|0|0|0|0|0|0|0|0|0|0|0|0|0|0|0|0|0|0|0|0|0|0|0	0.62	0.74	0.62	3.68	0.04	779	ZW10_HUMAN
ESYT1-N-ter	NP_005165.1	ATP5F1C	1	5|0	5	2.5	2	5|4|4|3|3|0|0|0|3|0|3|4|2|0|11|0|4|7|2|4|10|6|0|7|5|13|8|12|0|2|3|2|4|2|11|3|9|19|4|7|7|4|0|8|6|4|6|0|0|0	0	0	0	0.34	0.49	297	ATPG_HUMAN
ESYT1-N-ter	NP_001002033.1	JPT1	0	3|2	5	2.5	2	3|3|5|3|5|6|8|2|3|0|5|4|3|0|3|5|3|5|3|5|0|4|3|0|6|0|0|0|0|0|0|0|0|0|0|0|0|0|0|0|0|0|0|0|0|0|0|3|5|3	0	0	0	0.64	0.43	108	JUPI1_HUMAN
ESYT1-N-ter	NP_006310.1	CDIPT	0	3|2	5	2.5	2	0|0|0|0|0|0|0|0|0|0|0|0|0|0|0|0|0|0|0|0|0|0|0|0|2|0|0|2|0|0|0|0|0|0|3|0|2|2|0|0|0|0|0|0|0|2|0|0|0|0	0.73	0.82	0.73	4.81	0.03	213	B3KY94_HUMAN
ESYT1-N-ter	NP_067640.2	SENP2	0	3|2	5	2.5	2	0|0|0|0|0|0|2|0|0|0|0|0|0|0|0|0|0|0|0|0|0|0|0|0|0|0|0|0|0|0|0|0|0|0|0|0|0|0|0|0|0|0|0|0|0|0|0|0|0|0	0.98	0.99	0.98	25	0	589	SENP2_HUMAN
ESYT1-N-ter	NP_009090.2	SLMAP	0	5|0	5	2.5	2	0|0|0|0|2|0|0|0|0|0|0|0|0|0|0|0|0|5|0|0|0|0|0|0|0|0|0|0|0|0|0|0|0|0|0|0|0|0|0|0|0|0|0|0|0|0|0|0|0|0	0.49	0.98	0.49	8.93	0.12	811	A0A590UJK3_HUMAN
ESYT1-N-ter	NP_009167.1	CHP1	0	2|3	5	2.5	2	0|0|0|0|0|0|0|0|0|0|0|0|0|0|0|0|0|0|0|0|0|0|0|0|0|0|0|0|0|0|0|0|0|0|0|0|0|0|0|0|0|0|0|0|0|0|0|0|0|0	0.98	1	0.98	25	0	195	H0YKE7_HUMAN
ESYT1-N-ter	NP_009144.1	PRAF2	0	3|2	5	2.5	2	0|0|0|0|0|0|0|0|0|0|0|0|0|0|0|0|0|0|0|0|0|0|0|0|0|0|0|0|0|0|0|0|0|0|0|0|0|0|0|0|0|0|0|0|0|0|0|0|0|0	0.98	1	0.98	25	0	178	PRAF2_HUMAN
ESYT1-N-ter	NP_004993.1	NDUFA9	1	3|2	5	2.5	2	0|0|0|0|0|0|0|0|3|0|0|0|0|0|4|0|0|0|0|0|0|0|0|0|0|7|0|12|0|0|0|0|0|0|14|0|2|15|0|3|2|0|0|2|0|0|2|0|0|0	0.01	0.01	0.01	0.95	0.35	377	NDUA9_HUMAN
ESYT1-N-ter	NP_001349.2	DHX15	0	3|2	5	2.5	2	14|14|12|13|17|18|12|0|14|13|20|22|4|5|15|15|20|16|7|16|9|22|15|0|22|9|0|7|6|6|7|7|5|10|6|7|5|10|5|18|11|11|13|13|11|10|12|18|13|10	0	0	0	0.16	0.57	795	DHX15_HUMAN
ESYT1-N-ter	NP_057332.1	AKAP11	0	3|2	5	2.5	2	0|0|2|4|5|5|5|0|4|2|2|0|0|0|8|0|4|0|0|6|0|0|3|0|11|0|0|0|0|0|0|0|0|0|2|0|0|4|0|0|0|0|0|0|0|0|0|0|2|0	0	0	0	0.91	0.37	1901	AKA11_HUMAN
ESYT1-N-ter	NP_065147.1	DDX24	0	2|3	5	2.5	2	0|0|2|4|0|0|3|0|0|0|0|0|0|0|0|0|0|0|0|3|0|0|0|0|4|0|0|0|0|0|0|0|0|0|0|0|0|0|0|2|3|0|0|0|0|0|0|2|0|0	0.49	0.62	0.49	2.72	0.12	859	DDX24_HUMAN
ESYT1-N-ter	NP_057439.2	DDX47	0	5|0	5	2.5	2	2|0|0|0|0|0|0|0|5|0|0|0|0|0|3|0|0|0|0|0|0|0|0|0|0|0|0|0|0|0|0|0|0|2|9|0|0|6|0|3|0|0|0|2|2|0|3|0|0|0	0.34	0.69	0.34	1.69	0.23	455	DDX47_HUMAN
ESYT1-N-ter	NP_006612.2	AHCYL1	1	5|0	5	2.5	2	0|0|0|0|0|0|0|0|0|0|0|0|0|0|0|0|0|0|0|0|0|0|0|0|0|0|0|0|0|0|0|0|0|0|0|0|0|0|0|0|0|0|0|0|0|0|0|0|0|0	0.5	1	0.5	25	0.06	530	SAHH2_HUMAN
ESYT1-N-ter	NP_037506.2	PDCD6IP	0	3|2	5	2.5	2	0|3|3|4|2|0|0|0|11|3|0|3|2|0|9|2|0|3|0|0|13|0|0|2|5|9|0|9|3|9|9|3|3|5|23|7|5|28|5|7|11|8|7|12|5|4|6|3|0|3	0	0	0	0.29	0.57	868	PDC6I_HUMAN
ESYT1-N-ter	NP_001139555.1	MBOAT7	0	3|2	5	2.5	2	0|0|0|0|0|0|0|0|0|0|0|0|0|0|0|0|0|0|0|0|0|0|0|0|0|0|0|0|0|0|0|0|0|0|0|0|0|0|0|0|0|0|0|0|0|0|0|0|0|0	0.98	1	0.98	25	0	399	MBOA7_HUMAN
ESYT1-N-ter	NP_976221.1	HDLBP	0	3|2	5	2.5	2	20|22|31|18|31|61|57|13|25|36|25|29|9|14|25|36|23|29|20|22|0|21|23|0|30|0|0|0|0|0|0|0|0|0|4|0|3|0|0|3|0|0|0|0|0|0|0|29|22|19	0	0	0	0.09	0.57	1268	A0A024R4E5_HUMAN
ESYT1-N-ter	NP_004850.1	CLTC	0	3|2	5	2.5	2	3|0|3|5|3|0|0|0|0|0|0|0|0|0|0|0|0|0|0|0|2|2|4|0|0|0|0|2|0|0|0|0|0|2|2|0|0|0|2|4|4|9|10|8|6|7|10|0|0|2	0	0	0	0.69	0.41	1675	A0A087WVQ6_HUMAN
ESYT1-N-ter	NP_001609.2	PARP1	0	5|0	5	2.5	2	8|10|13|14|9|60|59|6|4|5|5|7|9|6|6|9|7|7|5|12|3|5|7|3|17|2|0|2|2|7|3|3|2|3|2|3|2|2|3|9|16|8|6|12|11|14|20|30|23|22	0	0	0	0.15	0.57	1014	PARP1_HUMAN
ESYT1-N-ter	NP_001007.2	RPS12	0	3|2	5	2.5	2	3|4|2|2|2|0|0|0|3|2|2|3|0|0|3|2|4|4|3|0|2|0|2|0|2|3|0|2|2|2|2|2|4|3|3|3|2|3|2|2|6|2|2|4|3|2|2|2|3|2	0	0	0	0.82	0.39	132	RS12_HUMAN
ESYT1-N-ter	NP_004059.2	AP2M1	0	5|0	5	2.5	2	3|0|4|3|3|0|0|0|3|3|6|5|0|0|7|0|5|0|4|0|0|0|0|0|4|0|0|0|0|0|0|0|0|0|0|0|0|0|0|0|0|0|0|0|2|0|0|0|2|0	0.13	0.26	0.13	1.16	0.28	435	E9PFW3_HUMAN
ESYT1-N-ter	NP_075408.1	DCTN1	0	2|3	5	2.5	2	18|19|20|27|25|20|21|11|20|28|20|23|11|9|18|27|20|30|22|31|8|28|22|0|38|5|0|7|0|2|2|0|0|0|26|2|14|28|0|3|2|0|3|0|2|0|2|24|14|22	0	0	0	0.11	0.57	1144	DCTN1_HUMAN
ESYT1-N-ter	NP_003365.1	VDAC1	1	5|0	5	2.5	2	0|0|0|0|0|0|0|0|5|0|4|3|0|0|4|0|3|0|0|0|2|0|0|0|0|4|0|4|4|0|2|0|0|0|4|0|0|6|0|3|0|2|0|0|2|2|2|0|0|0	0.1	0.2	0.1	1.12	0.29	283	VDAC1_HUMAN
ESYT1-N-ter	NP_001180384.1	NSUN2	1	3|2	5	2.5	2	0|6|3|5|3|0|6|5|13|9|6|7|0|2|12|7|6|12|9|6|8|3|2|0|7|7|2|6|4|4|6|2|2|3|22|5|17|26|2|4|2|3|0|4|0|2|5|2|6|4	0	0	0	0.28	0.57	732	NSUN2_HUMAN
ESYT1-N-ter	NP_060240.3	ELOVL2	0	3|2	5	2.5	2	0|0|0|0|0|0|0|0|0|0|0|0|0|0|0|0|0|0|0|0|0|0|0|0|0|0|0|0|0|0|0|0|0|0|0|0|0|0|0|0|0|0|0|0|0|0|0|0|0|0	0.98	1	0.98	25	0	296	ELOV2_HUMAN
ESYT1-N-ter	NP_060882.2	ST7	0	3|2	5	2.5	2	0|0|0|0|0|0|0|0|0|0|0|0|0|0|0|0|0|0|0|0|0|0|0|0|0|0|0|0|0|0|0|0|0|0|0|0|0|0|0|0|0|0|0|0|0|0|0|0|0|0	0.98	1	0.98	25	0	554	B7Z4L1_HUMAN
ESYT1-N-ter	NP_057004.1	RPS27L	0	0|5	5	2.5	2	0|0|5|0|0|0|0|0|0|0|0|0|0|0|0|0|0|0|0|0|0|0|0|0|0|0|0|4|0|0|4|0|6|0|0|0|7|7|7|4|10|7|6|9|7|0|0|0|0|0	0.01	0.01	0.01	0.75	0.35	84	C9J1C5_HUMAN
ESYT1-N-ter	NP_004761.2	KCNB2	0	0|5	5	2.5	2	0|0|0|0|0|0|0|0|0|0|0|0|0|0|0|0|0|0|0|0|0|0|0|0|0|0|0|0|0|0|0|0|0|0|0|0|0|0|0|0|0|0|0|0|0|0|0|0|0|0	0.5	1	0.5	25	0.06	911	KCNB2_HUMAN
ESYT1-N-ter	NP_008878.3	SRP72	0	4|0	4	2	2	0|0|0|0|2|7|5|0|4|5|13|12|0|0|4|7|13|2|0|4|0|0|5|0|12|0|0|0|0|0|0|0|0|0|3|0|2|0|0|0|0|0|0|0|0|0|0|0|0|2	0	0	0	0.49	0.41	671	SRP72_HUMAN
ESYT1-N-ter	NP_003929.4	AP3D1	0	4|0	4	2	2	7|10|9|8|13|25|20|0|6|0|10|7|0|2|9|7|10|7|13|8|0|10|9|0|9|0|0|0|0|0|0|0|0|0|4|0|0|7|0|0|0|0|3|0|0|2|3|5|4|20	0	0	0	0.21	0.57	1153	AP3D1_HUMAN
ESYT1-N-ter	NP_112533.1	HNRNPA2B1	0	4|0	4	2	2	12|12|15|17|13|17|18|7|21|14|21|22|6|6|15|12|19|17|11|35|18|14|18|7|38|9|2|11|3|6|7|7|10|10|9|9|11|10|18|9|11|14|4|14|16|19|15|11|5|9	0	0	0	0.11	0.57	353	ROA2_HUMAN
ESYT1-N-ter	NP_001034679.2	USP9X	0	4|0	4	2	2	5|0|5|3|4|0|6|0|5|6|6|7|0|0|4|6|4|8|7|3|2|8|7|0|5|2|0|0|0|0|0|2|0|0|13|0|4|13|0|0|0|3|4|0|0|2|2|0|0|0	0	0	0	0.36	0.47	2570	USP9X_HUMAN
ESYT1-N-ter	NP_001032671.2	SCD5	0	2|2	4	2	2	0|0|0|0|0|0|0|0|0|0|0|0|0|0|0|0|0|0|0|0|0|0|0|0|0|0|0|0|0|0|0|0|0|0|2|0|0|2|0|0|0|0|0|0|0|0|0|0|0|0	0.93	0.93	0.93	12.5	0.01	330	SCD5_HUMAN
ESYT1-N-ter	NP_001127836.1	MAP4	0	4|0	4	2	2	53|47|47|52|47|126|143|55|72|126|71|69|52|58|62|104|69|65|51|53|0|64|51|0|60|0|0|3|0|3|0|0|0|0|0|0|0|0|0|2|3|0|0|4|0|0|0|63|65|54	0	0	0	0.03	0.57	1135	MAP4_HUMAN
ESYT1-N-ter	NP_112598.2	EPPK1	0	2|2	4	2	2	6|5|3|5|3|0|0|2|25|5|17|16|2|0|14|4|5|13|5|3|16|2|3|4|5|57|3|63|5|2|4|2|2|3|69|9|42|111|5|4|5|12|8|6|8|9|5|4|0|0	0	0	0	0.09	0.57	5090	EPIPL_HUMAN
ESYT1-N-ter	NP_057404.2	NUP98	0	4|0	4	2	2	2|4|4|4|4|16|16|0|8|0|6|6|0|0|9|5|7|5|0|2|22|3|2|0|5|21|0|26|0|0|0|0|0|0|25|0|37|22|0|15|14|2|2|11|2|0|0|4|0|10	0	0	0	0.16	0.57	1800	NUP98_HUMAN
ESYT1-N-ter	NP_055040.2	PPP2R1A	0	4|0	4	2	2	3|4|4|5|8|0|0|0|3|15|8|13|0|0|3|23|13|9|7|12|8|6|10|0|9|8|4|6|2|12|7|4|8|6|4|10|7|3|5|5|10|8|5|7|4|6|5|4|7|7	0	0	0	0.21	0.57	589	B3KQV6_HUMAN
ESYT1-N-ter	NP_683704.2	OSBPL9	0	2|2	4	2	2	0|3|0|2|0|0|0|0|3|0|6|5|0|0|7|0|4|2|0|2|0|0|0|0|3|0|0|0|0|0|0|0|0|0|0|0|0|0|0|0|0|0|0|0|0|0|0|2|0|0	0.07	0.07	0.07	1.28	0.3	719	OSBL9_HUMAN
ESYT1-N-ter	NP_003091.2	SNX2	0	4|0	4	2	2	8|5|6|0|6|15|12|0|8|0|8|7|3|0|9|4|7|5|5|6|0|6|4|0|7|0|0|0|0|0|0|0|0|0|7|0|2|4|0|0|0|0|0|0|0|0|0|4|7|4	0	0	0	0.31	0.48	519	SNX2_HUMAN
ESYT1-N-ter	NP_002793.2	PSMC1	0	2|2	4	2	2	5|0|3|2|0|0|0|0|5|0|5|6|0|0|6|2|7|5|2|3|0|3|4|0|4|0|0|0|0|0|0|0|0|0|4|0|0|2|0|0|0|0|0|0|0|0|2|4|2|0	0	0	0	0.66	0.4	440	PRS4_HUMAN
ESYT1-N-ter	NP_003080.2	SNRNP70	0	4|0	4	2	2	9|14|11|11|9|0|0|4|6|13|10|13|4|3|10|6|10|13|9|10|5|7|10|0|17|0|0|0|0|0|0|0|0|3|0|2|0|0|2|3|6|0|2|5|3|3|6|14|10|10	0	0	0	0.2	0.57	437	RU17_HUMAN
ESYT1-N-ter	NP_001185946.1	LRRC49	0	4|0	4	2	2	2|2|3|4|2|0|0|0|6|2|12|12|0|0|6|4|10|3|2|0|0|0|0|0|3|0|0|0|0|0|0|0|0|0|0|0|0|0|0|0|0|0|0|0|0|0|0|7|0|0	0	0	0	0.62	0.37	691	H0YNV5_HUMAN
ESYT1-N-ter	NP_005076.3	NUP214	0	4|0	4	2	2	35|33|33|41|44|59|52|18|43|44|42|43|30|28|33|67|46|53|35|49|81|56|45|13|55|79|2|75|4|10|9|9|12|15|84|10|92|85|17|69|65|26|25|56|18|12|21|35|27|26	0	0	0	0.03	0.57	2090	B7ZAV2_HUMAN
ESYT1-N-ter	NP_004550.2	YBX1	0	4|0	4	2	2	11|6|14|19|10|0|0|9|18|33|24|23|4|4|19|23|22|30|14|28|12|20|21|2|31|10|0|10|3|4|6|4|6|5|9|4|15|12|6|6|7|3|3|7|3|9|10|4|0|7	0	0	0	0.11	0.57	324	YBOX1_HUMAN
ESYT1-N-ter	NP_001243390.1	SLC12A2	0	4|0	4	2	2	0|0|0|0|0|4|5|0|0|0|0|0|0|0|0|0|0|0|0|0|0|0|0|0|0|0|0|0|0|0|0|0|0|0|0|0|0|0|0|0|0|0|0|0|0|0|0|0|0|0	0.47	0.95	0.47	5.56	0.18	1196	G3XAL9_HUMAN
ESYT1-N-ter	NP_000970.1	RPL18	0	4|0	4	2	2	7|3|5|8|4|0|0|7|14|3|8|9|5|4|6|3|10|19|3|10|7|0|0|5|9|5|2|7|6|4|5|3|4|6|5|4|4|4|5|13|10|5|8|11|6|7|6|3|0|3	0	0	0	0.24	0.57	188	G3V203_HUMAN
ESYT1-N-ter	NP_003746.2	EIF3G	0	4|0	4	2	2	9|10|11|15|16|14|12|9|6|11|8|12|4|8|6|11|9|19|9|13|0|8|12|0|14|0|0|2|0|0|0|0|0|0|3|0|0|2|0|2|0|2|0|0|0|0|0|8|5|8	0	0	0	0.19	0.57	320	EIF3G_HUMAN
ESYT1-N-ter	NP_005733.1	PDIA6	0	4|0	4	2	2	0|0|0|0|0|0|0|0|0|0|0|0|0|0|0|0|0|0|0|0|4|0|0|0|0|4|4|0|3|0|3|3|3|3|0|2|6|0|3|4|6|3|6|4|10|2|6|2|0|0	0	0	0	0.62	0.38	440	PDIA6_HUMAN
ESYT1-N-ter	NP_001002800.1	SMC4	0	4|0	4	2	2	5|6|13|7|2|9|9|2|9|11|11|10|2|0|14|7|11|22|8|14|9|9|7|3|9|8|0|8|0|2|0|0|3|4|9|2|8|13|4|6|6|4|0|5|4|2|5|0|3|5	0	0	0	0.2	0.57	1288	E9PD53_HUMAN
ESYT1-N-ter	NP_005902.1	MAT2A	0	4|0	4	2	2	0|0|2|0|0|0|0|0|3|0|2|2|0|0|3|0|0|0|0|0|3|0|0|0|0|8|0|6|3|2|5|3|7|5|7|5|6|6|4|8|6|2|3|7|4|4|6|0|0|2	0	0	0	0.42	0.44	395	METK2_HUMAN
ESYT1-N-ter	NP_002801.1	PSMD4	0	2|2	4	2	2	0|3|2|4|0|8|6|0|6|5|0|0|3|0|3|6|0|0|3|2|0|7|4|0|3|3|0|2|0|0|0|0|0|0|2|0|0|0|0|2|0|0|0|2|0|0|0|6|0|0	0	0	0	0.61	0.41	377	PSMD4_HUMAN
ESYT1-N-ter	NP_036585.1	TBL2	0	2|2	4	2	2	0|0|0|0|0|0|0|0|0|0|0|0|0|0|0|0|0|0|0|0|0|0|0|0|0|0|0|0|0|0|0|0|0|0|0|0|0|0|0|0|0|0|0|0|0|0|0|0|0|0	0.97	0.97	0.97	20	0	447	Q96E41_HUMAN
ESYT1-N-ter	NP_005379.3	PDCL	0	4|0	4	2	2	0|0|0|0|0|7|7|0|3|0|4|3|0|0|0|0|2|2|0|0|0|0|0|0|0|0|0|0|0|0|0|0|0|0|0|0|0|0|0|0|0|0|0|0|0|0|0|0|0|0	0.36	0.72	0.36	1.79	0.23	301	PHLP_HUMAN
ESYT1-N-ter	NP_055995.4	SYNE2	0	4|0	4	2	2	0|0|0|0|0|0|0|0|0|0|0|0|0|0|0|0|0|0|0|0|0|0|0|0|0|0|0|0|0|0|0|0|0|0|0|0|0|0|0|0|0|0|0|0|0|0|0|0|0|0	0.5	1	0.5	20	0.07	6885	A0A0C4DGK3_HUMAN
ESYT1-N-ter	NP_053582.2	BNIP1	0	4|0	4	2	2	0|0|0|0|0|0|0|0|0|0|0|0|0|0|0|0|0|0|0|0|0|0|0|0|0|0|0|0|0|0|0|0|0|0|0|0|0|0|0|0|0|0|0|0|0|0|0|0|0|0	0.5	1	0.5	20	0.07	271	SEC20_HUMAN
ESYT1-N-ter	NP_536347.1	PTPN2	0	4|0	4	2	2	0|0|0|0|0|0|0|0|0|0|0|0|0|0|0|0|0|0|0|0|0|0|0|0|0|0|0|0|0|0|0|0|0|0|0|0|0|0|0|0|0|0|0|0|0|0|0|0|0|0	0.5	1	0.5	20	0.07	387	D3DUJ3_HUMAN
ESYT1-N-ter	NP_663722.1	APBB1	0	4|0	4	2	2	2|0|0|0|0|7|8|0|3|0|2|2|0|0|2|0|2|2|0|0|0|0|2|0|2|0|0|0|0|0|0|0|0|0|0|0|0|0|0|0|0|0|0|0|0|0|0|0|0|0	0.29	0.58	0.29	1.47	0.24	708	APBB1_HUMAN
ESYT1-N-ter	NP_003606.3	SLC4A7	0	4|0	4	2	2	0|0|0|0|0|2|2|0|0|0|0|0|0|0|0|0|0|0|0|0|0|0|0|0|0|0|0|0|0|0|0|0|0|0|0|0|0|0|0|0|0|0|0|0|0|0|0|2|0|0	0.49	0.98	0.49	8.33	0.12	1214	E9PFN4_HUMAN
ESYT1-N-ter	NP_009106.1	ERLIN2	0	4|0	4	2	2	0|0|0|0|0|0|0|0|2|0|3|2|0|0|0|0|2|2|0|0|2|0|2|0|3|4|0|0|0|0|2|0|0|0|3|2|3|5|2|3|2|2|2|6|2|2|4|0|0|0	0.01	0.03	0.01	0.81	0.34	339	ERLN2_HUMAN
ESYT1-N-ter	NP_116116.1	INA	0	4|0	4	2	2	0|0|0|0|2|0|4|0|0|0|0|0|0|0|2|0|0|0|0|4|3|0|0|0|3|4|0|4|0|4|0|0|0|3|3|0|5|2|0|4|2|15|52|3|0|0|0|0|0|0	0	0	0	0.42	0.43	499	AINX_HUMAN
ESYT1-N-ter	NP_005115.2	NUP153	0	2|2	4	2	2	24|22|31|21|25|66|56|24|23|49|32|39|20|20|22|44|25|44|27|33|3|34|34|0|39|7|0|5|0|0|0|0|0|0|17|0|7|22|0|9|0|2|0|0|0|0|2|38|46|43	0	0	0	0.06	0.57	1475	NU153_HUMAN
ESYT1-N-ter	NP_149977.2	LMF2	0	2|2	4	2	2	0|0|0|0|0|0|0|0|0|0|0|0|0|0|0|0|0|0|0|0|0|0|0|0|0|0|0|0|0|0|0|0|0|0|0|0|0|0|0|0|0|0|0|0|0|0|0|0|0|0	0.97	0.97	0.97	20	0	707	LMF2_HUMAN
ESYT1-N-ter	NP_001737.1	CANX	0	2|2	4	2	2	0|0|0|0|0|0|0|0|0|0|0|0|0|0|0|0|0|0|0|0|0|0|0|0|0|0|0|0|0|0|0|0|0|0|0|0|0|0|0|0|0|0|0|0|0|0|0|0|0|0	0.97	0.97	0.97	20	0	592	CALX_HUMAN
ESYT1-N-ter	NP_001129671.1	GRAMD1A	0	2|2	4	2	2	0|0|0|0|0|0|0|0|0|0|0|0|0|0|0|0|0|0|0|0|0|0|0|0|0|0|0|0|0|0|0|0|0|0|0|0|0|0|0|0|0|0|0|0|0|0|0|0|0|0	0.97	0.97	0.97	20	0	713	M0QZ12_HUMAN
ESYT1-N-ter	NP_004896.1	PRDX6	1	2|2	4	2	2	4|0|4|5|4|11|12|0|4|5|7|6|2|0|3|7|6|4|3|4|6|3|3|0|6|0|0|3|3|3|3|2|0|5|3|4|4|0|4|5|5|4|0|0|5|0|4|6|7|0	0	0	0	0.36	0.57	224	PRDX6_HUMAN
ESYT1-N-ter	NP_001138890.1	TTC28	0	2|2	4	2	2	8|13|13|16|19|47|42|2|13|15|18|19|2|5|18|26|16|13|10|14|0|20|21|0|22|0|0|0|0|0|0|0|0|0|0|0|0|0|0|0|0|0|0|0|0|0|0|6|10|12	0	0	0	0.12	0.57	2481	TTC28_HUMAN
ESYT1-N-ter	NP_001093639.1	IMMT	1	2|2	4	2	2	0|0|0|0|0|0|0|0|0|0|0|0|0|0|0|0|0|0|0|0|0|0|0|0|0|0|0|0|0|0|0|0|0|0|0|0|0|0|0|0|0|0|3|2|0|0|0|0|0|0	0.88	0.88	0.88	10	0.02	757	MIC60_HUMAN
ESYT1-N-ter	NP_001123492.1	ATP6V0A1	0	2|2	4	2	2	0|0|0|0|0|0|0|0|0|0|0|0|0|0|0|0|0|0|0|0|0|0|0|0|0|0|0|0|0|0|0|0|0|0|0|0|0|0|0|0|0|0|0|0|0|0|0|0|0|0	0.97	0.97	0.97	20	0	838	B7Z2A9_HUMAN
ESYT1-N-ter	NP_057125.2	DERL2	0	2|2	4	2	2	0|0|0|0|0|0|0|0|0|0|0|0|0|0|0|0|0|0|0|0|0|0|0|0|0|0|0|0|0|0|0|0|0|0|0|0|0|0|0|0|0|0|0|0|0|0|0|0|0|0	0.97	0.97	0.97	20	0	239	I3L3R8_HUMAN
ESYT1-N-ter	NP_057538.1	EMC4	0	2|2	4	2	2	0|0|0|0|0|0|0|0|0|0|0|0|0|0|0|0|0|0|0|0|0|0|0|0|0|0|0|0|0|0|0|0|0|0|0|0|0|0|0|0|0|0|0|0|0|0|0|0|0|0	0.97	0.97	0.97	20	0	183	EMC4_HUMAN
ESYT1-N-ter	NP_060596.2	TMEM33	0	2|2	4	2	2	0|0|0|0|0|0|0|0|2|0|0|0|0|0|2|0|0|0|0|0|2|0|0|0|0|6|0|4|0|0|0|0|0|0|5|0|2|7|0|0|0|2|0|0|3|0|3|2|0|0	0.06	0.06	0.06	1.25	0.3	247	TMM33_HUMAN
ESYT1-N-ter	NP_001734.1	CALM2	0	2|2	4	2	2	3|6|5|0|3|0|0|2|3|9|3|3|2|2|3|9|5|6|2|5|0|4|7|0|6|0|0|0|0|0|0|0|0|0|4|0|0|4|0|0|0|2|0|0|0|2|0|0|2|2	0	0	0	0.49	0.57	149	CALM1_HUMAN
ESYT1-N-ter	NP_005430.1	MLF2	0	4|0	4	2	2	0|0|0|0|0|0|0|0|0|0|0|0|0|0|0|0|0|0|0|0|0|0|0|0|0|2|0|2|0|0|0|0|0|0|4|0|2|4|0|0|0|0|3|0|0|2|0|0|0|0	0.41	0.83	0.41	2.63	0.21	248	MLF2_HUMAN
ESYT1-N-ter	NP_009035.3	RPL10A	0	0|4	4	2	2	7|5|13|13|8|0|0|0|6|8|6|7|0|0|9|11|7|17|9|19|7|13|15|2|17|5|0|6|0|5|5|5|6|10|4|7|4|2|7|12|10|9|9|13|10|11|13|11|5|9	0	0	0	0.18	0.57	217	RL10A_HUMAN
ESYT1-N-ter	NP_001681.2	ATP6V1A	0	0|4	4	2	2	5|0|3|2|3|6|6|2|2|7|6|3|3|0|3|7|3|3|2|5|0|5|6|0|10|0|0|0|0|0|0|0|0|0|0|0|0|0|0|0|0|0|0|0|0|0|0|6|4|6	0	0	0	0.46	0.43	617	VATA_HUMAN
ESYT1-N-ter	NP_004388.2	DDX6	0	0|4	4	2	2	2|3|3|3|3|4|5|5|5|20|11|11|0|3|4|14|10|6|2|7|2|3|3|0|9|0|0|0|0|0|0|0|0|0|2|0|0|0|0|0|0|0|0|0|0|0|3|0|0|2	0	0	0	0.35	0.47	483	DDX6_HUMAN
ESYT1-N-ter	NP_112588.1	EMC6	0	0|4	4	2	2	0|0|0|0|0|0|0|0|0|0|0|0|0|0|0|0|0|0|0|0|0|0|0|0|0|0|0|0|0|0|0|0|0|0|0|0|0|0|0|0|0|0|0|0|0|0|0|0|0|0	0.5	1	0.5	20	0.07	110	EMC6_HUMAN
ESYT1-N-ter	NP_068747.1	SPCS3	0	3|0	3	1.5	2	0|0|0|0|0|0|0|0|0|0|0|0|0|0|0|0|0|0|0|0|0|0|0|0|0|0|0|0|0|0|0|0|0|0|0|0|0|0|0|0|0|0|0|0|0|0|0|0|0|0	0.5	1	0.5	15	0.08	180	SPCS3_HUMAN
ESYT1-N-ter	NP_000982.2	RPL28	0	3|0	3	1.5	2	3|8|5|5|3|0|0|0|4|0|5|3|0|0|7|0|5|4|4|9|3|3|3|14|9|3|5|4|3|7|2|5|7|9|4|5|7|9|5|12|13|4|11|13|12|5|8|0|2|0	0	0	0	0.19	0.57	137	RL28_HUMAN
ESYT1-N-ter	NP_056117.1	HAUS5	0	3|0	3	1.5	2	16|11|10|15|13|0|0|4|13|22|11|11|4|3|12|17|11|18|7|14|0|13|25|0|13|0|0|0|0|0|0|0|0|0|0|0|0|0|0|0|0|0|0|0|0|0|0|5|13|9	0	0	0	0.13	0.57	633	HAUS5_HUMAN
ESYT1-N-ter	NP_064519.2	DPYSL5	0	3|0	3	1.5	2	11|6|11|7|14|0|0|7|8|16|10|8|4|6|5|16|10|12|5|10|0|5|14|0|15|0|0|0|0|0|0|0|0|0|0|0|0|0|0|0|0|0|0|0|0|0|0|12|12|9	0	0	0	0.16	0.57	564	DPYL5_HUMAN
ESYT1-N-ter	NP_009135.4	DDX20	0	3|0	3	1.5	2	5|0|2|8|4|0|2|0|3|0|3|4|0|0|3|0|0|5|2|8|0|2|3|0|14|0|0|0|0|0|0|0|0|0|3|0|3|3|0|0|0|0|0|0|2|2|0|2|0|0	0	0	0	0.45	0.4	824	DDX20_HUMAN
ESYT1-N-ter	NP_001164014.1	PGAM5	1	3|0	3	1.5	2	8|14|16|11|14|2|3|8|21|9|12|15|5|5|16|15|11|10|11|10|4|15|10|0|12|2|0|0|0|2|2|0|2|2|5|2|2|4|3|3|2|0|0|3|0|0|4|4|10|8	0	0	0	0.14	0.57	289	PGAM5_HUMAN
ESYT1-N-ter	NP_954657.1	KRT18	0	3|0	3	1.5	2	11|7|8|7|5|27|26|3|25|8|21|20|2|3|13|4|11|21|7|15|17|3|4|3|17|27|4|21|2|7|8|10|8|5|30|9|21|23|6|4|4|6|8|5|8|5|7|9|0|5	0	0	0	0.09	0.57	430	K1C18_HUMAN
ESYT1-N-ter	NP_005042.1	QARS1	0	3|0	3	1.5	2	17|10|13|15|10|10|10|3|7|12|14|16|4|5|8|13|20|18|11|22|4|17|16|0|21|0|0|3|2|0|2|0|2|2|4|0|3|3|2|2|3|0|3|0|2|2|4|11|6|9	0	0	0	0.12	0.57	775	B4DDN1_HUMAN
ESYT1-N-ter	NP_001406.1	EIF2S3	0	3|0	3	1.5	2	2|3|5|6|2|2|5|0|8|0|8|4|0|0|8|3|4|12|4|4|0|0|0|0|5|7|0|3|2|0|0|0|0|0|5|0|0|6|0|3|2|4|0|0|2|0|3|0|0|2	0	0	0	0.32	0.46	472	IF2G_HUMAN
ESYT1-N-ter	NP_002257.1	KPNA2	0	3|0	3	1.5	2	4|2|0|3|4|2|0|5|13|11|11|6|3|0|14|13|10|8|6|9|9|5|6|2|14|9|0|8|2|2|6|0|0|2|22|3|10|29|5|2|0|2|3|2|3|2|2|2|8|6	0	0	0	0.15	0.57	529	IMA1_HUMAN
ESYT1-N-ter	NP_000979.1	RPL27	0	3|0	3	1.5	2	2|4|6|7|7|0|0|2|6|6|4|9|2|0|6|11|5|8|4|12|3|7|7|2|12|4|2|5|0|3|4|2|4|4|4|4|4|4|5|9|5|8|5|6|0|6|9|17|3|4	0	0	0	0.2	0.57	136	K7EQQ9_HUMAN
ESYT1-N-ter	NP_003357.2	UQCRC2	1	3|0	3	1.5	2	0|0|4|5|0|0|0|3|15|13|4|4|2|2|16|14|5|7|2|2|12|2|2|4|5|20|2|21|3|4|9|3|4|5|39|3|25|46|4|8|5|4|5|6|6|4|8|0|0|0	0	0	0	0.12	0.57	453	H3BUI9_HUMAN
ESYT1-N-ter	NP_006286.1	VARS1	0	3|0	3	1.5	2	18|6|15|7|11|13|12|6|18|8|20|16|4|5|13|10|10|16|8|12|0|6|12|0|13|0|0|2|0|0|0|0|0|0|3|0|2|6|0|0|0|2|0|0|0|0|2|10|3|7	0	0	0	0.13	0.57	1264	SYVC_HUMAN
ESYT1-N-ter	NP_009121.1	SEC23IP	0	3|0	3	1.5	2	2|8|5|6|6|8|14|2|9|8|5|5|0|4|5|6|5|5|6|3|0|8|6|0|4|0|0|0|0|0|0|0|0|0|0|0|0|0|0|0|0|0|0|0|0|0|0|5|4|6	0	0	0	0.26	0.48	1000	S23IP_HUMAN
ESYT1-N-ter	NP_068749.3	RINT1	0	3|0	3	1.5	2	0|0|0|0|0|0|0|0|0|0|0|0|0|0|0|0|0|0|0|0|0|0|0|0|0|0|0|0|0|0|0|0|0|0|0|0|0|0|0|0|0|0|0|0|0|0|0|0|0|0	0.5	1	0.5	15	0.08	792	RINT1_HUMAN
ESYT1-N-ter	NP_031401.1	TARDBP	0	3|0	3	1.5	2	0|0|2|2|2|5|3|0|2|3|2|2|0|0|0|4|2|2|0|6|3|0|0|3|4|6|0|3|4|4|7|3|4|7|2|4|7|0|5|7|8|3|4|8|8|6|2|0|3|2	0	0	0	0.3	0.57	414	A0A0A0MSV7_HUMAN
ESYT1-N-ter	NP_060582.1	TMEM38B	0	3|0	3	1.5	2	0|0|0|0|0|0|0|0|0|0|0|0|0|0|0|0|0|0|0|0|0|0|0|0|0|0|0|0|0|0|0|0|0|0|0|0|0|0|0|0|0|0|0|0|0|0|0|0|0|0	0.5	1	0.5	15	0.08	291	A0A0A0MRS4_HUMAN
ESYT1-N-ter	NP_109587.1	MAP2K2	0	3|0	3	1.5	2	0|0|0|0|0|0|0|0|0|0|0|0|3|0|0|0|0|0|3|0|0|0|0|0|0|0|0|0|0|0|0|0|0|0|11|0|5|9|0|0|3|0|0|0|0|0|0|0|0|0	0.22	0.43	0.22	1.1	0.26	400	G5E9C7_HUMAN
ESYT1-N-ter	NP_060839.2	DEPDC1B	0	3|0	3	1.5	2	5|0|6|0|0|28|20|0|8|5|8|10|0|2|9|6|9|4|4|6|0|2|2|0|6|0|0|0|0|0|0|0|0|0|0|0|0|0|0|0|0|0|0|0|0|0|0|2|5|4	0	0	0	0.25	0.57	529	DEP1B_HUMAN
ESYT1-N-ter	NP_001153218.1	ABR	0	3|0	3	1.5	2	0|3|4|9|6|30|24|0|3|5|3|6|2|4|8|20|13|5|6|9|0|13|14|0|10|0|0|0|0|0|0|0|0|0|0|0|0|0|0|0|0|0|0|0|0|0|0|8|10|15	0	0	0	0.16	0.57	813	B7Z683_HUMAN
ESYT1-N-ter	NP_002699.1	PPP1CA	0	3|0	3	1.5	2	19|13|24|18|27|2|0|18|18|42|40|40|19|15|19|38|40|41|23|24|3|37|31|0|26|0|0|4|0|3|0|0|0|0|0|3|2|0|0|0|0|0|0|0|0|0|0|31|34|33	0	0	0	0.06	0.57	330	PP1A_HUMAN
ESYT1-N-ter	NP_112241.2	PABPC3	0	3|0	3	1.5	2	0|0|0|0|0|0|0|0|0|0|0|0|0|0|0|0|0|0|0|0|0|0|0|0|0|0|0|0|0|0|0|0|0|0|0|0|0|0|0|0|0|0|0|0|0|0|0|0|0|0	0.5	1	0.5	15	0.08	631	PABP3_HUMAN
ESYT1-N-ter	NP_056229.2	RPL36	0	3|0	3	1.5	2	0|0|0|2|0|0|0|0|2|0|3|4|0|0|2|0|2|3|0|3|2|2|0|0|3|2|0|2|0|0|0|0|0|0|0|0|0|0|2|0|2|0|0|2|0|2|2|0|0|0	0.05	0.11	0.05	0.89	0.31	105	RL36_HUMAN
ESYT1-N-ter	NP_001180424.1	ADAR	0	3|0	3	1.5	2	6|4|6|5|7|26|40|2|4|8|6|5|3|3|6|6|7|7|0|2|13|4|7|0|5|4|6|6|8|14|12|7|7|9|4|8|10|5|9|13|15|9|8|12|3|5|5|20|7|16	0	0	0	0.13	0.57	931	DSRAD_HUMAN
ESYT1-N-ter	NP_001093162.1	EIF5AL1	0	3|0	3	1.5	2	0|2|0|0|0|0|0|0|0|0|0|0|0|0|0|0|0|0|0|0|0|0|0|0|0|0|0|0|0|0|0|0|0|0|0|0|0|0|0|0|2|0|0|0|0|0|3|0|0|0	0.46	0.93	0.46	5.36	0.19	154	IF5AL_HUMAN
ESYT1-N-ter	NP_056450.2	GAPVD1	0	3|0	3	1.5	2	25|22|25|27|29|27|32|4|23|24|28|28|12|11|26|31|24|24|26|25|0|32|30|0|31|0|0|0|0|0|0|0|0|0|0|0|0|0|0|0|0|0|0|0|0|0|0|21|24|19	0	0	0	0.06	0.57	1487	B4DGD8_HUMAN
ESYT1-N-ter	NP_004362.2	COPA	0	3|0	3	1.5	2	0|0|0|0|0|2|4|0|0|3|3|3|0|0|3|9|3|0|0|0|0|0|0|0|0|0|0|0|0|0|0|0|0|0|0|0|0|0|0|0|0|0|0|0|0|0|0|0|0|0	0.24	0.48	0.24	1.25	0.25	1224	COPA_HUMAN
ESYT1-N-ter	NP_004955.2	HDAC1	0	3|0	3	1.5	2	12|17|23|25|21|2|2|12|14|19|21|23|16|12|11|21|15|27|15|24|5|26|36|0|27|0|0|5|0|0|0|0|0|0|9|0|5|12|0|3|2|2|0|2|0|0|0|20|24|19	0	0	0	0.08	0.57	482	HDAC1_HUMAN
ESYT1-N-ter	NP_060391.2	NPLOC4	0	3|0	3	1.5	2	3|2|2|0|0|5|11|0|0|0|2|3|0|0|2|0|4|2|0|0|0|2|2|0|0|0|0|0|0|0|0|0|0|0|0|0|0|0|0|0|0|0|0|0|0|0|0|0|0|0	0.11	0.21	0.11	0.94	0.29	608	NPL4_HUMAN
ESYT1-N-ter	NP_005960.1	NAP1L4	0	3|0	3	1.5	2	0|3|4|4|4|3|5|9|3|7|7|7|3|8|6|16|5|10|4|4|0|4|4|0|7|0|0|0|0|0|0|0|0|0|0|0|0|0|0|0|0|0|0|0|0|0|0|9|7|9	0	0	0	0.25	0.57	375	NP1L4_HUMAN
ESYT1-N-ter	NP_002107.3	HLA-A	0	3|0	3	1.5	2	0|0|0|0|0|0|0|0|0|0|0|0|0|0|0|0|0|0|0|0|0|0|0|0|0|0|0|0|0|0|0|0|0|0|0|0|4|2|0|0|0|0|0|0|0|0|2|0|0|0	0.46	0.91	0.46	4.69	0.19	365	B0UXQ0_HUMAN
ESYT1-N-ter	NP_001830.1	CNN3	0	3|0	3	1.5	2	4|2|5|2|3|9|12|0|6|7|13|8|2|3|6|2|12|8|0|9|4|2|5|0|10|0|0|0|0|0|0|2|0|0|0|0|2|0|0|2|2|0|0|0|0|0|2|10|4|0	0	0	0	0.25	0.57	329	CNN3_HUMAN
ESYT1-N-ter	NP_037468.1	SEC61A1	0	3|0	3	1.5	2	0|2|0|3|0|0|0|0|2|0|2|0|0|0|0|0|0|3|0|3|3|0|0|0|2|2|0|2|0|0|0|0|0|0|5|0|0|6|0|0|4|0|3|0|0|0|2|0|0|0	0.05	0.1	0.05	0.85	0.31	476	B4DR61_HUMAN
ESYT1-N-ter	NP_004588.1	SNRPD2	0	3|0	3	1.5	2	4|0|2|0|2|0|4|3|2|3|2|2|0|3|3|4|2|2|2|3|0|6|0|0|2|0|0|0|0|0|0|0|0|0|0|0|0|0|0|0|0|0|0|0|0|0|0|17|2|2	0	0	0	0.52	0.38	118	SMD2_HUMAN
ESYT1-N-ter	NP_004406.2	DSP	0	3|0	3	1.5	2	23|26|35|15|29|38|35|0|29|15|27|35|2|3|27|20|23|52|13|16|55|8|9|2|31|36|2|38|8|17|36|22|17|17|35|24|27|40|13|25|13|85|15|11|23|14|27|6|9|10	0	0	0	0.04	0.57	2871	DESP_HUMAN
ESYT1-N-ter	NP_055083.1	MAPRE2	0	0|3	3	1.5	2	4|9|12|10|9|5|6|4|6|9|11|10|7|5|7|11|8|19|9|8|0|8|10|0|11|4|0|4|0|0|0|0|0|0|4|0|5|3|0|0|0|0|0|0|0|0|0|6|12|5	0	0	0	0.17	0.57	327	MARE2_HUMAN
ESYT1-N-ter	NP_036473.2	GTPBP4	0	0|3	3	1.5	2	0|2|2|2|0|13|7|0|9|0|2|2|0|0|4|0|3|3|0|0|3|2|0|0|0|11|0|4|2|0|0|0|0|3|10|0|7|11|0|9|9|0|3|8|4|2|6|2|2|3	0	0	0	0.27	0.57	634	Q5T3R7_HUMAN
ESYT1-N-ter	NP_054752.3	METTL7A	0	0|3	3	1.5	2	0|0|0|0|0|0|0|0|0|0|0|0|0|0|0|0|0|0|0|0|0|0|0|0|0|0|0|0|0|0|0|0|0|0|0|0|0|0|0|0|0|0|0|0|0|0|0|0|0|0	0.5	1	0.5	15	0.08	244	MET7A_HUMAN
ESYT1-N-ter	NP_078938.2	NAT10	0	0|3	3	1.5	2	4|3|2|4|7|16|20|3|8|0|6|6|2|0|10|0|2|7|3|3|0|4|0|0|5|4|0|3|0|0|0|0|0|0|10|2|7|8|2|0|0|0|0|0|0|0|0|12|6|5	0	0	0	0.23	0.57	1025	NAT10_HUMAN
ESYT1-N-ter	NP_005073.2	TRIM25	0	0|3	3	1.5	2	2|2|3|4|4|15|12|2|5|6|3|6|0|3|0|9|4|0|0|3|0|3|5|0|3|0|0|0|0|0|0|0|0|0|0|0|0|0|0|0|0|0|0|0|0|0|0|7|5|5	0	0	0	0.34	0.44	630	TRI25_HUMAN
ESYT1-N-ter	NP_004870.3	EI24	0	0|3	3	1.5	2	0|0|0|0|0|0|0|0|0|0|0|0|0|0|0|0|0|0|0|0|0|0|0|0|0|0|0|0|0|0|0|0|0|0|0|0|0|0|0|0|0|0|0|0|0|0|0|0|0|0	0.5	1	0.5	15	0.08	340	B7ZB74_HUMAN
ESYT1-N-ter	NP_001032409.2	CYFIP2	0	2|0	2	1	2	5|4|4|0|0|0|0|0|0|5|0|0|0|0|0|0|0|0|0|0|15|4|2|0|9|9|0|10|3|5|12|5|10|5|0|0|9|0|9|7|9|4|6|8|13|18|14|3|0|4	0	0	0	0.12	0.57	1253	E7EVJ5_HUMAN
ESYT1-N-ter	NP_689695.2	C19orf25	0	2|0	2	1	2	0|0|0|0|0|0|0|0|0|0|0|0|0|0|0|0|0|0|0|0|0|0|0|0|0|0|0|0|0|0|0|0|0|0|0|0|0|0|0|0|0|0|0|0|0|0|0|0|0|0	0.49	0.97	0.49	10	0.12	118	CS025_HUMAN
ESYT1-N-ter	NP_055567.2	SPCS2	0	2|0	2	1	2	0|0|0|0|0|0|0|0|0|0|0|0|0|0|0|0|0|0|0|0|0|0|0|0|0|0|0|0|0|0|0|0|0|0|0|0|0|0|0|0|0|0|0|0|0|0|0|0|0|0	0.49	0.97	0.49	10	0.12	226	SPCS2_HUMAN
ESYT1-N-ter	NP_001106673.1	NACA	0	2|0	2	1	2	6|0|2|3|3|8|6|0|5|2|6|7|0|0|5|3|6|3|2|2|2|3|4|0|3|0|0|0|2|2|0|0|2|0|0|0|0|0|3|2|2|0|2|0|0|0|0|5|6|3	0	0	0	0.25	0.57	215	NACAM_HUMAN
ESYT1-N-ter	NP_005021.2	PLK1	0	2|0	2	1	2	0|0|2|3|0|0|0|0|4|0|0|3|0|0|2|5|0|0|0|3|0|0|0|0|0|2|0|0|0|0|0|0|0|0|3|0|0|4|2|0|0|0|0|0|0|0|0|0|0|0	0.06	0.12	0.06	0.76	0.3	603	PLK1_HUMAN
ESYT1-N-ter	NP_002884.1	RBBP7	0	2|0	2	1	2	16|14|37|23|26|12|8|19|21|34|26|22|10|18|19|37|21|40|29|33|4|31|39|0|31|0|0|0|0|4|4|2|3|0|4|3|7|7|3|0|0|0|2|2|2|0|0|32|27|33	0	0	0	0.04	0.57	425	RBBP7_HUMAN
ESYT1-N-ter	NP_002147.2	HSPD1	1	2|0	2	1	2	3|0|0|3|0|2|4|0|0|2|4|4|0|0|0|0|3|0|4|4|17|0|0|8|3|13|10|14|12|12|10|7|7|15|19|9|40|9|4|20|17|9|16|20|18|10|9|5|2|2	0	0	0	0.08	0.57	573	CH60_HUMAN
ESYT1-N-ter	NP_001191330.1	XIAP	0	2|0	2	1	2	7|4|4|4|6|21|21|2|10|4|6|10|0|0|10|7|8|4|3|4|2|7|8|0|5|18|0|20|0|0|0|2|3|2|21|0|12|24|0|7|2|8|5|2|3|0|6|5|0|0	0	0	0	0.1	0.57	497	XIAP_HUMAN
ESYT1-N-ter	NP_003655.3	AP3B1	0	2|0	2	1	2	5|6|4|5|2|18|16|0|7|3|9|8|0|0|12|0|7|4|0|2|0|2|4|0|3|0|0|0|0|0|0|0|0|0|3|0|2|3|0|0|0|0|0|2|0|0|0|6|3|3	0	0	0	0.18	0.57	1094	AP3B1_HUMAN
ESYT1-N-ter	NP_056993.2	NBAS	0	2|0	2	1	2	0|0|0|0|0|0|0|0|0|0|0|0|0|0|0|0|0|0|0|2|0|0|0|0|2|0|0|0|0|0|0|0|0|0|0|0|0|0|0|0|0|0|0|0|0|0|0|0|0|0	0.46	0.93	0.46	6.25	0.19	2371	NBAS_HUMAN
ESYT1-N-ter	NP_001559.1	EIF3E	0	2|0	2	1	2	13|10|15|13|17|0|0|0|23|9|22|19|4|4|22|18|18|16|13|18|0|15|21|0|19|0|0|0|0|0|0|0|0|0|2|2|0|0|0|0|0|0|0|0|0|0|0|18|8|13	0	0	0	0.07	0.57	445	EIF3E_HUMAN
ESYT1-N-ter	NP_000985.1	RPL32	0	2|0	2	1	2	0|2|3|4|2|0|0|0|0|4|2|0|0|0|0|2|0|4|0|3|0|0|4|0|6|2|0|0|0|0|0|0|0|0|0|0|0|0|0|0|2|0|2|0|0|0|2|0|0|0	0.01	0.02	0.01	0.57	0.34	135	RL32_HUMAN
ESYT1-N-ter	NP_000995.1	RPLP2	0	2|0	2	1	2	6|7|6|5|6|12|13|0|11|5|8|7|0|3|10|2|6|9|7|10|3|4|5|0|8|2|0|2|2|0|2|3|2|3|6|3|0|4|3|2|2|2|4|3|0|10|6|10|6|5	0	0	0	0.13	0.57	115	RLA2_HUMAN
ESYT1-N-ter	NP_004716.1	BUB3	0	2|0	2	1	2	6|6|4|4|7|0|0|4|10|6|9|10|0|7|8|7|10|8|3|8|7|6|8|0|10|3|0|3|2|4|3|2|4|3|2|0|5|0|3|11|7|5|3|7|3|2|2|8|9|5	0	0	0	0.13	0.57	328	BUB3_HUMAN
ESYT1-N-ter	NP_006817.1	YWHAQ	0	2|0	2	1	2	7|6|5|7|7|0|0|4|7|25|12|11|3|0|4|17|7|0|6|9|9|4|7|0|8|0|2|4|2|6|5|4|5|3|4|3|3|3|5|5|7|6|3|5|3|4|6|7|7|9	0	0	0	0.12	0.57	245	1433T_HUMAN
ESYT1-N-ter	NP_055205.2	SND1	1	2|0	2	1	2	4|3|3|7|0|22|23|0|3|8|5|5|0|2|3|7|2|3|0|0|0|0|3|0|5|0|0|0|0|0|0|0|0|0|0|0|0|0|0|0|0|0|0|0|0|0|0|5|5|2	0	0	0	0.21	0.57	910	SND1_HUMAN
ESYT1-N-ter	NP_659400.2	FAM91A1	0	2|0	2	1	2	4|0|6|5|7|6|10|0|4|5|6|7|3|0|3|3|5|6|4|4|0|6|5|0|8|0|0|0|0|0|0|0|0|0|0|0|0|0|0|0|0|0|0|0|0|0|0|4|2|10	0	0	0	0.2	0.57	838	E7ER68_HUMAN
ESYT1-N-ter	NP_001034230.1	TRIOBP	0	2|0	2	1	2	5|0|2|5|4|0|0|0|2|0|2|2|0|0|2|0|0|4|0|0|0|4|0|0|8|0|0|0|0|0|0|0|0|0|0|0|0|0|0|0|0|0|0|0|0|0|0|0|0|0	0.03	0.06	0.03	0.62	0.32	2365	TARA_HUMAN
ESYT1-N-ter	NP_005325.2	HCFC1	0	2|0	2	1	2	40|35|47|45|50|46|48|38|46|68|54|52|41|43|38|67|44|57|39|55|0|60|41|0|51|2|0|0|0|0|0|0|0|0|0|0|0|2|0|0|0|0|0|0|2|0|2|63|41|37	0	0	0	0.02	0.57	2035	A6NEM2_HUMAN
ESYT1-N-ter	NP_073613.2	OSBPL11	0	2|0	2	1	2	4|2|3|0|4|5|6|0|4|0|7|9|0|0|4|3|4|8|0|3|0|0|3|0|0|0|0|0|0|0|0|0|0|0|0|0|0|0|0|0|0|0|0|0|0|0|0|3|0|0	0	0	0	0.35	0.4	747	OSB11_HUMAN
ESYT1-N-ter	NP_036272.2	SLC25A10	1	2|0	2	1	2	0|0|0|0|2|0|0|0|0|0|0|0|0|0|0|0|0|0|0|0|3|0|0|0|0|5|0|3|0|0|0|0|0|2|3|0|3|9|0|2|5|0|0|7|4|3|2|2|0|0	0	0.01	0	0.45	0.36	287	F6RGN5_HUMAN
ESYT1-N-ter	NP_001673.2	ATP2B1	0	2|0	2	1	2	0|0|0|0|0|0|0|0|0|0|0|0|0|0|0|0|0|0|0|0|0|0|0|0|0|0|0|0|0|0|0|0|0|0|2|2|0|2|0|0|0|0|0|0|0|0|0|0|0|0	0.43	0.85	0.43	4.17	0.2	1220	AT2B1_HUMAN
ESYT1-N-ter	NP_068817.1	SEC24A	0	2|0	2	1	2	0|0|0|0|0|3|0|0|0|0|0|0|0|0|0|0|0|0|0|0|0|0|0|0|0|0|0|0|0|0|0|0|0|0|4|0|0|0|0|0|0|0|0|0|0|0|0|0|0|0	0.43	0.86	0.43	3.57	0.2	1093	SC24A_HUMAN
ESYT1-N-ter	NP_073591.2	SFXN1	1	2|0	2	1	2	0|0|0|2|0|0|0|6|8|0|0|0|8|0|3|0|0|0|0|0|2|3|0|5|0|4|0|2|0|0|3|2|2|3|8|3|0|17|0|6|5|3|5|4|4|4|5|0|0|0	0	0	0	0.21	0.57	322	SFXN1_HUMAN
ESYT1-N-ter	NP_009202.1	STK38	0	2|0	2	1	2	6|4|6|5|6|8|9|0|5|10|5|6|0|0|3|7|5|5|7|4|0|2|5|0|12|0|0|0|0|0|0|0|0|0|0|0|0|0|0|0|0|0|0|0|0|0|0|7|4|4	0	0	0	0.19	0.57	465	STK38_HUMAN
ESYT1-N-ter	NP_036457.1	MAPRE1	0	2|0	2	1	2	0|0|4|3|6|3|0|0|0|0|0|6|0|0|0|3|3|2|3|3|0|5|7|0|4|0|0|0|0|0|0|0|0|0|0|0|0|0|0|0|0|0|0|0|0|0|0|2|4|0	0	0	0	0.43	0.37	268	MARE1_HUMAN
ESYT1-N-ter	NP_060352.1	CLN6	0	2|0	2	1	2	0|0|0|0|0|0|0|0|0|0|0|0|0|0|0|0|0|0|0|0|0|0|0|0|0|2|0|0|0|0|0|0|0|0|0|0|0|4|0|0|0|0|0|0|2|0|0|0|0|0	0.41	0.82	0.41	3.12	0.21	311	A0A0S2Z5D0_HUMAN
ESYT1-N-ter	NP_057227.2	NSFL1C	0	2|0	2	1	2	5|7|5|4|5|12|9|0|6|3|3|4|0|2|3|4|4|2|4|3|0|3|3|0|3|0|0|0|0|0|0|0|0|0|0|0|0|0|0|0|0|0|0|0|0|0|0|6|5|5	0	0	0	0.23	0.57	370	NSF1C_HUMAN
ESYT1-N-ter	NP_005996.2	WFS1	0	2|0	2	1	2	0|0|0|0|0|0|0|0|0|0|0|0|0|0|0|0|0|0|0|0|0|0|0|0|0|0|0|0|0|0|0|0|0|0|0|0|0|0|0|0|0|0|0|0|0|0|0|0|0|0	0.49	0.97	0.49	10	0.12	890	WFS1_HUMAN
ESYT1-N-ter	NP_037451.1	UBIAD1	0	2|0	2	1	2	0|0|0|0|0|0|0|0|0|0|0|0|0|0|0|0|0|0|0|0|0|0|0|0|0|0|0|0|0|0|0|0|0|0|0|0|0|0|0|0|0|0|0|0|0|0|0|0|0|0	0.49	0.97	0.49	10	0.12	338	UBIA1_HUMAN
ESYT1-N-ter	NP_060937.1	USE1	0	2|0	2	1	2	0|0|0|0|0|0|0|0|0|0|0|0|0|0|0|0|0|0|0|0|0|0|0|0|0|0|0|0|0|0|0|0|0|0|0|0|0|0|0|0|0|0|0|0|0|0|0|0|0|0	0.49	0.97	0.49	10	0.12	259	USE1_HUMAN
ESYT1-N-ter	NP_055622.3	C2CD2L	0	2|0	2	1	2	0|0|0|0|0|0|0|0|0|0|0|0|0|0|0|0|0|0|0|0|0|0|0|0|0|0|0|0|0|0|0|0|0|0|0|0|0|0|0|0|0|0|0|0|0|0|0|0|0|0	0.49	0.97	0.49	10	0.12	707	C2C2L_HUMAN
ESYT1-N-ter	NP_004542.1	NDUFS3	1	2|0	2	1	2	0|0|0|0|0|0|0|0|0|0|0|0|0|0|0|0|0|0|0|0|0|0|0|0|0|0|0|2|0|0|0|0|0|0|2|0|2|3|0|0|0|0|0|0|0|0|0|0|0|0	0.39	0.77	0.39	2.78	0.22	264	G3V194_HUMAN
ESYT1-N-ter	NP_036357.1	NUBP2	0	2|0	2	1	2	0|0|0|0|0|0|0|0|2|2|0|0|0|0|3|2|0|2|0|0|0|0|0|0|2|0|0|2|0|0|0|0|0|0|7|0|2|8|0|0|0|0|0|0|0|0|0|0|0|0	0.09	0.18	0.09	0.78	0.29	271	B7Z6P0_HUMAN
ESYT1-N-ter	NP_060713.1	SEPTIN11	0	2|0	2	1	2	5|9|8|10|10|0|0|6|11|17|10|12|4|4|8|26|9|11|7|11|0|23|10|0|13|0|0|0|0|0|0|0|0|0|0|0|0|0|0|0|0|0|0|0|0|0|0|11|11|7	0	0	0	0.1	0.57	429	D6RGI3_HUMAN
ESYT1-N-ter	NP_077018.1	C11orf49	0	2|0	2	1	2	3|2|2|4|0|13|12|3|4|4|4|5|3|3|3|4|5|3|3|0|0|0|0|0|2|0|0|0|0|0|0|0|0|0|0|0|0|0|0|0|0|0|0|0|0|0|0|5|8|6	0	0	0	0.25	0.57	331	CK049_HUMAN
ESYT1-N-ter	NP_115497.4	MAGT1	0	2|0	2	1	2	0|0|0|0|0|0|0|0|0|0|0|0|0|0|0|0|0|0|0|0|0|0|0|0|0|0|0|0|0|0|0|0|0|0|0|0|0|0|0|0|0|0|0|0|0|0|0|0|0|0	0.49	0.97	0.49	10	0.12	367	A0A087WU53_HUMAN
ESYT1-N-ter	NP_003861.1	IQGAP1	0	2|0	2	1	2	0|0|0|0|0|0|0|0|2|0|0|0|0|0|0|0|0|0|0|0|0|0|0|0|0|0|0|0|0|0|0|0|0|0|4|0|0|0|0|0|0|0|0|0|0|16|0|3|0|0	0.26	0.52	0.26	1	0.25	1657	IQGA1_HUMAN
ESYT1-N-ter	NP_036533.2	PLXNB2	0	2|0	2	1	2	0|0|0|0|0|0|0|0|0|0|0|0|0|0|0|0|0|0|0|0|0|0|0|0|0|0|0|0|0|0|0|0|0|0|0|0|0|0|0|0|0|0|0|0|0|0|0|0|0|0	0.49	0.97	0.49	10	0.12	1838	PLXB2_HUMAN
ESYT1-N-ter	NP_068831.1	JUP	0	2|0	2	1	2	5|2|0|0|4|9|9|0|0|0|3|3|3|0|2|0|3|2|0|2|10|0|0|0|4|0|0|0|0|0|0|4|0|0|0|0|0|2|0|0|0|29|2|0|0|2|4|4|0|0	0	0	0	0.23	0.57	745	PLAK_HUMAN
ESYT1-N-ter	NP_689474.1	TMEM263	0	2|0	2	1	2	0|0|0|0|0|0|0|0|0|0|0|0|0|0|0|0|0|0|0|0|0|0|0|0|0|0|0|0|0|0|0|0|0|0|2|0|0|0|0|0|0|0|0|0|0|0|0|0|0|0	0.48	0.97	0.48	10	0.17	116	TM263_HUMAN
ESYT1-N-ter	NP_996895.1	AP3M1	0	2|0	2	1	2	0|0|0|0|0|0|0|0|0|0|0|3|0|0|4|0|3|2|0|0|3|0|0|0|0|3|0|3|0|0|0|0|0|0|7|0|2|7|2|0|2|2|0|4|2|0|3|3|0|0	0	0.01	0	0.45	0.37	418	AP3M1_HUMAN
ESYT1-N-ter	NP_001136120.1	SAR1A	0	2|0	2	1	2	0|0|0|0|0|0|0|0|0|0|0|0|0|0|0|0|0|0|0|0|0|0|0|0|0|0|0|0|0|0|0|0|0|0|0|0|0|0|0|0|0|0|0|0|0|0|0|0|0|0	0.49	0.97	0.49	10	0.12	198	Q5SQT8_HUMAN
ESYT1-N-ter	NP_061141.2	UNC45A	0	2|0	2	1	2	10|3|7|6|7|24|27|6|9|9|16|15|4|8|10|10|12|6|6|7|0|6|5|0|11|0|0|0|0|0|0|0|0|0|3|0|0|2|0|0|0|0|0|0|0|0|0|4|0|0	0	0	0	0.11	0.57	944	UN45A_HUMAN
ESYT1-N-ter	NP_066944.1	EEF1B2	0	2|0	2	1	2	6|2|5|4|4|3|4|3|7|2|4|3|2|2|6|4|6|10|6|6|0|4|4|0|6|0|0|0|0|0|0|0|0|0|3|0|0|0|0|0|0|0|0|0|0|0|0|7|3|6	0	0	0	0.21	0.57	225	EF1B_HUMAN
ESYT1-N-ter	NP_003086.1	SNRPF	0	2|0	2	1	2	2|2|2|0|3|0|0|0|3|0|4|4|0|0|2|0|2|6|12|8|0|5|10|0|8|0|0|0|2|0|2|0|2|3|4|0|0|2|0|0|0|0|0|2|0|0|0|15|0|0	0	0	0	0.24	0.57	86	RUXF_HUMAN
ESYT1-N-ter	NP_056163.1	TMEM131	0	2|0	2	1	2	0|0|0|0|0|0|0|0|0|0|0|0|0|0|0|0|0|0|0|0|0|0|0|0|0|0|0|0|0|0|0|0|0|0|0|0|0|0|0|0|0|0|0|0|0|0|0|0|0|0	0.49	0.97	0.49	10	0.12	1883	TM131_HUMAN
ESYT1-N-ter	NP_009057.1	VCP	0	2|0	2	1	2	3|3|3|4|5|4|0|0|4|3|6|8|0|0|8|6|7|2|2|3|0|2|0|0|4|0|0|0|0|0|0|0|0|0|0|0|0|0|0|0|0|0|0|0|0|0|0|3|2|0	0	0	0	0.3	0.42	806	TERA_HUMAN
ESYT1-N-ter	NP_006835.2	ILVBL	0	2|0	2	1	2	0|0|0|0|0|0|0|0|0|0|0|0|0|0|0|0|0|0|0|2|0|0|0|0|0|2|0|4|0|0|0|0|0|0|5|0|2|8|0|0|0|0|0|0|0|0|0|0|0|0	0.23	0.46	0.23	1.09	0.26	632	HACL2_HUMAN
ESYT1-N-ter	NP_963918.1	USP33	0	2|0	2	1	2	0|0|0|0|0|0|0|0|0|0|0|0|0|0|0|0|0|0|0|0|0|0|0|0|0|0|0|0|0|0|0|0|0|0|0|0|0|0|0|0|0|0|0|0|0|0|0|0|0|0	0.49	0.97	0.49	10	0.12	911	UBP33_HUMAN
ESYT1-N-ter	NP_066953.1	PPIA	0	2|0	2	1	2	0|0|0|0|0|2|0|0|0|0|0|0|0|0|0|0|0|0|0|0|11|0|0|3|0|6|3|2|5|7|7|3|4|12|2|4|6|4|7|9|7|9|7|5|3|4|4|0|0|0	0	0	0	0.18	0.57	165	PPIA_HUMAN
ESYT1-N-ter	NP_076997.1	TMEM109	0	2|0	2	1	2	0|0|0|0|0|0|0|0|0|0|0|0|0|0|0|0|0|0|0|0|0|0|0|0|0|0|0|0|0|0|0|0|0|0|0|0|0|0|0|0|0|0|0|0|0|0|0|0|0|0	0.49	0.97	0.49	10	0.12	243	TM109_HUMAN
ESYT1-N-ter	NP_054760.3	SPCS1	0	2|0	2	1	2	0|0|0|0|0|0|0|0|0|0|0|0|0|0|0|0|0|0|0|0|0|0|0|0|0|0|0|0|0|0|0|0|0|0|0|0|0|0|0|0|0|0|0|0|0|0|0|0|0|0	0.49	0.97	0.49	10	0.12	169	SPCS1_HUMAN
ESYT1-N-ter	NP_001129389.1	DOLPP1	0	2|0	2	1	2	0|0|0|0|0|0|0|0|0|0|0|0|0|0|2|0|0|0|0|0|0|0|0|0|0|2|0|2|0|0|0|0|0|0|2|0|0|3|0|0|0|0|0|0|0|0|0|0|0|0	0.35	0.69	0.35	2.27	0.23	195	DOPP1_HUMAN
ESYT1-N-ter	NP_001186211.2	LRBA	0	2|0	2	1	2	25|17|22|13|27|33|31|2|17|33|31|33|5|7|20|36|27|23|19|21|0|42|23|0|27|0|0|0|0|0|0|0|0|0|0|0|0|0|0|0|0|0|0|0|0|0|0|26|17|23	0	0	0	0.04	0.57	2851	LRBA_HUMAN
ESYT1-N-ter	NP_003747.1	EIF3H	0	2|0	2	1	2	5|7|13|10|7|0|0|2|9|2|12|17|0|0|6|4|10|10|10|6|2|6|5|0|8|0|0|0|0|4|3|0|0|0|0|0|2|0|0|0|0|0|0|0|0|0|0|4|5|3	0	0	0	0.15	0.57	352	B3KS98_HUMAN
ESYT1-N-ter	NP_003706.1	USO1	0	2|0	2	1	2	4|5|3|4|8|2|2|0|0|4|0|0|0|0|2|5|0|6|3|0|0|7|4|0|4|0|0|0|0|0|0|0|0|0|0|0|0|0|0|0|0|0|0|0|0|0|0|0|0|0	0	0	0	0.4	0.38	962	USO1_HUMAN
ESYT1-N-ter	NP_005662.1	UBXN8	0	2|0	2	1	2	0|0|0|0|0|0|0|0|0|0|0|0|0|0|0|0|0|0|0|0|0|0|0|0|0|0|0|0|0|0|0|0|0|0|0|0|0|0|0|0|0|0|0|0|0|0|0|0|0|0	0.49	0.97	0.49	10	0.12	270	UBXN8_HUMAN
ESYT1-N-ter	NP_009038.1	SSR3	0	2|0	2	1	2	0|0|0|0|0|0|0|0|0|0|0|0|0|0|0|0|0|0|0|0|0|0|0|0|0|0|0|0|0|0|0|0|0|0|0|0|0|0|0|0|0|0|0|0|0|0|0|0|0|0	0.49	0.97	0.49	10	0.12	185	C9J365_HUMAN
ESYT1-N-ter	NP_057018.1	NOP58	0	2|0	2	1	2	0|2|4|6|3|8|9|0|2|0|3|3|0|0|3|0|3|3|0|6|3|2|2|0|5|2|0|2|0|4|0|0|2|0|3|0|2|2|2|4|0|2|0|4|2|3|4|0|0|0	0	0	0	0.27	0.57	529	NOP58_HUMAN
ESYT1-N-ter	NP_001094073.1	KDELR2	0	2|0	2	1	2	0|0|0|0|0|0|0|0|2|0|0|0|0|0|0|0|0|0|0|2|0|2|0|0|0|0|0|0|0|0|2|0|0|0|2|0|2|0|0|0|0|0|2|0|0|0|0|0|0|0	0.3	0.59	0.3	1.79	0.24	186	ERD22_HUMAN
ESYT1-N-ter	NP_115700.1	NTPCR	0	2|0	2	1	2	0|0|0|0|0|0|0|0|0|0|0|0|0|0|0|0|0|0|0|0|0|0|0|0|0|0|0|0|0|0|0|0|0|0|2|0|2|2|0|0|0|0|0|0|0|0|0|0|0|0	0.43	0.85	0.43	4.17	0.2	190	Q5TDE5_HUMAN
ESYT1-N-ter	NP_001231867.1	TXN	0	2|0	2	1	2	3|3|4|5|4|3|0|0|2|0|2|4|0|0|0|6|4|0|5|5|8|3|5|5|2|7|5|6|8|10|9|6|9|14|4|6|9|5|9|17|15|12|14|19|9|5|6|3|0|2	0	0	0	0.11	0.57	85	THIO_HUMAN
ESYT1-N-ter	NP_116130.2	AGPAT1	0	2|0	2	1	2	0|0|0|0|0|0|0|0|2|0|0|0|0|0|0|0|0|0|0|0|0|0|0|0|0|0|0|2|0|0|0|0|0|0|2|0|0|0|0|0|0|0|0|0|0|0|0|0|0|0	0.43	0.85	0.43	4.17	0.2	283	PLCA_HUMAN
ESYT1-N-ter	NP_066979.2	TMX4	0	2|0	2	1	2	0|0|0|0|0|0|0|0|0|0|0|0|0|0|0|0|0|0|0|0|0|0|0|0|0|0|0|0|0|0|0|0|0|0|0|0|0|0|0|0|0|0|0|0|0|0|0|0|0|0	0.49	0.97	0.49	10	0.12	349	TMX4_HUMAN
ESYT1-N-ter	NP_006058.1	EMC8	0	2|0	2	1	2	0|0|0|0|0|0|0|0|0|0|0|0|0|0|0|0|0|0|0|0|0|0|0|0|0|0|0|0|0|0|0|0|0|0|0|0|0|0|0|0|0|0|0|0|0|0|0|0|0|0	0.49	0.97	0.49	10	0.12	210	EMC8_HUMAN
ESYT1-N-ter	NP_057133.2	EMC9	0	2|0	2	1	2	0|0|0|0|0|0|0|0|0|0|0|0|0|0|0|0|0|0|0|0|0|0|0|0|0|0|0|0|0|0|0|0|0|0|0|0|0|0|0|0|0|0|0|0|0|0|0|0|0|0	0.49	0.97	0.49	10	0.12	208	H0YNH6_HUMAN
ESYT1-N-ter	NP_001231573.1	CHMP2B	0	2|0	2	1	2	2|5|4|3|4|9|9|0|2|2|0|4|2|0|2|0|5|4|2|0|0|2|10|0|3|0|0|0|0|0|0|0|0|0|0|0|0|0|0|0|0|0|0|0|0|0|0|0|0|0	0	0	0	0.34	0.4	172	CHM2B_HUMAN
ESYT1-N-ter	NP_005142.1	USP14	0	2|0	2	1	2	0|0|0|0|0|8|8|0|4|0|7|6|0|0|3|0|6|0|0|2|0|0|3|0|2|0|0|0|0|0|0|0|0|0|0|0|0|0|0|0|0|0|0|0|0|0|0|0|0|0	0.01	0.02	0.01	0.51	0.34	494	UBP14_HUMAN
ESYT1-N-ter	NP_004857.4	SCAMP1	0	2|0	2	1	2	0|0|0|0|0|0|2|0|0|0|0|0|0|0|0|0|0|0|0|0|0|0|0|0|0|0|0|0|0|0|0|0|0|0|0|0|0|0|0|0|0|0|0|0|0|0|0|0|0|0	0.48	0.97	0.48	10	0.17	338	A0A087WXB0_HUMAN
ESYT1-N-ter	NP_001258848.1	SEC11A	0	2|0	2	1	2	0|0|0|0|0|0|0|0|0|0|0|0|0|0|0|0|0|0|0|0|0|0|0|0|0|0|0|0|0|0|0|0|0|0|0|0|0|0|0|0|0|0|0|0|0|0|0|0|0|0	0.49	0.97	0.49	10	0.12	139	H0YKT4_HUMAN
ESYT1-N-ter	NP_003137.1	SSRP1	0	2|0	2	1	2	0|0|0|0|0|7|7|0|0|0|0|0|0|0|0|0|0|0|0|0|0|0|0|0|0|0|0|0|0|0|0|0|0|0|0|0|0|0|0|0|0|0|0|0|0|0|0|2|0|0	0.35	0.71	0.35	1.56	0.23	709	SSRP1_HUMAN
ESYT1-N-ter	NP_002262.3	IPO5	0	2|0	2	1	2	0|0|2|0|0|2|0|0|4|0|3|3|0|0|3|3|0|3|0|0|2|0|0|0|0|0|0|0|0|0|0|0|0|0|5|0|0|4|0|0|0|0|0|0|0|0|3|2|0|0	0.03	0.05	0.03	0.64	0.32	1115	IPO5_HUMAN
ESYT1-N-ter	NP_001128714.1	NDRG1	0	2|0	2	1	2	0|0|0|0|0|4|4|0|0|2|0|0|0|0|0|0|0|0|0|0|0|0|0|0|0|0|0|0|0|0|0|0|0|0|0|0|0|0|0|0|0|0|0|0|0|0|0|0|3|2	0.32	0.64	0.32	1.67	0.24	394	NDRG1_HUMAN
ESYT1-N-ter	NP_006081.1	CEPT1	0	2|0	2	1	2	0|0|0|0|0|0|0|0|0|0|0|0|0|0|0|0|0|2|0|0|0|0|0|0|0|0|0|0|0|0|0|0|0|0|0|0|0|0|0|0|0|0|0|0|0|0|0|0|0|0	0.48	0.97	0.48	10	0.17	416	A0A0C4DGS9_HUMAN
ESYT1-N-ter	NP_001000.2	RPS5	0	0|2	2	1	2	0|0|0|0|0|0|0|0|0|0|0|0|0|0|0|2|0|0|0|0|0|0|0|0|0|0|0|0|0|0|0|0|0|0|0|0|0|0|0|0|0|0|0|0|0|0|0|0|0|2	0.46	0.93	0.46	6.25	0.19	204	RS5_HUMAN
ESYT1-N-ter	NP_036611.2	YWHAG	0	0|2	2	1	2	8|8|9|7|9|0|0|5|8|20|9|14|0|8|6|21|7|4|5|7|0|6|4|0|5|0|0|0|0|0|0|0|0|2|2|0|0|0|0|0|0|0|0|0|0|0|0|9|10|13	0	0	0	0.12	0.57	247	1433G_HUMAN
ESYT1-N-ter	NP_892021.1	ZNF326	0	0|2	2	1	2	0|0|0|0|0|0|0|0|3|0|0|0|0|0|2|0|0|0|0|0|8|0|0|22|0|2|19|0|20|30|19|16|7|20|3|13|4|4|4|37|24|47|29|19|35|15|20|3|0|0	0	0	0	0.06	0.57	582	A0A0A0MRN4_HUMAN
ESYT1-N-ter	NP_851307.1	PPP2R5D	0	0|2	2	1	2	2|0|2|3|4|7|8|0|2|0|0|3|0|0|2|0|4|0|0|0|0|2|2|0|3|0|0|0|0|0|0|0|0|0|0|0|0|0|0|0|0|0|0|0|0|0|0|0|3|0	0.01	0.02	0.01	0.53	0.34	570	2A5D_HUMAN
ESYT1-N-ter	NP_004452.1	FARSA	0	0|2	2	1	2	0|5|0|5|4|0|2|4|6|14|2|2|7|3|5|0|4|7|0|7|11|6|4|5|9|8|2|7|4|7|13|6|10|10|9|3|11|10|10|13|10|11|8|14|11|8|8|5|6|5	0	0	0	0.1	0.57	508	SYFA_HUMAN
ESYT1-N-ter	NP_000913.2	PDE3B	0	0|2	2	1	2	0|0|0|0|0|0|0|0|0|0|0|0|0|0|0|0|0|0|0|0|0|0|0|0|0|0|0|0|0|0|0|0|0|0|0|0|0|0|0|0|0|0|0|0|0|0|0|0|0|0	0.49	0.97	0.49	10	0.12	1112	PDE3B_HUMAN
ESYT1-N-ter	NP_002794.1	PSMC2	0	0|2	2	1	2	5|10|6|6|8|21|16|2|13|9|14|16|3|2|9|10|13|14|10|11|2|9|5|0|12|0|2|2|0|2|0|0|0|0|5|0|7|2|0|2|2|0|0|0|0|0|3|12|9|4	0	0	0	0.1	0.57	433	PRS7_HUMAN
ESYT1-N-ter	NP_056262.3	CAMSAP1	0	0|2	2	1	2	2|3|4|7|8|34|27|0|13|12|7|8|0|0|12|11|9|6|2|4|0|11|8|0|7|0|0|0|0|0|0|0|0|0|0|0|0|0|0|0|0|0|0|0|0|0|0|4|7|4	0	0	0	0.12	0.57	1602	CAMP1_HUMAN
ESYT1-N-ter	NP_008964.3	RER1	0	0|2	2	1	2	0|0|0|0|0|0|0|0|0|0|0|0|0|0|0|0|0|0|0|0|0|0|0|0|0|0|0|0|0|0|0|0|0|0|0|0|0|0|0|0|0|0|0|0|0|0|0|0|0|0	0.49	0.97	0.49	10	0.12	196	RER1_HUMAN
ESYT1-N-ter	NP_002798.2	PSMD1	0	0|2	2	1	2	3|5|6|4|6|3|8|0|14|4|6|5|2|0|10|6|6|10|5|5|0|4|4|0|8|0|0|0|0|0|0|0|0|0|0|0|0|0|0|0|0|0|0|0|0|0|0|0|0|5	0	0	0	0.19	0.57	953	PSMD1_HUMAN
ESYT1-N-ter	NP_002214.2	ITPR2	0	0|2	2	1	2	0|0|0|0|0|0|0|0|0|0|0|0|0|0|0|0|0|0|0|0|0|0|0|0|0|0|0|0|0|0|0|0|0|0|0|0|0|0|0|0|0|0|0|0|0|0|0|0|0|0	0.49	0.97	0.49	10	0.12	2701	ITPR2_HUMAN
ESYT1-N-ter	NP_067058.1	EPS15L1	0	0|2	2	1	2	33|22|24|23|27|54|50|16|33|45|26|31|13|28|28|30|25|27|30|34|0|28|23|0|33|0|0|0|0|0|0|0|0|0|0|0|0|0|0|0|0|0|0|0|0|0|0|36|34|26	0	0	0	0.03	0.57	864	EP15R_HUMAN
ESYT1-N-ter	NP_004228.1	TRIP13	0	0|2	2	1	2	2|0|0|0|0|0|0|0|4|0|0|4|0|0|5|3|0|2|0|2|2|0|0|0|2|3|0|3|3|0|0|0|0|0|8|0|19|8|0|0|4|2|3|4|4|0|0|0|0|0	0	0	0	0.29	0.42	432	PCH2_HUMAN
ESYT1-N-ter	NP_000867.2	IGF2R	0	0|2	2	1	2	0|0|0|0|0|3|0|0|0|0|0|0|0|0|0|0|0|0|0|0|0|0|0|0|0|0|0|0|0|0|0|0|0|0|0|0|0|0|0|0|0|0|0|0|0|0|0|0|0|0	0.48	0.96	0.48	8.33	0.18	2491	MPRI_HUMAN
ESYT1-N-ter	NP_009006.2	WDR45	0	0|2	2	1	2	0|0|3|0|2|2|0|0|2|2|2|4|0|0|0|4|3|2|0|0|0|4|2|0|2|0|0|0|0|0|0|0|0|0|0|0|0|0|0|0|0|0|0|0|0|0|0|6|6|0	0.01	0.02	0.01	0.54	0.34	361	C9JYH8_HUMAN
ESYT1-N-ter	NP_057223.1	CHCHD2	1	0|2	2	1	2	0|0|0|0|0|0|0|0|0|2|0|0|0|0|0|3|0|0|0|0|0|0|0|0|0|0|0|0|0|0|0|0|0|0|0|0|0|0|0|0|0|0|0|0|0|0|0|0|0|0	0.44	0.88	0.44	5	0.2	151	CHCH2_HUMAN
ESYT1-N-ter	NP_000983.1	RPL29	0	0|2	2	1	2	2|4|0|0|2|2|2|0|3|7|3|3|3|0|2|9|3|3|0|4|2|0|3|2|4|0|0|3|2|0|0|0|0|2|2|2|3|3|0|2|3|0|3|3|0|0|2|0|0|0	0	0	0	0.31	0.42	159	RL29_HUMAN
ESYT1-N-ter	NP_001129171.1	YWHAZ	0	0|2	2	1	2	8|7|7|12|11|2|2|0|9|22|12|11|0|6|6|18|9|10|7|10|6|5|6|0|10|3|0|4|2|0|3|0|0|4|5|0|2|0|2|3|4|4|0|3|3|0|0|7|7|11	0	0	0	0.11	0.57	245	B0AZS6_HUMAN
ESYT1-N-ter	NP_004777.1	TXNL1	0	0|2	2	1	2	4|5|4|7|2|11|14|0|5|0|5|5|0|0|3|4|7|2|0|3|0|0|0|0|5|0|0|0|0|0|0|0|0|0|0|0|0|0|0|0|0|0|0|0|0|0|0|0|0|0	0	0	0	0.29	0.42	289	TXNL1_HUMAN
ESYT1-N-ter	NP_002129.2	HNRNPD	0	0|2	2	1	2	0|0|4|0|3|4|6|0|6|2|8|7|0|0|7|2|5|10|0|3|2|0|0|0|2|4|0|0|0|0|0|0|0|0|5|0|3|4|0|2|0|0|0|0|5|5|2|3|0|0	0	0	0	0.24	0.57	306	HNRPD_HUMAN
ESYT1-N-ter	NP_689926.1	STT3A	0	0|2	2	1	2	0|0|0|0|0|0|0|0|5|0|0|2|0|0|2|0|2|0|0|0|2|0|0|0|0|3|0|0|2|0|0|0|0|0|9|0|2|6|0|0|2|2|0|0|0|0|0|0|0|0	0.03	0.07	0.03	0.64	0.32	705	STT3A_HUMAN

## Sheet: B ESYT1_C
Bait	Prey	PreyGene	Mitocarta3	Spec	SpecSum	AvgSpec	NumReplicates	ctrlCounts	AvgP	MaxP	SaintScore	FoldChange	BFDR	PreySequenceLength	UniProtID
ESYT1-C-ter	NP_004095.4	FASN	1	766|578	1344	672	2	514|331|678|433|873|629|558|752|702|1359|839|943|701|828|633|1511|771|762|830|765|60|1097|1063|24|768|42|26|32|27|43|55|34|43|50|25|33|52|33|52|51|49|46|44|56|35|35|42|771|1616|1258	0	0	0	0.78	0.57	2511	FAS_HUMAN
ESYT1-C-ter	NP_001447.2	FLNA	0	624|704	1328	664	2	658|626|1122|552|866|1019|729|1213|825|2206|843|750|822|1166|558|1787|590|1432|1161|1157|11|1112|1092|0|1084|4|0|8|6|3|2|2|0|7|9|5|17|9|10|12|10|16|8|5|11|14|14|2903|1921|1958	0	0	0	0.56	0.57	2639	FLNA_HUMAN
ESYT1-C-ter	NP_942131.1	ACACA	1	355|424	779	389.5	2	152|128|204|171|268|415|351|40|185|397|351|393|45|121|317|482|367|146|189|270|1225|222|379|511|290|1192|631|1195|468|697|1099|770|1372|621|783|832|1759|964|1120|969|1957|1279|1300|2426|1428|719|1037|622|389|401	0	0	0	0.36	0.57	2383	A0A0C4DGT1_HUMAN
ESYT1-C-ter	NP_001393.1	EEF1A1	0	237|208	445	222.5	2	36|47|68|56|82|54|53|112|74|168|51|55|81|108|76|172|49|139|87|89|59|143|115|36|98|55|36|40|40|36|63|29|36|56|81|24|120|105|47|61|74|46|52|70|74|38|31|150|216|216	0	0	0	2	0.56	462	EF1A1_HUMAN
ESYT1-C-ter	NP_821133.1	TUBB	0	231|186	417	208.5	2	81|70|89|92|105|55|59|143|164|337|94|112|102|79|171|271|99|153|143|139|110|180|156|67|122|131|61|135|61|69|79|75|80|96|213|76|160|252|85|74|112|78|83|111|91|62|65|189|115|139	0	0	0	1.31	0.56	444	TBB5_HUMAN
ESYT1-C-ter	NP_005337.2	HSPA1B	0	202|213	415	207.5	2	234|150|341|215|438|52|47|204|167|422|234|240|185|201|134|409|169|406|345|417|127|367|350|102|379|79|88|77|92|118|154|129|162|133|75|113|122|71|142|87|127|127|146|119|118|54|82|399|361|327	0	0	0	0.71	0.57	641	HS71A_HUMAN
ESYT1-C-ter	NP_006588.1	HSPA8	0	164|225	389	194.5	2	120|98|132|110|163|57|57|153|134|245|151|157|153|168|118|249|161|172|139|245|119|205|200|102|210|92|86|80|102|106|136|130|139|144|76|132|93|61|143|58|97|114|112|75|89|64|71|191|308|214	0	0	0	1.09	0.56	646	A8K7Q2_HUMAN
ESYT1-C-ter	NP_071504.2	PC	1	171|187	358	179	2	72|69|106|109|115|358|287|84|93|134|130|140|80|92|107|132|140|114|93|131|560|144|142|439|127|510|353|553|274|436|634|500|657|439|329|543|774|282|523|487|818|530|448|962|611|343|433|226|136|121	0	0	0	0.35	0.57	1178	PYC_HUMAN
ESYT1-C-ter	NP_821080.1	TUBB2B	0	205|138	343	171.5	2	57|50|59|0|0|0|0|106|0|195|0|0|65|70|0|153|0|0|85|0|91|0|95|52|0|100|0|111|51|51|61|0|0|79|158|60|132|163|69|56|88|58|0|87|74|48|49|0|94|107	0	0	0	1.77	0.55	445	TBB2B_HUMAN
ESYT1-C-ter	NP_003371.2	VIM	0	121|144	265	132.5	2	131|70|143|150|154|67|64|161|142|145|99|95|149|97|142|152|108|237|129|250|89|150|135|69|255|67|42|76|45|47|64|63|59|62|74|63|96|63|81|102|93|116|75|88|85|45|67|136|83|93	0	0	0	0.93	0.56	466	B0YJC4_HUMAN
ESYT1-C-ter	NP_006576.2	CCT8	0	106|125	231	115.5	2	173|132|156|95|154|291|249|252|160|590|166|159|142|180|132|524|130|262|164|148|4|146|169|0|144|5|0|0|0|0|2|0|0|0|2|0|0|2|0|4|0|2|0|0|3|0|0|230|354|314	0	0	0	0.52	0.56	548	TCPQ_HUMAN
ESYT1-C-ter	NP_071415.1	MCCC2	1	100|110	210	105	2	56|36|52|55|74|0|0|58|76|116|93|101|47|67|90|118|111|70|63|78|203|92|85|183|88|246|195|200|120|248|312|203|265|145|152|206|314|152|286|205|564|415|378|789|268|258|391|283|109|127	0	0	0	0.38	0.57	563	D6R9R1_HUMAN
ESYT1-C-ter	NP_003267.1	TMPO	0	89|85	174	87	2	27|28|31|24|30|111|62|37|26|41|30|29|35|37|24|57|29|50|29|45|6|31|32|0|56|4|0|0|2|2|0|0|0|0|2|2|0|2|6|7|7|2|2|7|4|0|4|41|58|56	0	0	0	2.11	0.53	694	G5E972_HUMAN
ESYT1-C-ter	NP_006078.2	TUBB4A	0	163|0	163	81.5	2	67|0|55|64|65|0|0|82|132|195|71|83|0|52|125|136|73|109|91|83|87|112|108|45|83|111|41|116|47|51|62|62|62|79|176|62|140|184|65|59|90|66|65|86|70|47|51|116|84|71	0	0	0	0.74	0.56	444	TBB4A_HUMAN
ESYT1-C-ter	NP_002287.2	LBR	0	68|87	155	77.5	2	12|12|12|17|22|25|22|20|18|22|21|26|11|22|24|12|17|23|18|25|7|31|25|5|29|11|5|9|2|6|8|6|4|6|20|4|13|25|6|9|10|7|7|8|12|8|3|51|18|20	0.81	1	0.81	3.42	0.02	615	LBR_HUMAN
ESYT1-C-ter	NP_000996.2	RPS3	0	57|97	154	77	2	36|30|32|29|34|7|3|40|46|51|35|42|40|33|42|49|38|58|39|41|42|33|31|30|42|50|21|46|23|29|32|33|36|31|57|30|60|59|35|34|54|29|31|49|40|32|36|30|70|34	0	0	0	1.66	0.52	243	RS3_HUMAN
ESYT1-C-ter	NP_000523.2	PCCB	1	71|75	146	73	2	50|41|48|57|67|0|0|63|61|97|58|67|54|61|49|133|63|58|58|61|224|82|79|252|64|165|234|176|135|190|305|185|264|163|138|264|335|103|230|165|414|204|252|529|193|122|204|371|81|92	0	0	0	0.31	0.57	539	PCCB_HUMAN
ESYT1-C-ter	NP_001448.2	FLNB	0	70|75	145	72.5	2	112|104|241|119|215|115|86|193|133|286|161|175|102|194|95|263|123|249|241|210|0|231|238|0|190|0|0|0|0|0|0|0|0|0|0|0|0|0|0|3|0|0|0|0|0|0|2|447|341|376	0	0	0	0.35	0.57	2602	A0A0C4DGA1_HUMAN
ESYT1-C-ter	NP_006079.1	TUBB4B	0	0|144	144	72	2	68|55|60|72|71|46|48|114|128|211|69|85|77|74|128|162|74|126|101|97|99|122|115|61|94|120|54|127|56|61|74|70|72|92|185|71|148|185|73|68|102|77|76|100|84|54|0|128|97|113	0	0	0	0.59	0.56	445	TBB4B_HUMAN
ESYT1-C-ter	NP_002874.1	RANGAP1	0	66|72	138	69	2	39|31|46|42|51|98|89|38|66|91|63|53|43|39|61|86|54|80|34|56|2|49|47|0|54|3|0|2|0|0|0|0|0|2|6|0|4|14|0|3|2|0|0|0|0|2|4|55|45|55	0	0	0	1.2	0.56	587	RAGP1_HUMAN
ESYT1-C-ter	NP_001091.1	ACTA1	0	86|48	134	67	2	22|29|30|26|30|0|0|30|30|55|32|28|31|19|33|44|31|28|38|46|24|31|31|33|38|0|0|27|12|18|23|16|23|23|24|12|44|21|16|27|34|23|0|33|0|186|28|57|17|28	0	0	0	1.63	0.53	377	ACTS_HUMAN
ESYT1-C-ter	NP_001121164.1	PCCA	1	60|74	134	67	2	56|50|65|62|82|140|129|74|55|123|68|65|67|111|79|139|84|60|70|83|289|128|106|246|80|191|208|244|192|216|280|186|266|218|169|220|418|154|247|302|561|257|250|738|284|180|344|266|88|82	0	0	0	0.24	0.57	702	PCCA_HUMAN
ESYT1-C-ter	NP_036265.3	COPG2	0	67|61	128	64	2	52|37|56|54|73|244|232|74|78|134|76|78|63|98|87|139|84|94|64|76|0|82|109|0|70|0|0|0|0|0|0|0|0|0|10|0|0|12|0|0|0|0|0|0|0|0|0|101|88|80	0	0	0	0.67	0.56	871	COPG2_HUMAN
ESYT1-C-ter	NP_064551.3	MCCC1	1	58|51	109	54.5	2	41|33|33|39|46|173|133|30|75|73|76|80|27|38|77|81|76|57|38|54|458|58|56|240|50|381|215|408|191|374|476|323|434|186|283|435|592|270|398|272|701|372|497|973|439|277|375|263|61|68	0	0	0	0.14	0.57	725	E9PHF7_HUMAN
ESYT1-C-ter	NP_006316.1	RAN	0	58|50	108	54	2	18|15|16|16|24|7|4|33|21|38|28|34|24|24|28|32|26|22|20|22|18|29|27|23|23|22|25|31|15|12|21|11|20|19|31|15|34|36|25|23|23|14|18|27|24|11|13|21|20|31	0	0	0	1.92	0.48	216	B4DV51_HUMAN
ESYT1-C-ter	NP_001203.1	C1QBP	1	62|42	104	52	2	21|10|19|9|19|0|0|22|33|38|37|47|19|27|34|42|33|21|29|28|8|26|39|2|29|5|2|6|2|4|5|3|5|5|8|4|10|11|6|4|3|2|0|3|0|4|6|29|22|19	0	0	0	1.96	0.48	282	I3L3B0_HUMAN
ESYT1-C-ter	NP_001143.2	SLC25A5	1	57|39	96	48	2	18|14|15|9|17|18|15|24|39|36|18|21|24|26|37|24|17|21|17|22|20|24|21|21|20|29|11|32|9|11|14|16|15|22|52|21|43|75|27|36|32|19|31|31|25|19|18|24|15|15	0	0	0	1.54	0.53	298	ADT2_HUMAN
ESYT1-C-ter	NP_114366.1	PCBP2	0	37|52	89	44.5	2	10|12|18|19|17|36|24|17|26|27|19|17|13|13|25|29|19|26|23|17|26|16|15|12|22|34|14|34|9|11|12|16|14|15|49|12|51|51|21|11|16|19|12|27|12|20|11|13|18|13	0	0	0	1.64	0.51	362	PCBP2_HUMAN
ESYT1-C-ter	NP_003698.1	RUVBL1	0	49|38	87	43.5	2	66|42|52|53|60|83|71|74|47|124|55|57|63|80|49|134|55|72|50|56|0|65|57|0|65|0|0|0|0|0|0|0|0|0|0|0|0|0|0|3|2|0|0|0|0|0|0|69|80|101	0	0	0	0.63	0.56	456	E7ETR0_HUMAN
ESYT1-C-ter	NP_115914.1	TUBB6	0	87|0	87	43.5	2	34|16|0|24|26|0|18|41|62|64|32|37|22|19|63|43|34|44|33|33|54|38|0|20|43|67|0|69|23|27|29|31|30|38|107|31|73|113|28|30|39|29|31|35|33|22|28|40|34|26	0	0	0	0.86	0.55	446	K7EJ64_HUMAN
ESYT1-C-ter	NP_001407.1	EIF4A1	0	36|48	84	42	2	20|16|24|23|20|7|5|26|38|42|21|25|30|21|42|41|24|40|26|28|24|49|25|22|28|38|23|42|17|18|27|21|27|32|60|22|46|62|25|29|37|19|32|28|37|22|19|26|26|29	0	0	0	1.15	0.55	406	IF4A1_HUMAN
ESYT1-C-ter	NP_054767.3	MRTFB	0	38|45	83	41.5	2	35|36|58|37|61|100|98|49|38|67|56|61|38|40|41|56|63|55|69|48|0|68|78|0|50|0|0|0|0|0|0|0|0|0|0|0|0|0|0|0|0|0|0|0|0|0|0|59|53|55	0	0	0	0.72	0.56	1049	I3L2S3_HUMAN
ESYT1-C-ter	NP_064504.2	ZC3HAV1	0	37|45	82	41	2	10|9|11|12|12|42|40|6|11|14|13|11|8|6|7|12|8|14|14|11|2|11|11|0|12|0|0|0|0|0|0|0|0|0|0|0|2|0|0|0|0|0|0|0|0|0|0|7|18|8	0.29	0.56	0.29	3.09	0.24	902	C9J6P4_HUMAN
ESYT1-C-ter	NP_001419.1	ENO1	0	48|34	82	41	2	21|17|41|32|36|13|18|21|53|51|39|58|26|14|47|25|33|60|37|23|54|34|25|34|26|78|17|73|24|29|30|32|29|39|49|30|85|90|23|47|58|25|42|48|50|18|24|19|26|26	0	0	0	0.81	0.56	434	A0A2R8Y6G6_HUMAN
ESYT1-C-ter	NP_001753.1	CCT6A	0	45|30	75	37.5	2	70|37|68|72|83|3|3|49|150|191|72|72|36|43|154|263|70|96|87|100|23|98|110|17|105|28|14|24|7|13|16|19|18|19|30|14|41|42|16|8|17|25|15|15|20|16|13|56|77|78	0	0	0	0.41	0.57	531	TCPZ_HUMAN
ESYT1-C-ter	NP_005608.1	RPS14	0	31|39	70	35	2	7|9|11|11|11|2|0|15|11|21|9|8|13|9|12|16|11|16|13|12|14|11|14|9|12|14|6|18|9|8|10|8|6|10|24|8|17|22|11|15|17|10|7|17|14|10|9|7|15|15	0.26	0.53	0.26	2.31	0.25	151	RS14_HUMAN
ESYT1-C-ter	NP_000108.1	EMD	0	39|30	69	34.5	2	3|5|4|2|3|11|16|2|4|15|5|6|0|0|3|6|6|0|4|0|3|4|3|2|4|6|5|9|5|8|5|6|6|5|5|7|5|3|7|3|4|7|5|4|7|5|3|3|0|0	1	1	1	4.99	0	254	EMD_HUMAN
ESYT1-C-ter	NP_006258.3	RANBP2	0	23|45	68	34	2	138|133|138|164|165|217|191|75|132|116|134|148|100|106|136|188|152|199|132|181|10|167|199|0|182|12|0|20|2|2|4|5|2|5|30|8|23|44|5|5|2|0|0|4|3|5|4|142|122|109	0	0	0	0.22	0.57	3224	RBP2_HUMAN
ESYT1-C-ter	NP_005989.3	CCT3	0	33|35	68	34	2	65|49|74|54|72|3|3|36|108|136|83|86|29|34|114|186|88|113|86|96|18|74|82|7|95|24|6|16|4|7|9|4|6|10|14|8|23|25|3|16|11|10|8|7|13|8|11|52|51|57	0	0	0	0.44	0.57	545	B4DUR8_HUMAN
ESYT1-C-ter	NP_004037.1	ATP5F1A	1	38|29	67	33.5	2	15|14|18|25|17|4|2|32|67|44|31|24|26|18|57|47|30|44|14|22|64|17|10|27|23|101|23|81|15|26|31|27|27|35|128|32|77|112|29|37|27|32|33|23|45|33|41|40|31|29	0	0	0	0.64	0.56	553	ATPA_HUMAN
ESYT1-C-ter	NP_006657.1	RUVBL2	0	31|34	65	32.5	2	58|32|45|37|52|0|0|65|68|82|83|83|66|62|66|96|88|64|49|76|0|47|64|0|71|0|0|0|0|0|0|0|0|0|2|0|2|2|0|0|0|0|0|0|0|0|0|76|80|58	0	0	0	0.52	0.56	463	M0QXZ7_HUMAN
ESYT1-C-ter	NP_031381.2	HSP90AB1	0	32|30	62	31	2	25|22|25|26|22|29|36|29|23|37|19|32|21|10|26|28|21|28|32|25|42|32|34|30|24|29|28|26|36|32|50|29|36|38|29|28|36|34|42|37|41|30|34|35|28|26|29|28|45|25	0	0	0	0.87	0.55	724	HS90B_HUMAN
ESYT1-C-ter	NP_065892.1	OSBPL8	0	29|32	61	30.5	2	0|2|0|0|0|10|8|0|4|2|0|0|0|0|2|0|0|3|2|0|0|2|2|0|3|0|0|0|0|0|0|0|35|2|4|0|0|2|0|0|0|0|0|0|0|0|0|3|0|0	0.98	0.98	0.98	8.87	0	889	OSBL8_HUMAN
ESYT1-C-ter	NP_006004.2	RPL10	0	38|20	58	29	2	3|9|8|8|6|0|2|7|7|11|6|7|9|3|5|9|3|11|13|11|8|7|5|7|8|9|5|12|9|8|10|14|9|9|12|8|11|12|11|7|11|7|10|12|9|4|6|6|5|5	0.5	1	0.5	2.82	0.05	214	RL10_HUMAN
ESYT1-C-ter	NP_065779.1	ESYT2	0	32|25	57	28.5	2	3|0|0|0|0|3|6|0|4|0|0|4|0|0|0|0|2|0|0|0|0|0|0|0|0|2|0|4|0|0|0|0|0|0|2|0|5|7|0|0|2|0|0|0|0|0|0|0|0|0	1	1	1	16.19	0	893	ESYT2_HUMAN
ESYT1-C-ter	NP_001008938.1	CKAP5	0	23|31	54	27	2	46|41|55|56|59|87|75|12|41|45|57|70|25|15|52|38|51|79|46|65|0|52|51|0|72|0|0|0|0|0|0|0|0|0|0|0|0|0|0|0|0|0|0|0|0|0|0|40|30|27	0	0	0	0.53	0.56	2032	CKAP5_HUMAN
ESYT1-C-ter	NP_003565.4	VAPA	0	11|43	54	27	2	0|4|2|4|2|0|0|0|3|0|2|0|0|0|2|0|0|3|3|9|0|2|0|0|3|0|0|0|0|0|0|0|0|0|0|0|0|0|0|0|0|0|0|0|0|0|0|2|0|0	0.98	1	0.98	16.46	0	294	VAPA_HUMAN
ESYT1-C-ter	NP_036252.1	CD2AP	0	21|32	53	26.5	2	60|60|71|57|92|140|145|91|58|158|73|80|69|81|64|171|70|98|86|85|0|106|106|0|89|0|0|0|0|0|0|0|0|0|0|0|0|0|0|0|0|0|0|0|0|0|0|60|70|81	0	0	0	0.29	0.57	639	CD2AP_HUMAN
ESYT1-C-ter	NP_065174.1	CORO1B	0	36|17	53	26.5	2	20|17|18|21|28|40|34|21|22|45|25|28|19|45|19|40|22|24|27|29|0|25|32|0|27|0|0|0|0|0|0|0|0|0|0|0|0|0|0|0|0|0|0|0|0|5|0|56|29|26	0	0	0	0.92	0.54	489	COR1B_HUMAN
ESYT1-C-ter	NP_002943.2	RPS2	0	27|25	52	26	2	16|10|14|15|17|8|7|22|35|22|15|18|20|18|38|19|17|28|12|20|20|29|19|19|18|22|12|20|12|16|24|16|16|15|43|21|28|44|12|15|21|12|15|28|16|14|14|13|18|12	0	0	0	1.06	0.54	293	RS2_HUMAN
ESYT1-C-ter	NP_006187.2	PCBP1	0	29|21	50	25	2	7|11|13|12|12|27|23|4|12|12|15|12|4|4|17|16|13|18|14|8|22|6|8|9|13|19|9|22|8|7|10|8|13|17|29|10|36|27|14|9|12|17|6|19|4|13|13|2|7|6	0	0	0	1.38	0.51	356	PCBP1_HUMAN
ESYT1-C-ter	NP_110379.2	TCP1	0	13|32	45	22.5	2	57|50|72|47|77|6|9|58|104|219|126|116|57|43|106|304|122|136|76|114|37|74|81|15|125|44|12|47|13|21|20|18|28|25|40|19|53|56|24|26|37|21|23|26|26|16|18|49|75|51	0	0	0	0.23	0.57	556	E7EQR6_HUMAN
ESYT1-C-ter	NP_001138880.1	NONO	0	22|23	45	22.5	2	35|39|37|41|55|63|78|37|79|68|48|60|46|39|80|69|62|63|45|46|35|56|55|23|44|89|7|70|12|24|29|19|23|24|125|20|50|105|22|38|34|41|43|32|29|35|40|51|56|51	0	0	0	0.35	0.57	471	NONO_HUMAN
ESYT1-C-ter	NP_000373.1	ALDH3A2	1	20|25	45	22.5	2	4|2|4|3|0|12|8|3|3|0|3|5|2|3|3|3|3|2|0|0|0|3|2|0|0|0|0|0|0|0|0|0|0|0|0|0|0|0|0|0|0|0|0|0|0|0|0|3|4|2	1	1	1	7.31	0	485	AL3A2_HUMAN
ESYT1-C-ter	NP_002464.1	MYH9	0	20|24	44	22	2	46|41|52|30|54|189|170|2|173|74|45|59|3|3|154|61|31|55|28|23|0|16|27|0|47|0|0|0|0|0|0|0|0|0|0|0|0|0|0|13|2|22|0|3|4|353|14|14|22|49	0	0	0	0.3	0.57	1960	MYH9_HUMAN
ESYT1-C-ter	NP_001180345.1	DDX3X	0	19|24	43	21.5	2	16|10|19|19|24|58|56|14|33|15|27|24|15|13|30|19|19|23|24|27|28|19|24|23|28|34|22|35|20|19|19|25|19|28|31|23|25|24|23|25|16|29|28|14|29|17|24|25|22|16	0	0	0	0.72	0.55	661	A0A2R8Y7T2_HUMAN
ESYT1-C-ter	NP_005338.1	HSPA5	0	8|34	42	21	2	28|30|32|32|43|29|23|26|39|41|32|32|46|23|39|51|29|53|32|24|19|38|50|5|30|22|7|21|14|18|20|23|15|25|19|21|25|17|19|23|23|21|20|14|28|17|20|40|63|55	0	0	0	0.56	0.55	654	BIP_HUMAN
ESYT1-C-ter	NP_006274.2	TACC1	0	10|32	42	21	2	4|3|5|4|9|21|24|0|2|4|8|5|0|0|6|0|5|3|3|5|0|3|3|0|9|0|0|0|0|0|0|0|0|0|0|0|0|0|0|0|0|0|0|0|0|0|0|3|3|2	0.49	0.98	0.49	3.92	0.11	805	A0A0C4DGD3_HUMAN
ESYT1-C-ter	NP_000973.2	RPL21	0	12|29	41	20.5	2	12|5|7|10|7|0|0|12|11|8|6|8|14|13|7|15|6|11|7|9|9|17|8|6|8|12|3|13|6|6|6|5|4|15|9|9|12|11|10|24|19|12|11|18|12|2|12|16|25|13	0	0	0	1.46	0.41	160	G3V1B3_HUMAN
ESYT1-C-ter	NP_005222.2	CTTN	0	19|22	41	20.5	2	46|35|42|33|47|59|64|37|28|48|38|39|38|34|32|44|36|53|36|50|7|73|70|0|48|0|0|3|0|3|7|3|6|4|4|2|0|0|2|5|6|4|0|5|4|12|6|34|30|22	0	0	0	0.47	0.57	550	SRC8_HUMAN
ESYT1-C-ter	NP_005198.1	CRKL	0	22|18	40	20	2	22|22|26|21|28|32|34|10|17|19|19|22|8|10|15|29|16|23|15|22|33|16|19|15|24|16|14|12|21|28|33|19|29|31|9|21|21|11|32|31|31|27|24|41|22|18|26|36|16|20	0	0	0	0.71	0.57	303	CRKL_HUMAN
ESYT1-C-ter	NP_001138303.1	PHB2	1	23|16	39	19.5	2	12|7|9|11|7|0|0|14|21|6|7|6|7|10|13|6|7|12|9|9|18|11|7|16|11|17|13|18|10|13|9|13|11|14|23|9|15|31|9|17|21|16|18|23|19|16|14|12|6|6	0	0	0	1.16	0.51	299	PHB2_HUMAN
ESYT1-C-ter	NP_006422.1	CCT2	0	11|27	38	19	2	77|52|84|85|111|11|17|29|188|392|105|103|16|33|232|512|99|144|91|153|7|95|145|0|145|6|0|2|2|0|2|0|4|3|5|2|6|6|2|3|3|7|7|4|2|3|3|60|71|56	0	0	0	0.15	0.57	535	TCPB_HUMAN
ESYT1-C-ter	NP_001011.1	RPS16	0	21|17	38	19	2	8|5|6|6|3|3|2|8|8|12|7|8|4|6|8|14|5|13|7|7|24|13|6|9|6|11|7|12|11|13|23|12|16|14|12|21|14|12|17|19|22|18|12|17|17|10|9|5|7|6	0	0	0	1.25	0.51	146	M0R210_HUMAN
ESYT1-C-ter	NP_057376.2	TRAP1	1	21|16	37	18.5	2	6|6|3|7|4|3|2|11|14|6|7|10|10|4|14|4|8|7|8|7|9|7|8|7|5|20|7|15|6|8|10|12|11|10|33|10|19|36|7|19|17|12|11|28|17|11|9|10|7|7	0	0	0	1.22	0.51	704	I3L0K7_HUMAN
ESYT1-C-ter	NP_722550.1	RTN4	0	19|16	35	17.5	2	0|4|3|4|3|19|17|10|3|20|5|4|7|9|6|23|6|3|3|5|0|4|5|0|4|0|0|0|0|0|0|0|0|0|0|0|0|0|0|0|0|0|0|0|0|0|0|6|5|7	0.03	0.05	0.03	2.36	0.32	373	RTN4_HUMAN
ESYT1-C-ter	NP_006421.2	CCT4	0	16|18	34	17	2	42|26|38|37|32|0|3|32|86|113|55|63|32|39|86|112|59|84|43|66|13|55|47|10|54|18|6|13|5|7|6|6|9|10|25|9|18|29|5|8|8|7|7|6|11|15|11|36|37|35	0	0	0	0.32	0.57	539	TCPD_HUMAN
ESYT1-C-ter	NP_005197.3	CRK	0	13|20	33	16.5	2	17|18|25|13|28|22|26|17|9|34|8|11|16|17|12|37|7|22|22|21|0|14|15|0|24|0|0|0|0|0|0|0|0|0|0|0|0|0|0|0|0|0|0|0|0|0|0|20|18|21	0	0	0	0.85	0.53	204	CRK_HUMAN
ESYT1-C-ter	NP_114032.2	HNRNPU	0	12|19	31	15.5	2	23|25|26|21|25|38|37|20|25|25|23|24|33|19|23|20|25|33|23|34|24|29|24|17|33|24|11|21|15|19|18|17|22|24|19|20|23|20|15|39|34|23|23|30|25|18|24|41|24|26	0	0	0	0.53	0.57	825	HNRPU_HUMAN
ESYT1-C-ter	NP_006436.3	PRPF8	0	13|18	31	15.5	2	66|44|67|73|61|51|45|28|52|64|71|75|34|34|54|89|66|85|67|101|3|64|63|0|126|3|0|4|0|0|0|0|0|4|7|3|3|6|2|0|2|0|0|2|3|7|2|68|57|66	0	0	0	0.24	0.57	2335	PRP8_HUMAN
ESYT1-C-ter	NP_057087.2	WIPI2	0	22|9	31	15.5	2	6|6|7|9|9|17|21|5|7|17|9|7|10|10|8|23|7|12|8|9|0|11|12|0|10|0|0|0|0|0|0|0|0|0|0|0|0|0|0|0|0|0|0|0|0|0|0|11|16|13	0	0	0	1.41	0.42	436	WIPI2_HUMAN
ESYT1-C-ter	NP_001001.2	RPS6	0	13|17	30	15	2	21|8|12|13|13|4|6|15|14|13|15|17|19|8|19|9|11|24|15|13|19|16|15|13|15|15|6|10|14|12|11|9|13|31|14|10|17|19|22|40|34|11|23|33|26|8|6|9|8|8	0	0	0	0.73	0.54	249	A2A3R5_HUMAN
ESYT1-C-ter	NP_003595.1	IRS4	0	15|15	30	15	2	21|22|23|21|18|46|44|14|30|42|36|49|13|14|34|39|35|33|24|38|39|24|20|20|44|26|8|29|12|31|26|20|21|25|37|18|29|56|21|9|12|16|6|18|14|8|10|25|19|13	0	0	0	0.43	0.57	1257	IRS4_HUMAN
ESYT1-C-ter	NP_001408.2	EIF4B	0	14|16	30	15	2	21|32|46|30|53|46|36|33|20|56|30|37|21|23|24|41|45|51|28|44|3|41|35|0|59|0|0|0|0|0|0|0|0|0|0|0|0|0|0|0|0|0|0|0|0|0|0|22|24|22	0	0	0	0.42	0.57	611	E7EX17_HUMAN
ESYT1-C-ter	NP_001004.2	RPS9	0	15|14	29	14.5	2	15|12|13|14|14|0|0|28|21|27|13|19|21|15|19|23|14|49|16|19|41|15|15|14|15|20|11|20|13|25|33|12|15|15|20|30|24|25|12|28|20|19|12|20|20|16|12|17|9|14	0	0	0	0.6	0.57	194	A8MXK4_HUMAN
ESYT1-C-ter	NP_000966.2	RPL11	0	7|22	29	14.5	2	9|7|7|7|5|0|2|10|4|17|5|5|5|9|4|17|6|12|8|7|6|8|7|5|5|5|4|7|7|5|4|5|7|6|5|4|8|6|5|5|6|7|8|6|6|4|4|7|16|12	0.11	0.22	0.11	1.63	0.28	178	RL11_HUMAN
ESYT1-C-ter	NP_005582.1	MRE11	0	12|17	29	14.5	2	33|35|48|48|46|89|82|40|26|65|29|27|43|41|26|53|29|62|34|68|123|50|58|66|73|60|71|61|54|84|103|80|102|66|29|95|46|24|112|13|5|65|59|0|60|28|30|70|60|50	0	0	0	0.19	0.57	708	F8W7U8_HUMAN
ESYT1-C-ter	NP_001003.1	RPS8	0	2|27	29	14.5	2	8|8|10|14|6|6|6|12|15|9|11|11|15|11|17|8|10|20|11|16|15|11|14|15|18|10|9|9|11|10|13|11|13|10|10|12|8|13|8|19|13|19|17|16|18|10|14|11|25|10	0	0	0	0.94	0.48	208	RS8_HUMAN
ESYT1-C-ter	NP_848927.2	MTDH	0	18|10	28	14	2	3|7|3|0|6|35|36|0|6|3|5|5|2|0|3|4|7|3|2|0|0|2|0|0|5|0|0|0|0|0|0|0|0|0|0|0|0|0|0|0|0|0|0|0|0|0|0|5|19|3	0.08	0.17	0.08	2.13	0.29	582	LYRIC_HUMAN
ESYT1-C-ter	NP_036243.1	AHSA1	0	16|12	28	14	2	5|3|7|6|3|7|8|2|7|4|5|9|2|3|9|3|7|8|3|4|6|5|3|0|3|11|3|11|2|3|3|2|3|2|14|2|8|16|5|0|0|4|2|3|11|5|10|6|5|3	0	0.01	0	1.79	0.37	338	G3V438_HUMAN
ESYT1-C-ter	NP_001021.1	RPS27	0	9|19	28	14	2	4|8|8|5|6|2|3|8|9|5|9|10|6|5|9|5|10|11|12|8|7|9|15|6|8|8|6|10|9|7|9|9|11|10|13|7|13|12|11|6|14|11|9|12|11|3|2|5|6|6	0	0	0	1.32	0.44	84	RS27_HUMAN
ESYT1-C-ter	NP_004125.3	HSPA9	1	10|17	27	13.5	2	42|35|43|41|63|2|2|18|36|55|53|66|18|31|38|69|60|41|44|56|129|31|38|78|53|58|82|69|73|84|88|63|76|71|33|44|178|24|53|50|82|39|40|104|29|27|50|77|52|63	0	0	0	0.18	0.57	679	GRP75_HUMAN
ESYT1-C-ter	NP_006280.3	TLN1	0	13|14	27	13.5	2	39|35|57|44|53|73|70|27|48|66|45|51|23|34|49|80|62|61|45|52|0|54|46|0|75|0|0|0|0|0|0|0|0|0|0|0|0|0|0|0|0|0|0|0|0|0|0|59|46|45	0	0	0	0.26	0.57	2541	TLN1_HUMAN
ESYT1-C-ter	NP_001952.1	EEF2	0	10|16	26	13	2	21|16|23|24|24|52|51|12|39|46|39|42|11|11|26|37|42|33|19|33|35|38|22|20|38|22|21|25|14|25|29|23|22|29|19|24|29|20|28|32|33|31|20|30|24|19|20|16|34|24	0	0	0	0.37	0.57	858	EF2_HUMAN
ESYT1-C-ter	NP_003555.1	TAGLN2	0	12|14	26	13	2	18|9|15|11|14|34|27|19|21|33|16|22|11|26|11|30|13|15|13|15|0|11|10|0|16|0|0|0|0|0|4|0|0|0|0|0|0|0|0|0|24|0|0|11|0|0|2|26|17|18	0	0	0	0.68	0.54	199	TAGL2_HUMAN
ESYT1-C-ter	NP_002851.2	ALDH18A1	1	3|22	25	12.5	2	9|13|20|22|15|0|0|12|31|5|5|9|12|11|21|5|7|21|23|15|24|23|15|20|11|22|13|15|17|15|18|13|16|19|56|18|34|63|14|23|22|15|15|23|19|8|14|14|4|9	0	0	0	0.52	0.54	795	P5CS_HUMAN
ESYT1-C-ter	NP_003130.2	SRPRA	0	17|8	25	12.5	2	2|0|0|4|0|12|16|0|2|0|3|2|0|0|4|0|2|3|0|0|0|0|0|0|2|3|0|3|0|4|0|6|6|6|5|4|0|8|0|3|0|2|0|0|0|2|0|0|0|0	0.48	0.94	0.48	3	0.18	638	SRPRA_HUMAN
ESYT1-C-ter	NP_036205.1	CCT5	0	12|13	25	12.5	2	44|37|59|52|73|7|8|39|123|211|87|87|30|47|145|295|82|117|63|101|8|87|106|6|106|11|6|13|7|10|9|7|9|12|47|5|17|42|7|11|10|13|13|10|11|7|8|64|45|51	0	0	0	0.14	0.57	541	B7ZAR1_HUMAN
ESYT1-C-ter	NP_937887.1	EIF4G1	0	13|12	25	12.5	2	84|83|108|82|94|130|130|96|85|167|101|136|55|101|75|131|101|129|90|105|0|104|94|0|104|0|0|4|0|0|0|0|0|0|3|0|0|0|0|2|2|0|0|4|0|0|0|95|106|184	0	0	0	0.12	0.57	1512	IF4G1_HUMAN
ESYT1-C-ter	NP_003312.3	TUFM	1	12|13	25	12.5	2	13|17|15|17|21|7|6|16|30|28|18|18|15|15|24|25|13|29|22|23|55|20|29|31|22|43|23|39|21|32|30|23|30|25|36|24|92|54|30|43|89|22|28|104|34|14|21|13|11|21	0	0	0	0.31	0.57	455	EFTU_HUMAN
ESYT1-C-ter	NP_000977.1	RPL24	0	16|9	25	12.5	2	7|2|3|8|4|6|8|6|9|7|6|17|5|7|13|6|5|12|3|6|11|4|2|4|9|13|2|3|4|6|8|7|6|6|7|9|6|12|4|8|5|7|3|4|10|10|9|8|7|7	0	0	0	1.36	0.43	157	C9JNW5_HUMAN
ESYT1-C-ter	NP_001896.2	CTPS1	0	16|9	25	12.5	2	19|10|13|12|14|36|34|16|30|30|21|25|16|12|30|28|23|28|17|14|6|23|17|2|14|13|0|16|0|4|4|3|3|5|23|2|10|25|5|7|4|7|4|3|7|9|6|26|12|32	0	0	0	0.55	0.55	591	B4E1E0_HUMAN
ESYT1-C-ter	NP_001777.1	CDK1	0	12|13	25	12.5	2	18|14|12|9|9|3|3|16|17|29|15|13|14|13|23|32|12|21|14|13|19|16|17|6|13|26|5|28|5|6|8|9|5|10|32|9|25|35|7|13|17|10|9|16|13|10|8|18|16|13	0	0	0	0.62	0.57	297	A0A024QZP7_HUMAN
ESYT1-C-ter	NP_060855.2	LSG1	0	0|25	25	12.5	2	0|0|0|2|4|12|15|0|0|0|0|4|0|0|3|0|3|0|0|0|0|3|0|0|0|0|0|0|0|0|0|0|0|0|0|0|0|0|0|0|0|0|0|0|0|0|0|0|2|0	0.5	0.99	0.5	6.51	0.11	658	LSG1_HUMAN
ESYT1-C-ter	NP_001017963.2	HSP90AA1	0	0|25	25	12.5	2	13|13|21|14|8|21|25|13|17|16|14|19|13|6|0|8|14|20|15|20|25|27|14|19|22|19|21|15|26|32|39|28|30|34|17|20|28|18|27|24|29|25|31|24|23|25|22|15|11|9	0	0	0	0.48	0.54	854	HS90A_HUMAN
ESYT1-C-ter	NP_009109.3	STRAP	0	12|12	24	12	2	15|14|18|20|18|7|11|16|21|22|24|18|14|17|18|30|26|21|16|22|2|23|33|0|21|3|0|0|5|4|8|4|0|6|2|2|5|2|6|3|7|5|3|4|4|0|7|22|26|22	0	0	0	0.59	0.54	350	STRAP_HUMAN
ESYT1-C-ter	NP_001010.2	RPS15A	0	8|15	23	11.5	2	13|9|9|9|9|6|3|4|14|17|10|9|2|12|14|14|9|12|9|10|11|10|7|8|12|13|6|14|6|8|8|11|9|5|23|12|17|27|7|15|17|11|13|17|13|9|9|11|12|9	0	0	0	0.81	0.52	130	RS15A_HUMAN
ESYT1-C-ter	NP_690866.1	TIPRL	0	13|10	23	11.5	2	12|9|16|13|17|27|27|14|11|27|13|12|15|12|11|20|14|21|17|15|2|24|20|0|16|2|0|0|0|0|0|0|0|0|0|0|7|0|0|0|0|0|0|0|0|0|0|18|22|20	0	0	0	0.66	0.53	272	TIPRL_HUMAN
ESYT1-C-ter	NP_001129224.1	ECD	0	11|11	22	11	2	9|6|15|16|22|24|29|19|25|20|27|21|13|8|20|23|21|25|12|14|0|25|16|0|16|0|0|0|0|0|0|0|0|0|0|0|0|0|0|0|0|0|0|0|0|0|0|6|28|19	0	0	0	0.58	0.54	677	ECD_HUMAN
ESYT1-C-ter	NP_001001563.1	TIMM50	1	10|12	22	11	2	4|6|8|5|3|0|3|2|10|2|5|4|4|0|10|0|3|5|4|4|6|5|6|9|6|7|8|9|4|5|6|7|8|8|11|7|17|13|10|9|12|10|6|11|6|7|5|2|2|2	0	0	0	1.24	0.46	456	TIM50_HUMAN
ESYT1-C-ter	NP_002511.1	NPM1	0	11|11	22	11	2	24|31|45|46|44|107|65|51|32|62|34|31|54|31|30|50|35|76|44|59|11|58|63|4|65|11|2|10|6|8|8|5|9|9|13|9|15|11|8|14|12|10|7|10|10|11|14|186|162|126	0	0	0	0.17	0.57	294	NPM_HUMAN
ESYT1-C-ter	NP_001002.1	RPS7	0	10|11	21	10.5	2	8|5|14|13|14|0|0|20|24|24|10|14|11|9|19|15|10|26|16|20|19|16|11|12|18|19|7|23|4|9|18|9|14|14|34|15|26|37|11|11|22|10|9|27|10|15|8|13|11|9	0	0	0	0.52	0.57	194	RS7_HUMAN
ESYT1-C-ter	NP_116185.2	SYAP1	0	12|7	19	9.5	2	0|8|11|9|9|18|20|16|5|26|9|7|8|6|4|13|3|11|7|9|0|12|6|0|14|0|0|0|0|0|0|0|0|0|0|0|0|0|0|0|0|0|0|0|0|0|0|6|7|7	0	0	0	0.95	0.49	352	SYAP1_HUMAN
ESYT1-C-ter	NP_036552.1	IFIT5	0	7|12	19	9.5	2	12|17|26|21|28|38|28|10|12|23|16|22|8|12|14|26|27|25|21|21|0|18|18|0|22|0|0|0|0|0|0|0|0|0|4|0|0|2|0|0|0|0|0|0|0|0|0|18|30|22	0	0	0	0.45	0.55	482	IFIT5_HUMAN
ESYT1-C-ter	NP_001035807.1	H2AC19	0	9|10	19	9.5	2	0|9|17|0|16|0|0|29|0|37|0|14|21|21|16|26|0|36|16|29|0|0|17|0|41|0|0|0|0|21|0|30|22|0|0|15|0|0|0|10|11|23|15|12|12|22|0|25|17|0	0	0	0	0.43	0.57	130	H2A2A_HUMAN
ESYT1-C-ter	NP_631946.1	NAP1L1	0	7|12	19	9.5	2	12|7|9|4|11|20|14|16|11|22|14|18|9|16|9|23|16|21|12|20|2|11|11|0|19|2|0|0|0|0|0|0|0|0|2|0|0|2|0|3|6|0|0|3|0|2|0|19|18|16	0	0	0	0.64	0.53	391	B7Z4K9_HUMAN
ESYT1-C-ter	NP_065698.1	JPH1	0	9|9	18	9	2	0|0|0|0|0|0|0|0|0|0|0|0|0|0|0|0|0|0|0|0|0|0|0|0|0|0|0|0|0|0|0|0|0|0|0|0|0|0|0|0|0|0|0|0|0|0|0|0|0|0	1	1	1	90	0	661	JPH1_HUMAN
ESYT1-C-ter	NP_001139686.1	TBC1D15	0	7|11	18	9	2	15|16|17|14|14|28|20|18|23|34|25|25|10|20|18|40|18|24|17|16|0|18|20|0|16|0|0|0|0|0|0|0|0|0|0|0|0|2|0|0|0|0|0|0|0|0|0|21|28|26	0	0	0	0.42	0.55	682	TBC15_HUMAN
ESYT1-C-ter	NP_000972.1	RPL19	0	8|10	18	9	2	3|3|4|4|4|0|3|0|3|4|3|7|3|2|2|3|5|4|3|0|10|3|0|6|0|5|0|5|3|6|7|8|6|3|4|6|7|5|4|4|4|7|5|5|3|4|4|4|4|3	0	0	0	1.65	0.37	196	J3KTE4_HUMAN
ESYT1-C-ter	NP_006126.1	CAPZA1	0	5|13	18	9	2	18|13|8|18|21|0|3|15|16|25|23|20|19|13|16|31|20|22|14|29|11|25|38|4|23|2|0|0|4|3|5|3|7|6|0|4|4|0|3|10|7|8|6|7|5|24|5|19|21|19	0	0	0	0.44	0.54	286	CAZA1_HUMAN
ESYT1-C-ter	NP_002818.1	PTPN1	0	4|14	18	9	2	0|0|0|0|0|7|8|0|0|0|2|3|0|0|0|0|3|0|0|0|0|0|0|0|2|0|0|0|0|0|0|0|0|0|0|0|0|0|0|0|2|0|0|0|0|0|0|0|0|0	0.87	0.99	0.87	8.33	0.02	435	B4DSN5_HUMAN
ESYT1-C-ter	NP_055422.1	UBXN4	0	10|7	17	8.5	2	0|0|0|0|0|0|3|0|0|0|2|0|0|0|0|0|0|0|0|0|0|0|0|0|0|0|0|0|0|0|0|0|0|0|0|0|0|0|0|0|0|0|0|0|0|0|0|2|0|0	1	1	1	30.36	0	508	Q6PJ80_HUMAN
ESYT1-C-ter	NP_006827.1	GCN1	0	6|11	17	8.5	2	59|39|67|80|84|84|56|37|71|72|82|81|36|54|72|85|90|79|63|103|3|93|86|0|113|4|0|5|0|0|3|0|0|4|43|0|12|58|0|0|0|0|0|0|2|2|4|108|68|75	0	0	0	0.11	0.57	2671	GCN1_HUMAN
ESYT1-C-ter	NP_004512.1	KIF5B	0	7|10	17	8.5	2	45|39|57|40|51|23|26|20|50|64|59|64|25|26|64|55|62|68|46|70|0|60|54|0|58|0|0|0|0|0|0|0|0|2|0|0|0|0|0|0|0|0|0|0|0|0|0|30|22|30	0	0	0	0.18	0.57	963	KINH_HUMAN
ESYT1-C-ter	NP_001184222.1	DPYSL2	0	4|13	17	8.5	2	21|22|22|20|26|35|40|35|29|53|29|32|22|29|22|43|26|29|24|22|0|24|21|0|26|0|0|0|0|0|0|0|0|0|0|0|0|0|0|2|2|0|0|0|0|0|0|33|32|26	0	0	0	0.29	0.57	677	A0A1C7CYX9_HUMAN
ESYT1-C-ter	NP_055929.1	ANKLE2	0	6|10	16	8	2	0|2|0|0|0|7|3|0|0|0|0|0|0|0|0|0|0|0|0|2|0|0|0|0|2|0|0|0|0|0|0|0|0|0|0|0|0|0|0|0|0|0|0|0|0|0|0|0|0|0	0.97	0.99	0.97	12.5	0.01	938	ANKL2_HUMAN
ESYT1-C-ter	NP_001135766.1	SPART	0	11|5	16	8	2	7|5|9|5|8|12|13|2|7|12|5|10|0|0|3|7|2|10|12|4|0|6|5|0|8|0|0|0|0|0|0|0|0|0|0|0|0|0|0|0|0|0|0|0|0|0|0|6|4|4	0	0	0	1.2	0.41	666	SPART_HUMAN
ESYT1-C-ter	NP_653171.1	JPT2	0	6|10	16	8	2	5|6|9|8|11|12|11|10|5|11|8|7|8|8|5|16|9|12|6|9|0|10|8|0|9|0|0|0|0|0|0|0|0|0|0|0|0|0|0|4|0|2|2|2|0|0|0|10|12|12	0	0	0	0.86	0.49	190	A6NGP5_HUMAN
ESYT1-C-ter	NP_006089.1	RACK1	0	5|11	16	8	2	4|4|5|5|4|0|2|2|19|5|8|10|3|2|17|10|8|19|8|8|15|5|5|11|6|15|9|17|4|12|10|8|11|5|33|13|24|24|6|14|15|12|8|13|10|9|12|6|5|3	0	0	0	0.55	0.53	317	RACK1_HUMAN
ESYT1-C-ter	NP_076424.1	DDRGK1	0	6|9	15	7.5	2	0|0|0|0|0|4|4|0|0|0|0|0|0|0|0|0|0|0|0|0|0|0|0|0|0|0|0|0|0|0|0|0|0|0|0|0|0|0|0|0|0|0|0|0|0|0|0|0|0|0	0.99	0.99	0.99	23.44	0	314	DDRGK_HUMAN
ESYT1-C-ter	NP_006311.2	PGRMC2	0	8|7	15	7.5	2	3|2|2|2|2|13|9|0|4|3|4|3|3|2|2|5|3|0|2|0|0|2|2|0|0|0|0|0|0|0|0|0|0|0|0|0|0|0|0|0|0|0|0|0|0|0|0|8|6|8	0.07	0.1	0.07	2.08	0.3	247	PGRC2_HUMAN
ESYT1-C-ter	NP_064628.1	TOMM22	1	9|6	15	7.5	2	2|3|2|3|0|0|0|2|3|3|3|3|0|0|5|3|3|4|0|3|3|3|2|0|4|2|0|6|0|0|0|0|0|2|9|0|2|6|0|0|0|0|0|2|0|2|0|2|0|2	0.3	0.56	0.3	2.26	0.24	142	TOM22_HUMAN
ESYT1-C-ter	NP_705618.1	NUP155	0	3|12	15	7.5	2	2|0|0|0|0|3|0|0|0|3|0|0|0|0|0|0|2|0|2|0|7|0|0|0|0|0|0|0|6|4|9|0|4|8|0|3|4|0|13|7|8|6|6|7|4|5|10|2|0|0	0.05	0.11	0.05	1.5	0.3	1391	E9PF10_HUMAN
ESYT1-C-ter	NP_060596.2	TMEM33	0	11|4	15	7.5	2	0|0|0|0|0|0|0|0|2|0|0|0|0|0|2|0|0|0|0|0|2|0|0|0|0|6|0|4|0|0|0|0|0|0|5|0|2|7|0|0|0|2|0|0|3|0|3|2|0|0	0.68	0.97	0.68	4.69	0.04	247	TMM33_HUMAN
ESYT1-C-ter	NP_000990.1	RPL38	0	0|15	15	7.5	2	0|2|0|2|0|0|0|4|0|5|0|0|2|0|2|5|0|2|2|2|3|3|3|0|3|2|0|2|0|0|2|0|2|0|3|0|2|5|0|2|4|3|3|7|3|2|0|4|3|0	0.5	1	0.5	2.37	0.07	70	RL38_HUMAN
ESYT1-C-ter	NP_001139699.1	RPS20	0	6|8	14	7	2	4|3|5|4|3|0|0|5|4|11|6|5|9|7|5|18|5|6|5|5|8|17|8|5|4|6|3|9|5|5|7|5|6|6|6|6|5|9|4|8|7|7|4|4|6|3|3|5|5|4	0	0	0	0.91	0.48	142	G3XAN0_HUMAN
ESYT1-C-ter	NP_006752.1	YWHAE	0	6|8	14	7	2	14|19|19|19|27|0|0|16|14|46|18|20|11|12|11|61|18|20|21|18|5|13|15|0|26|7|0|6|2|3|4|0|5|3|5|5|6|6|5|8|4|6|3|2|4|6|6|14|24|24	0	0	0	0.34	0.57	255	B4DJF2_HUMAN
ESYT1-C-ter	NP_066407.1	H2BC5	0	7|7	14	7	2	27|17|27|32|26|21|20|18|30|25|25|29|15|19|32|31|29|32|18|34|17|30|27|17|35|13|7|11|10|13|16|15|14|19|18|18|13|17|16|25|31|29|28|28|18|41|38|24|24|27	0	0	0	0.24	0.57	126	H2B1D_HUMAN
ESYT1-C-ter	NP_060679.1	ARFGAP1	0	8|6	14	7	2	5|7|10|7|13|11|14|7|6|16|15|13|11|8|10|17|10|14|10|12|0|11|14|0|16|0|0|0|0|0|0|0|0|0|0|0|0|0|0|0|0|0|0|0|0|0|0|5|6|8	0	0	0	0.65	0.51	406	ARFG1_HUMAN
ESYT1-C-ter	NP_004729.1	VAPB	0	2|12	14	7	2	0|0|0|0|0|6|12|0|0|0|2|0|0|0|0|0|0|0|0|0|0|0|0|0|0|0|0|0|0|0|0|0|0|0|0|0|0|0|0|0|0|0|0|0|0|0|0|4|0|3	0.68	0.97	0.68	6.48	0.04	243	VAPB_HUMAN
ESYT1-C-ter	NP_054903.1	CNIH4	0	14|0	14	7	2	0|0|0|0|2|0|0|3|0|2|0|0|0|2|0|3|0|2|0|3|0|0|0|0|0|0|0|0|0|0|0|0|0|0|0|0|0|0|0|0|0|0|0|0|0|0|0|0|0|0	0.5	1	0.5	10.29	0.07	139	A6NLH6_HUMAN
ESYT1-C-ter	NP_001006.1	RPS11	0	5|8	13	6.5	2	10|7|9|6|9|3|4|11|11|12|5|6|13|6|6|9|6|14|11|7|8|9|16|7|8|7|10|5|4|7|14|7|8|10|6|9|19|10|6|12|19|9|10|16|13|7|6|8|6|4	0	0	0	0.55	0.57	158	RS11_HUMAN
ESYT1-C-ter	NP_004413.1	DVL2	0	6|7	13	6.5	2	24|21|21|20|24|39|40|8|24|26|43|27|7|12|28|31|33|26|24|16|11|12|17|5|24|11|0|9|8|11|10|11|4|11|4|10|13|6|10|0|0|7|4|0|8|0|0|19|12|14	0	0	0	0.28	0.57	736	DVL2_HUMAN
ESYT1-C-ter	NP_009191.1	LYPLA2	0	6|7	13	6.5	2	5|7|8|6|10|23|25|3|4|9|7|9|3|4|4|9|5|7|10|8|0|7|3|0|7|0|0|0|0|0|0|0|0|0|2|0|3|3|0|0|0|0|0|2|0|0|0|4|7|7	0	0	0	0.82	0.48	231	LYPA2_HUMAN
ESYT1-C-ter	NP_001017980.1	VMA21	0	0|13	13	6.5	2	0|0|0|0|0|0|0|0|0|0|0|0|0|0|0|0|0|0|0|0|0|0|0|0|0|0|0|0|0|0|0|0|0|0|0|0|0|0|0|0|0|0|0|0|0|0|0|0|0|0	0.5	1	0.5	65	0.06	101	VMA21_HUMAN
ESYT1-C-ter	NP_776152.1	PDZD8	0	7|5	12	6	2	0|0|0|0|0|3|5|0|0|0|0|0|0|0|0|0|0|0|0|0|0|0|0|0|2|0|0|0|0|0|0|0|0|0|0|0|0|0|0|0|0|0|0|0|0|0|0|0|2|0	0.96	0.98	0.96	12.5	0.01	1154	PDZD8_HUMAN
ESYT1-C-ter	NP_000969.1	RPL23	0	2|10	12	6	2	5|2|7|7|7|0|2|5|27|5|5|4|2|3|19|11|3|7|9|6|7|6|5|0|4|7|2|10|7|6|6|4|9|10|22|5|19|34|8|7|11|36|8|14|8|7|9|3|5|4	0	0	0	0.47	0.52	140	J3KTJ3_HUMAN
ESYT1-C-ter	NP_066299.2	MYL6	0	6|6	12	6	2	6|3|6|6|5|0|0|3|16|17|12|9|2|2|19|13|8|8|4|4|0|2|5|0|6|0|0|0|0|0|0|0|0|0|0|0|2|0|0|4|4|4|0|4|3|38|3|6|6|9	0	0	0	0.68	0.5	151	B7Z6Z4_HUMAN
ESYT1-C-ter	NP_001161086.1	LEMD3	0	2|9	11	5.5	2	0|0|0|0|0|6|8|0|0|0|0|0|0|0|0|0|0|0|0|0|0|0|2|0|0|0|0|0|0|0|0|0|0|0|0|0|0|0|0|0|0|0|0|0|0|0|0|5|2|2	0.68	0.95	0.68	5.5	0.04	910	MAN1_HUMAN
ESYT1-C-ter	NP_001189360.1	PRDX1	0	4|7	11	5.5	2	15|18|23|18|19|19|20|10|8|38|16|17|9|13|8|37|16|18|14|18|39|23|27|32|18|28|40|25|37|28|37|31|40|41|8|28|37|14|52|58|61|39|45|59|35|24|26|29|26|44	0	0	0	0.14	0.57	199	PRDX1_HUMAN
ESYT1-C-ter	NP_002939.2	RPL15	0	8|3	11	5.5	2	15|20|21|17|24|2|4|15|13|9|19|17|16|8|14|8|15|26|18|31|13|23|31|21|31|14|10|13|11|15|15|15|17|12|9|14|10|14|16|20|26|22|15|26|17|21|19|16|17|15	0	0	0	0.26	0.57	204	RL15_HUMAN
ESYT1-C-ter	NP_060843.2	SYNJ2BP	1	4|7	11	5.5	2	0|0|0|0|0|0|0|0|0|0|0|0|0|0|0|0|0|0|0|0|0|0|0|0|0|0|0|0|0|0|0|0|0|0|0|0|0|0|0|0|0|0|0|0|0|0|0|0|0|0	1	1	1	55	0	145	SYJ2B_HUMAN
ESYT1-C-ter	NP_056480.1	AAAS	0	0|11	11	5.5	2	0|0|0|0|0|0|0|0|0|0|0|0|0|0|0|0|0|0|0|0|0|0|0|0|0|0|0|0|0|0|0|0|0|0|2|0|0|4|0|0|2|0|0|0|0|0|0|0|0|0	0.5	1	0.5	17.19	0.08	546	AAAS_HUMAN
ESYT1-C-ter	NP_056392.2	RAI14	0	0|11	11	5.5	2	30|22|29|34|30|58|44|20|22|34|28|34|22|20|21|27|22|36|28|32|0|32|30|0|36|0|0|0|0|0|0|0|0|0|0|0|0|0|0|0|0|0|0|0|0|2|0|13|17|26	0	0	0	0.19	0.57	980	RAI14_HUMAN
ESYT1-C-ter	NP_001002033.1	JPT1	0	0|11	11	5.5	2	3|3|5|3|5|6|8|2|3|0|5|4|3|0|3|5|3|5|3|5|0|4|3|0|6|0|0|0|0|0|0|0|0|0|0|0|0|0|0|0|0|0|0|0|0|0|0|3|5|3	0.35	0.7	0.35	1.4	0.23	108	JUPI1_HUMAN
ESYT1-C-ter	NP_150254.1	RPL13	0	3|7	10	5	2	2|4|4|6|0|3|4|4|5|8|5|5|3|2|4|7|6|9|5|9|23|4|3|10|7|16|6|7|6|12|14|14|14|3|8|11|9|4|6|22|10|18|9|12|19|6|6|7|4|4	0	0	0	0.44	0.57	211	RL13_HUMAN
ESYT1-C-ter	NP_001016.1	RPS23	0	7|3	10	5	2	5|12|9|6|11|4|6|5|5|5|5|9|3|4|5|5|5|7|9|12|6|6|8|3|10|4|2|7|2|4|5|7|5|5|5|5|10|10|7|6|7|4|4|7|7|4|6|7|4|2	0	0	0	0.63	0.49	143	RS23_HUMAN
ESYT1-C-ter	NP_001018077.1	SERBP1	0	6|4	10	5	2	72|49|62|49|50|85|79|44|63|67|71|60|34|45|52|51|60|75|49|38|26|40|58|11|56|23|3|16|11|18|26|16|18|24|4|21|25|4|19|21|30|16|30|28|9|12|15|45|38|43	0	0	0	0.09	0.57	408	PAIRB_HUMAN
ESYT1-C-ter	NP_006127.1	CAPZA2	0	0|10	10	5	2	6|8|7|7|10|2|0|6|8|9|12|13|5|4|9|12|11|11|7|16|5|9|9|0|11|0|0|0|2|0|0|0|3|0|0|0|0|0|0|7|3|4|3|5|2|7|3|10|9|8	0	0	0	0.55	0.49	286	CAZA2_HUMAN
ESYT1-C-ter	NP_003283.2	TPR	0	5|4	9	4.5	2	113|112|153|177|169|104|95|65|90|94|102|133|91|58|117|104|106|212|140|244|0|143|157|0|252|0|0|0|0|0|0|0|0|0|0|0|0|0|0|0|0|0|0|0|0|0|0|82|36|63	0	0	0	0.04	0.57	2363	TPR_HUMAN
ESYT1-C-ter	NP_060506.5	ATG2B	0	4|5	9	4.5	2	27|25|21|17|23|73|61|12|29|24|31|29|8|12|28|21|25|29|22|19|0|14|24|0|30|0|0|0|0|0|0|0|0|0|0|0|0|0|0|0|0|0|0|0|0|0|0|21|26|18	0	0	0	0.17	0.57	2078	ATG2B_HUMAN
ESYT1-C-ter	NP_940953.2	MIA3	0	4|5	9	4.5	2	0|0|0|0|0|0|0|0|0|0|0|0|0|0|0|0|0|0|0|0|0|0|0|0|0|0|0|0|0|0|0|0|0|0|0|0|0|0|0|0|0|0|0|0|0|0|0|0|0|0	1	1	1	45	0	1907	TGO1_HUMAN
ESYT1-C-ter	NP_001123999.1	SPAG9	0	4|5	9	4.5	2	26|24|34|27|27|24|17|10|19|43|25|29|12|8|17|43|27|28|23|19|0|31|31|0|27|0|0|0|0|0|0|0|0|0|0|0|0|0|0|0|0|0|0|0|0|0|0|12|11|14	0	0	0	0.19	0.57	1311	JIP4_HUMAN
ESYT1-C-ter	NP_079010.2	CLMN	0	5|4	9	4.5	2	0|0|0|2|0|13|14|2|0|2|2|2|2|0|0|2|6|2|0|5|0|3|4|0|6|0|0|0|0|0|0|0|0|0|0|0|0|0|0|0|0|0|0|0|0|0|0|3|0|2	0.03	0.05	0.03	1.56	0.32	1002	CLMN_HUMAN
ESYT1-C-ter	NP_060700.2	NUP133	0	2|7	9	4.5	2	7|8|9|10|9|30|30|4|9|11|11|14|5|6|8|13|10|12|6|11|0|9|8|0|19|2|0|0|0|0|0|0|0|0|4|0|0|4|0|0|0|0|0|0|0|0|0|9|7|7	0	0	0	0.4	0.52	1156	NU133_HUMAN
ESYT1-C-ter	NP_055481.1	CLINT1	0	5|4	9	4.5	2	16|18|22|20|28|19|17|9|17|24|24|25|16|11|10|25|21|23|21|26|0|25|23|0|23|0|0|0|0|0|0|0|0|0|8|0|5|7|0|0|0|0|0|0|0|0|0|8|17|12	0	0	0	0.23	0.57	625	EPN4_HUMAN
ESYT1-C-ter	NP_002645.3	PKM	0	6|3	9	4.5	2	29|24|29|19|22|31|40|29|46|33|20|24|24|18|31|34|27|26|12|22|34|45|21|41|22|16|33|26|20|26|23|17|6|23|48|11|39|57|14|16|11|18|12|13|15|8|17|25|16|15	0	0	0	0.14	0.57	531	B4DNK4_HUMAN
ESYT1-C-ter	NP_005907.3	MCM7	0	4|5	9	4.5	2	12|9|15|13|14|0|3|6|21|10|19|15|6|3|21|10|10|25|16|13|30|13|10|5|21|40|5|39|9|12|11|11|7|16|40|14|37|56|13|18|13|11|17|17|20|11|14|10|8|9	0	0	0	0.2	0.57	719	MCM7_HUMAN
ESYT1-C-ter	NP_055681.1	SEC16A	0	3|6	9	4.5	2	5|7|11|11|8|11|17|0|5|5|3|2|2|0|3|5|5|10|7|3|6|4|4|0|7|11|0|11|2|5|7|3|4|3|7|3|0|13|2|6|2|4|0|0|7|0|3|7|3|0	0	0	0	0.57	0.49	2357	A0A0C4DH09_HUMAN
ESYT1-C-ter	NP_055246.2	PALD1	0	5|4	9	4.5	2	4|4|7|2|4|18|16|2|9|9|8|9|0|3|12|12|10|3|3|0|0|2|3|0|3|0|0|0|0|0|0|0|0|0|0|0|0|0|0|0|0|0|0|0|0|0|0|9|10|3	0	0	0	0.68	0.48	856	PALD_HUMAN
ESYT1-C-ter	NP_001243839.1	DDX21	0	9|0	9	4.5	2	13|12|13|21|24|52|43|13|25|11|31|32|20|6|29|10|29|40|14|40|14|19|24|12|39|13|2|19|9|11|12|9|12|14|18|11|12|11|18|37|22|13|13|30|22|18|17|24|18|18	0	0	0	0.16	0.57	715	DDX21_HUMAN
ESYT1-C-ter	NP_056130.2	LARP1	0	5|4	9	4.5	2	55|40|57|46|57|94|97|44|51|61|51|54|31|37|53|59|66|70|55|69|8|51|47|0|66|2|0|4|0|2|4|0|0|6|5|0|0|5|0|2|0|3|2|0|0|2|0|52|46|43	0	0	0	0.08	0.57	1019	LARP1_HUMAN
ESYT1-C-ter	NP_115733.2	CCDC115	0	4|5	9	4.5	2	0|0|0|0|0|0|0|0|0|0|0|0|0|0|0|0|0|0|0|0|0|0|0|0|0|0|0|0|0|0|0|0|0|0|0|0|0|0|0|0|0|0|0|0|0|0|0|0|0|0	1	1	1	45	0	180	B8ZZ99_HUMAN
ESYT1-C-ter	NP_001191330.1	XIAP	0	4|5	9	4.5	2	7|4|4|4|6|21|21|2|10|4|6|10|0|0|10|7|8|4|3|4|2|7|8|0|5|18|0|20|0|0|0|2|3|2|21|0|12|24|0|7|2|8|5|2|3|0|6|5|0|0	0	0	0	0.43	0.57	497	XIAP_HUMAN
ESYT1-C-ter	NP_005076.3	NUP214	0	0|9	9	4.5	2	35|33|33|41|44|59|52|18|43|44|42|43|30|28|33|67|46|53|35|49|81|56|45|13|55|79|2|75|4|10|9|9|12|15|84|10|92|85|17|69|65|26|25|56|18|12|21|35|27|26	0	0	0	0.08	0.57	2090	B7ZAV2_HUMAN
ESYT1-C-ter	NP_036546.2	RAB3GAP2	0	0|9	9	4.5	2	0|3|0|3|2|4|3|0|0|2|5|3|0|4|4|4|2|4|0|2|0|3|2|0|5|0|0|0|0|0|0|0|0|0|0|0|0|0|0|0|0|0|0|0|0|0|0|5|2|0	0.48	0.95	0.48	1.81	0.18	1393	RBGPR_HUMAN
ESYT1-C-ter	NP_004414.3	DVL3	0	0|9	9	4.5	2	7|11|7|11|13|30|24|0|15|9|15|12|0|5|20|8|11|8|12|10|0|3|5|0|14|0|0|0|0|0|3|0|2|0|2|0|0|4|0|0|0|2|0|0|0|0|0|9|3|6	0	0	0	0.41	0.51	716	DVL3_HUMAN
ESYT1-C-ter	NP_067026.3	SRPRB	0	5|3	8	4	2	0|3|2|0|0|0|0|0|0|0|0|0|0|0|2|5|0|2|0|0|0|0|0|0|0|0|0|0|0|0|0|0|0|0|2|0|0|3|0|0|0|0|0|2|0|0|0|2|0|0	0.74	0.87	0.74	4.35	0.03	271	SRPRB_HUMAN
ESYT1-C-ter	NP_055535.2	SLK	0	3|5	8	4	2	41|30|36|39|51|93|86|32|38|47|41|47|30|26|38|44|37|67|34|55|0|47|48|0|56|0|0|0|0|0|0|0|0|0|0|0|0|0|0|0|0|0|0|0|0|0|0|24|38|32	0	0	0	0.09	0.57	1235	SLK_HUMAN
ESYT1-C-ter	NP_006420.1	CCT7	0	4|4	8	4	2	51|28|50|38|64|0|2|22|96|120|59|60|15|19|115|157|66|77|57|74|4|56|84|0|78|0|0|2|0|0|0|2|0|0|2|2|2|0|3|3|5|3|2|4|2|0|0|20|27|34	0	0	0	0.07	0.57	543	TCPH_HUMAN
ESYT1-C-ter	P05787	KRT8	0	5|3	8	4	2	20|26|24|18|30|26|26|15|45|34|30|33|22|11|32|23|25|50|27|46|56|25|22|30|43|45|18|46|19|17|25|27|22|26|64|23|52|42|32|41|37|33|33|29|38|30|35|40|12|11	0	0	0	0.1	0.57	483	K2C8_HUMAN
ESYT1-C-ter	NP_006816.2	CKAP4	0	4|4	8	4	2	2|0|0|0|0|0|2|0|0|0|0|3|0|0|0|3|3|0|2|0|2|0|3|0|2|0|0|0|0|0|0|0|0|0|0|0|0|0|0|0|0|5|0|3|0|0|0|5|2|0	0.46	0.46	0.46	2.7	0.19	602	CKAP4_HUMAN
ESYT1-C-ter	NP_003092.4	SOAT1	0	4|4	8	4	2	0|0|0|0|0|0|0|0|0|0|0|0|0|0|0|0|0|0|0|0|0|0|0|0|0|0|0|0|0|0|0|0|0|0|0|0|0|0|0|0|0|0|0|0|0|0|0|0|0|0	1	1	1	40	0	550	SOAT1_HUMAN
ESYT1-C-ter	NP_004406.2	DSP	0	3|5	8	4	2	23|26|35|15|29|38|35|0|29|15|27|35|2|3|27|20|23|52|13|16|55|8|9|2|31|36|2|38|8|17|36|22|17|17|35|24|27|40|13|25|13|85|15|11|23|14|27|6|9|10	0	0	0	0.12	0.57	2871	DESP_HUMAN
ESYT1-C-ter	NP_060421.2	SMPD4	0	5|3	8	4	2	0|0|0|0|0|3|6|0|0|0|0|0|0|0|0|0|0|0|0|0|0|0|0|0|0|0|0|0|0|0|0|0|0|0|2|0|0|2|0|0|0|0|0|0|0|0|0|0|0|0	0.89	0.94	0.89	7.69	0.01	866	NSMA3_HUMAN
ESYT1-C-ter	NP_001248341.1	DCTN2	0	3|5	8	4	2	8|6|11|15|12|2|5|6|9|7|10|13|8|5|7|10|12|12|10|14|0|12|10|0|14|0|0|0|0|0|0|0|0|0|0|0|0|0|0|0|0|0|0|0|0|0|0|9|5|8	0	0	0	0.42	0.52	403	A8K8J9_HUMAN
ESYT1-C-ter	NP_004273.1	BAG2	0	4|4	8	4	2	4|5|10|6|3|2|0|2|5|3|4|5|6|2|4|3|3|11|6|10|9|2|4|9|13|8|7|5|6|12|10|7|14|21|5|13|4|4|13|2|0|8|10|0|6|10|18|5|4|4	0	0	0	0.4	0.57	211	BAG2_HUMAN
ESYT1-C-ter	NP_001127836.1	MAP4	0	0|8	8	4	2	53|47|47|52|47|126|143|55|72|126|71|69|52|58|62|104|69|65|51|53|0|64|51|0|60|0|0|3|0|3|0|0|0|0|0|0|0|0|0|2|3|0|0|4|0|0|0|63|65|54	0	0	0	0.06	0.57	1135	MAP4_HUMAN
ESYT1-C-ter	NP_148982.1	RPS24	0	3|4	7	3.5	2	9|6|5|6|6|0|0|8|16|13|11|8|5|12|16|9|8|9|6|10|8|5|4|3|13|7|4|8|5|3|4|4|3|6|7|3|8|14|5|14|10|8|6|12|9|6|6|9|8|21	0	0	0	0.32	0.57	130	A0A2R8Y849_HUMAN
ESYT1-C-ter	NP_150644.1	RPL8	0	4|3	7	3.5	2	3|6|12|11|7|5|3|6|4|6|3|4|9|3|4|2|2|15|9|12|5|5|9|8|13|5|9|3|2|4|5|4|0|4|2|6|5|3|6|14|10|9|12|5|8|5|5|0|0|3	0	0	0	0.4	0.57	257	G3V1A1_HUMAN
ESYT1-C-ter	NP_003147.2	STIM1	0	3|4	7	3.5	2	0|0|0|0|0|2|2|0|0|0|0|0|0|0|0|0|0|0|0|0|0|0|0|0|0|0|0|0|0|0|0|0|0|0|0|0|0|0|0|0|0|0|0|0|0|0|0|0|0|0	0.98	0.99	0.98	21.88	0	685	G0XQ39_HUMAN
ESYT1-C-ter	NP_057291.1	CPSF3	0	2|5	7	3.5	2	5|5|8|10|13|24|22|7|4|14|9|11|4|4|6|16|12|14|6|10|0|7|12|0|15|0|0|0|0|0|0|0|0|0|0|0|0|0|0|0|0|0|0|0|0|0|0|14|28|13	0	0	0	0.3	0.57	684	G5E9W3_HUMAN
ESYT1-C-ter	NP_001116835.1	RGPD6	0	7|0	7	3.5	2	0|39|35|0|0|54|38|0|0|16|0|27|0|0|31|0|0|0|0|0|0|0|0|0|0|0|0|0|0|0|0|0|0|0|0|0|0|13|0|0|0|0|0|0|0|0|0|0|18|0	0	0	0	0.32	0.52	1765	RGPD5_HUMAN
ESYT1-C-ter	NP_036421.2	KEAP1	0	3|4	7	3.5	2	11|8|6|8|8|36|41|5|9|22|15|13|5|5|14|16|16|11|10|7|0|7|11|0|8|0|0|0|0|0|0|0|0|0|0|0|0|0|0|0|0|0|0|0|0|0|0|14|7|8	0	0	0	0.28	0.57	624	KEAP1_HUMAN
ESYT1-C-ter	NP_066944.1	EEF1B2	0	3|4	7	3.5	2	6|2|5|4|4|3|4|3|7|2|4|3|2|2|6|4|6|10|6|6|0|4|4|0|6|0|0|0|0|0|0|0|0|0|3|0|0|0|0|0|0|0|0|0|0|0|0|7|3|6	0	0	0	0.74	0.44	225	EF1B_HUMAN
ESYT1-C-ter	NP_004587.1	SNRPA	0	2|5	7	3.5	2	0|0|3|2|0|0|0|0|0|4|3|0|0|0|2|3|2|3|0|2|0|3|3|0|4|0|0|0|0|0|0|0|0|0|0|0|0|0|0|0|0|0|0|0|0|0|0|0|3|2	0.36	0.67	0.36	2.24	0.23	282	SNRPA_HUMAN
ESYT1-C-ter	NP_056450.2	GAPVD1	0	3|4	7	3.5	2	25|22|25|27|29|27|32|4|23|24|28|28|12|11|26|31|24|24|26|25|0|32|30|0|31|0|0|0|0|0|0|0|0|0|0|0|0|0|0|0|0|0|0|0|0|0|0|21|24|19	0	0	0	0.14	0.57	1487	B4DGD8_HUMAN
ESYT1-C-ter	NP_853553.1	AUP1	0	0|7	7	3.5	2	0|0|0|0|0|0|0|0|0|0|0|0|0|0|0|0|0|0|0|0|0|0|0|0|0|0|0|0|0|0|0|0|0|0|0|0|0|0|0|0|0|0|0|0|0|0|0|0|0|0	0.5	1	0.5	35	0.06	410	AUP1_HUMAN
ESYT1-C-ter	NP_060244.2	CDKAL1	0	0|7	7	3.5	2	0|0|0|0|0|9|11|0|0|0|0|0|0|0|0|0|0|0|0|0|0|0|0|0|0|0|0|0|0|0|0|0|0|0|0|0|0|0|0|0|0|0|0|0|0|0|0|0|0|0	0.47	0.95	0.47	4.38	0.18	579	CDKAL_HUMAN
ESYT1-C-ter	NP_004387.1	DDX5	0	0|7	7	3.5	2	11|11|8|14|10|29|22|2|23|6|22|26|2|0|22|16|19|18|10|12|29|6|4|11|17|43|13|37|19|19|19|18|14|20|39|18|41|42|16|27|21|17|17|20|19|19|20|14|13|14	0	0	0	0.14	0.57	614	J3KTA4_HUMAN
ESYT1-C-ter	NP_060587.8	WDR11	0	0|7	7	3.5	2	8|10|10|11|8|0|0|6|16|11|21|16|3|6|13|13|12|10|8|9|0|6|3|0|6|0|0|0|0|0|0|0|0|0|0|0|0|0|0|0|0|0|0|0|0|0|0|8|11|12	0	0	0	0.37	0.51	1224	WDR11_HUMAN
ESYT1-C-ter	NP_004773.1	SNAP29	1	0|7	7	3.5	2	5|7|6|4|3|15|17|2|6|6|3|4|2|0|7|2|3|8|4|3|0|3|3|0|6|0|0|0|0|0|0|0|0|0|0|0|0|0|0|0|0|0|0|0|0|0|0|5|3|3	0	0	0	0.67	0.41	258	SNP29_HUMAN
ESYT1-C-ter	NP_060979.2	LRRC59	0	0|7	7	3.5	2	0|0|0|0|0|4|4|0|0|0|0|0|0|0|0|0|0|0|0|0|0|0|0|0|0|0|0|0|0|0|0|0|0|0|0|0|0|0|0|0|0|0|0|0|0|0|0|0|0|0	0.49	0.99	0.49	10.94	0.11	307	LRC59_HUMAN
ESYT1-C-ter	NP_005727.1	ACTR1A	0	0|7	7	3.5	2	8|7|14|9|14|0|0|6|14|9|10|10|9|4|7|14|10|19|15|19|0|26|17|0|20|0|0|0|0|0|0|0|0|0|0|0|0|0|0|0|0|0|0|0|0|0|0|15|6|8	0	0	0	0.3	0.52	376	ACTZ_HUMAN
ESYT1-C-ter	NP_055045.2	SRP68	0	4|2	6	3	2	23|22|22|18|31|66|62|11|25|18|39|31|11|5|21|14|34|38|20|28|0|16|12|0|31|0|0|0|0|0|2|2|0|0|4|0|0|0|0|0|0|0|0|0|0|0|0|20|19|16	0	0	0	0.12	0.57	627	SRP68_HUMAN
ESYT1-C-ter	NP_060557.3	NDC1	0	4|2	6	3	2	0|0|0|0|0|0|0|0|0|0|0|0|0|0|0|0|0|0|0|0|0|0|0|0|0|0|0|0|0|0|0|0|0|0|2|0|0|2|0|0|0|0|0|0|0|0|0|0|0|0	0.96	0.99	0.96	18.75	0.01	674	NDC1_HUMAN
ESYT1-C-ter	NP_443210.1	TRIM9	0	2|4	6	3	2	7|4|4|4|5|6|9|0|6|7|8|6|0|0|7|7|4|4|6|6|0|3|3|0|7|0|0|0|0|0|0|0|0|0|0|0|0|0|0|0|0|0|0|0|0|0|0|3|0|0	0	0	0	0.65	0.44	550	TRIM9_HUMAN
ESYT1-C-ter	NP_055627.2	CEP170	0	3|3	6	3	2	35|52|51|53|58|96|74|30|50|53|55|62|28|28|58|46|59|85|49|52|0|62|54|0|80|2|0|0|0|0|0|0|0|0|0|0|0|0|0|0|0|0|0|0|0|0|0|31|33|31	0	0	0	0.06	0.57	1584	CE170_HUMAN
ESYT1-C-ter	NP_003745.1	EIF3F	0	3|3	6	3	2	9|5|7|9|8|0|0|3|9|7|10|11|3|0|9|8|10|14|8|14|0|4|3|0|11|3|0|0|0|0|0|0|0|0|7|0|0|4|0|0|0|0|0|0|2|0|0|11|6|8	0	0	0	0.38	0.57	357	EIF3F_HUMAN
ESYT1-C-ter	NP_068579.3	EXOC4	0	2|4	6	3	2	17|12|17|14|14|47|42|2|13|13|12|14|2|3|18|7|11|13|14|8|0|16|18|0|17|0|0|0|0|0|0|0|0|0|2|0|2|3|0|0|0|0|0|0|0|0|0|0|5|5	0	0	0	0.21	0.57	974	EXOC4_HUMAN
ESYT1-C-ter	NP_001007.2	RPS12	0	0|6	6	3	2	3|4|2|2|2|0|0|0|3|2|2|3|0|0|3|2|4|4|3|0|2|0|2|0|2|3|0|2|2|2|2|2|4|3|3|3|2|3|2|2|6|2|2|4|3|2|2|2|3|2	0.03	0.06	0.03	0.99	0.32	132	RS12_HUMAN
ESYT1-C-ter	NP_116231.2	TMEM209	0	0|6	6	3	2	0|0|0|0|0|0|0|0|0|0|0|2|0|0|0|0|0|0|0|0|0|0|0|0|0|0|0|0|0|0|0|0|0|0|0|0|0|0|0|0|0|0|0|0|0|0|0|0|0|0	0.5	1	0.5	30	0.07	561	TM209_HUMAN
ESYT1-C-ter	NP_055096.2	PUF60	0	0|6	6	3	2	16|16|17|15|20|26|35|8|15|24|17|17|8|12|10|25|24|18|15|25|8|16|22|0|29|2|0|2|0|0|0|0|0|0|0|0|2|0|0|0|0|0|0|0|0|0|0|23|24|22	0	0	0	0.15	0.57	542	PUF60_HUMAN
ESYT1-C-ter	NP_076950.1	DDX50	0	0|6	6	3	2	0|0|0|0|3|11|12|3|5|0|0|0|3|0|0|3|0|7|0|0|0|0|2|0|6|0|0|0|0|0|0|0|0|0|5|0|0|4|0|0|0|0|0|0|0|0|0|0|2|0	0.11	0.22	0.11	1.14	0.28	737	DDX50_HUMAN
ESYT1-C-ter	NP_001244222.1	HNRNPH1	0	5|0	5	2.5	2	5|9|9|9|10|4|4|0|18|30|14|19|8|0|12|18|12|15|0|17|36|16|0|18|14|31|10|31|16|19|21|18|19|28|37|17|62|32|13|26|18|23|30|19|28|19|17|9|9|12	0	0	0	0.1	0.57	449	E9PCY7_HUMAN
ESYT1-C-ter	NP_006304.1	USP15	0	2|3	5	2.5	2	19|17|14|19|24|46|37|9|21|29|23|27|7|10|23|24|18|15|16|16|5|22|22|0|20|6|0|2|3|2|3|0|4|3|2|0|0|0|3|0|0|0|0|0|0|0|0|18|27|42	0	0	0	0.11	0.57	952	UBP15_HUMAN
ESYT1-C-ter	NP_002626.1	SLC25A3	1	5|0	5	2.5	2	7|9|3|4|5|4|3|5|9|3|4|7|3|4|8|2|5|4|5|5|8|3|0|7|4|7|3|7|4|8|6|7|5|9|12|6|11|16|4|6|11|4|10|10|5|8|7|5|5|3	0	0	0	0.3	0.57	361	MPCP_HUMAN
ESYT1-C-ter	NP_001960.2	EIF5	0	3|2	5	2.5	2	15|17|26|18|22|60|53|9|20|17|20|23|10|12|22|15|18|22|17|18|0|24|12|0|22|0|0|0|0|0|0|0|0|0|0|0|0|0|0|0|0|0|0|0|0|0|0|23|23|18	0	0	0	0.11	0.57	431	IF5_HUMAN
ESYT1-C-ter	NP_005737.1	NAMPT	0	5|0	5	2.5	2	3|3|5|3|3|0|0|7|15|6|4|4|4|2|19|5|3|8|7|0|7|9|4|3|3|22|0|19|2|3|4|0|5|5|32|5|13|36|2|5|4|6|5|9|9|5|3|2|0|3	0	0	0	0.23	0.57	491	A0A0C4DFS8_HUMAN
ESYT1-C-ter	NP_149351.1	SURF4	0	2|3	5	2.5	2	3|0|2|3|3|0|0|3|4|3|3|3|2|2|5|5|4|3|3|3|2|0|2|0|4|3|0|2|0|0|0|0|0|0|7|0|2|7|0|0|2|0|0|2|2|0|0|3|3|4	0	0	0	0.72	0.41	269	B7Z1G8_HUMAN
ESYT1-C-ter	NP_001153682.1	SLC25A13	1	3|2	5	2.5	2	3|0|4|2|2|0|0|0|11|5|6|6|0|0|15|4|7|7|5|7|8|0|0|0|7|23|0|22|0|0|4|0|0|5|20|2|18|23|3|6|9|2|3|5|8|5|5|2|0|0	0	0	0	0.26	0.57	676	CMC2_HUMAN
ESYT1-C-ter	NP_002256.2	KPNB1	0	2|3	5	2.5	2	18|17|25|19|22|14|12|5|28|43|39|37|5|10|23|38|35|31|22|40|5|23|28|0|45|4|0|6|0|3|0|0|0|3|17|0|4|11|0|0|2|0|2|0|0|3|4|25|37|25	0	0	0	0.09	0.57	876	IMB1_HUMAN
ESYT1-C-ter	NP_006081.1	CEPT1	0	5|0	5	2.5	2	0|0|0|0|0|0|0|0|0|0|0|0|0|0|0|0|0|2|0|0|0|0|0|0|0|0|0|0|0|0|0|0|0|0|0|0|0|0|0|0|0|0|0|0|0|0|0|0|0|0	0.5	1	0.5	25	0.08	416	A0A0C4DGS9_HUMAN
ESYT1-C-ter	NP_036369.2	SIRT2	0	0|5	5	2.5	2	0|0|0|0|0|0|0|0|0|0|0|0|0|0|0|0|0|0|0|0|0|0|0|0|0|0|0|0|0|0|0|0|0|0|0|0|0|0|0|0|0|0|0|0|0|0|0|0|0|0	0.5	1	0.5	25	0.06	389	A0A0A0MRF5_HUMAN
ESYT1-C-ter	NP_057404.2	NUP98	0	0|5	5	2.5	2	2|4|4|4|4|16|16|0|8|0|6|6|0|0|9|5|7|5|0|2|22|3|2|0|5|21|0|26|0|0|0|0|0|0|25|0|37|22|0|15|14|2|2|11|2|0|0|4|0|10	0	0	0	0.2	0.57	1800	NUP98_HUMAN
ESYT1-C-ter	NP_054733.2	SNRNP200	0	0|5	5	2.5	2	36|27|45|46|38|21|23|13|42|31|63|54|13|21|41|46|56|67|36|82|0|41|42|0|88|0|0|2|0|0|0|0|0|0|10|0|0|7|0|0|0|0|0|0|0|2|0|36|24|39	0	0	0	0.06	0.57	2136	U520_HUMAN
ESYT1-C-ter	NP_001193937.1	AFDN	0	0|5	5	2.5	2	49|49|65|67|69|162|147|42|67|61|61|68|30|50|61|60|58|87|65|77|0|62|72|0|83|0|0|0|0|0|0|0|0|0|0|0|0|0|0|0|0|0|0|0|0|0|0|52|64|49	0	0	0	0.04	0.57	1743	A8MQ02_HUMAN
ESYT1-C-ter	NP_001096616.1	GIGYF2	0	0|5	5	2.5	2	46|56|69|52|72|72|60|37|54|63|68|82|33|34|62|69|72|100|67|67|8|103|72|0|90|7|0|2|0|0|2|3|3|0|2|2|6|3|0|0|0|0|0|0|0|0|0|33|53|56	0	0	0	0.04	0.57	1299	GGYF2_HUMAN
ESYT1-C-ter	NP_000982.2	RPL28	0	4|0	4	2	2	3|8|5|5|3|0|0|0|4|0|5|3|0|0|7|0|5|4|4|9|3|3|3|14|9|3|5|4|3|7|2|5|7|9|4|5|7|9|5|12|13|4|11|13|12|5|8|0|2|0	0	0	0	0.25	0.57	137	RL28_HUMAN
ESYT1-C-ter	NP_054782.2	DBNL	0	2|2	4	2	2	9|4|5|6|6|9|8|5|7|6|9|6|4|5|12|8|12|6|3|8|3|7|8|0|8|0|0|0|0|0|0|0|0|2|0|0|2|0|0|3|0|0|0|0|0|0|0|3|10|6	0	0	0	0.28	0.57	431	B4DDD6_HUMAN
ESYT1-C-ter	NP_005498.1	CFL1	0	4|0	4	2	2	0|2|0|0|2|3|2|5|2|5|4|5|3|4|4|4|4|4|4|5|5|4|2|6|6|7|6|5|7|6|7|5|8|11|6|6|13|5|6|7|12|7|4|13|9|6|3|7|34|6	0	0	0	0.24	0.57	166	G3V1A4_HUMAN
ESYT1-C-ter	NP_733765.1	ATP2A2	0	2|2	4	2	2	2|2|3|4|3|4|7|0|14|0|4|7|3|0|11|3|5|6|5|3|7|8|10|3|2|9|4|3|0|0|3|2|3|3|21|4|11|18|4|4|8|0|2|6|5|3|5|5|3|0	0	0	0	0.26	0.57	1042	A0A0C4DH86_HUMAN
ESYT1-C-ter	NP_008835.5	PRKDC	0	0|4	4	2	2	63|38|50|56|51|25|14|17|71|31|56|66|23|18|74|33|56|82|46|70|51|60|49|23|73|46|12|47|13|28|26|23|18|22|123|33|71|118|21|25|52|32|37|52|39|38|44|75|38|39	0	0	0	0.03	0.57	4128	PRKDC_HUMAN
ESYT1-C-ter	NP_056280.2	GEMIN5	0	0|4	4	2	2	45|51|59|66|64|80|78|46|42|89|63|78|42|62|60|103|68|73|52|56|0|84|90|0|66|0|0|0|0|0|0|0|0|0|0|0|0|0|0|0|0|0|0|0|0|0|0|91|87|64	0	0	0	0.03	0.57	1508	GEMI5_HUMAN
ESYT1-C-ter	NP_004921.1	CAPZB	0	0|4	4	2	2	22|35|43|24|47|4|7|15|25|45|37|34|17|21|25|61|31|34|37|40|12|29|31|3|42|8|5|5|5|9|9|4|9|11|3|3|6|2|8|16|20|7|10|17|14|26|7|23|32|31	0	0	0	0.06	0.57	272	B1AK85_HUMAN
ESYT1-C-ter	NP_003742.2	EIF3B	0	0|4	4	2	2	16|10|16|12|21|0|0|6|19|15|30|31|6|6|23|24|26|28|16|21|2|22|25|2|29|0|0|0|0|0|0|0|0|0|2|0|0|2|0|0|0|0|0|0|0|0|0|17|11|9	0	0	0	0.11	0.57	814	EIF3B_HUMAN
ESYT1-C-ter	NP_004699.1	PDCD5	0	0|4	4	2	2	4|5|7|5|4|8|8|0|3|2|7|5|0|0|4|0|4|2|0|6|0|3|0|0|7|0|0|0|0|0|0|0|0|0|0|0|0|0|0|0|0|0|0|0|0|0|0|0|4|2	0	0	0	0.56	0.39	125	PDCD5_HUMAN
ESYT1-C-ter	NP_006314.2	SEC24B	0	0|4	4	2	2	0|0|0|0|0|3|3|0|3|2|0|0|0|0|0|0|0|2|0|0|0|0|0|0|2|0|0|0|0|0|0|0|0|0|4|0|0|3|0|0|0|0|0|0|0|0|0|0|0|0	0.39	0.79	0.39	2.27	0.22	1268	SC24B_HUMAN
ESYT1-C-ter	NP_683704.2	OSBPL9	0	0|4	4	2	2	0|3|0|2|0|0|0|0|3|0|6|5|0|0|7|0|4|2|0|2|0|0|0|0|3|0|0|0|0|0|0|0|0|0|0|0|0|0|0|0|0|0|0|0|0|0|0|2|0|0	0.22	0.43	0.22	1.28	0.26	719	OSBL9_HUMAN
ESYT1-C-ter	NP_001091678.1	HNRNPF	0	0|4	4	2	2	5|7|7|6|12|16|22|8|15|25|11|15|0|2|12|11|11|13|6|14|23|13|10|13|14|15|12|19|10|15|17|10|17|18|29|19|24|22|16|17|12|17|17|12|15|10|13|6|6|0	0	0	0	0.11	0.57	415	HNRPF_HUMAN
ESYT1-C-ter	NP_001171671.1	ZBTB33	0	0|4	4	2	2	25|21|24|32|27|125|107|25|33|59|39|49|22|23|35|45|44|47|26|34|0|28|24|0|39|0|0|0|0|0|0|0|0|0|0|0|0|0|0|0|0|0|0|0|0|0|0|79|45|61	0	0	0	0.05	0.57	672	KAISO_HUMAN
ESYT1-C-ter	NP_001395.1	EEF1G	0	0|4	4	2	2	15|20|23|16|21|0|5|3|11|13|13|13|3|5|11|14|12|25|16|20|3|17|16|3|21|0|0|2|0|0|3|0|0|3|5|0|3|6|0|0|0|0|0|2|3|2|6|23|12|12	0	0	0	0.14	0.57	437	EF1G_HUMAN
ESYT1-C-ter	NP_057538.1	EMC4	0	0|4	4	2	2	0|0|0|0|0|0|0|0|0|0|0|0|0|0|0|0|0|0|0|0|0|0|0|0|0|0|0|0|0|0|0|0|0|0|0|0|0|0|0|0|0|0|0|0|0|0|0|0|0|0	0.5	1	0.5	20	0.07	183	EMC4_HUMAN
ESYT1-C-ter	NP_077018.1	C11orf49	0	0|4	4	2	2	3|2|2|4|0|13|12|3|4|4|4|5|3|3|3|4|5|3|3|0|0|0|0|0|2|0|0|0|0|0|0|0|0|0|0|0|0|0|0|0|0|0|0|0|0|0|0|5|8|6	0	0	0	0.5	0.41	331	CK049_HUMAN
ESYT1-C-ter	NP_001649.1	ARF1	0	0|4	4	2	2	9|0|4|2|3|2|4|6|17|3|13|11|7|2|18|5|11|14|4|10|13|3|2|10|9|15|4|18|5|6|9|5|4|8|17|7|19|19|6|9|5|8|8|11|9|6|6|3|4|3	0	0	0	0.17	0.57	181	ARF1_HUMAN
ESYT1-C-ter	NP_006591.1	NUDC	0	3|0	3	1.5	2	29|25|24|24|27|44|36|16|25|38|34|35|15|14|18|48|30|37|26|37|3|20|25|0|36|0|0|0|0|0|2|0|0|0|0|0|4|0|2|6|0|0|2|2|0|3|2|16|50|22	0	0	0	0.05	0.57	331	NUDC_HUMAN
ESYT1-C-ter	NP_002699.1	PPP1CA	0	3|0	3	1.5	2	19|13|24|18|27|2|0|18|18|42|40|40|19|15|19|38|40|41|23|24|3|37|31|0|26|0|0|4|0|3|0|0|0|0|0|3|2|0|0|0|0|0|0|0|0|0|0|31|34|33	0	0	0	0.06	0.57	330	PP1A_HUMAN
ESYT1-C-ter	NP_066357.2	RPL36A	0	3|0	3	1.5	2	2|2|5|4|3|0|0|0|0|0|0|3|0|0|0|0|0|7|4|0|3|0|0|8|2|0|0|0|2|5|4|6|8|5|2|3|8|0|5|11|10|5|12|10|6|4|4|0|0|0	0	0	0	0.26	0.57	142	J3KQN4_HUMAN
ESYT1-C-ter	NP_068749.3	RINT1	0	3|0	3	1.5	2	0|0|0|0|0|0|0|0|0|0|0|0|0|0|0|0|0|0|0|0|0|0|0|0|0|0|0|0|0|0|0|0|0|0|0|0|0|0|0|0|0|0|0|0|0|0|0|0|0|0	0.5	1	0.5	15	0.08	792	RINT1_HUMAN
ESYT1-C-ter	NP_116780.1	SEC23B	0	3|0	3	1.5	2	0|0|0|0|0|0|0|0|0|0|0|2|0|0|0|3|0|0|0|0|0|2|0|0|0|0|0|0|0|0|0|0|3|0|0|0|0|0|2|0|0|0|0|0|0|0|2|0|0|0	0.4	0.8	0.4	2.68	0.21	767	A0A2R8YFH5_HUMAN
ESYT1-C-ter	NP_001000.2	RPS5	0	3|0	3	1.5	2	0|0|0|0|0|0|0|0|0|0|0|0|0|0|0|2|0|0|0|0|0|0|0|0|0|0|0|0|0|0|0|0|0|0|0|0|0|0|0|0|0|0|0|0|0|0|0|0|0|2	0.49	0.97	0.49	9.38	0.12	204	RS5_HUMAN
ESYT1-C-ter	NP_003042.3	SLC16A1	0	0|3	3	1.5	2	3|3|3|5|3|0|0|5|6|7|3|3|3|5|5|5|2|6|5|4|3|8|7|2|2|8|0|5|2|0|4|3|2|0|6|3|8|6|3|3|3|2|4|4|5|2|0|22|2|2	0	0	0	0.25	0.57	500	MOT1_HUMAN
ESYT1-C-ter	NP_001092047.1	RPL31	0	0|3	3	1.5	2	5|5|4|6|4|0|0|5|5|5|5|6|4|5|9|4|5|4|4|3|5|4|6|3|4|5|3|4|0|3|2|2|6|3|6|2|6|6|2|7|11|5|5|6|5|5|3|3|3|4	0	0	0	0.26	0.57	128	B7Z4C8_HUMAN
ESYT1-C-ter	NP_064519.2	DPYSL5	0	0|3	3	1.5	2	11|6|11|7|14|0|0|7|8|16|10|8|4|6|5|16|10|12|5|10|0|5|14|0|15|0|0|0|0|0|0|0|0|0|0|0|0|0|0|0|0|0|0|0|0|0|0|12|12|9	0	0	0	0.16	0.57	564	DPYL5_HUMAN
ESYT1-C-ter	NP_055862.1	EMC1	0	0|3	3	1.5	2	0|0|0|0|0|0|0|0|0|0|0|0|0|0|0|0|0|0|0|0|0|0|0|0|0|0|0|0|0|0|0|0|0|0|2|0|0|0|0|0|0|0|0|0|0|0|0|0|0|0	0.5	0.99	0.5	15	0.11	993	Q5TG59_HUMAN
ESYT1-C-ter	NP_005947.3	MTHFD1	0	0|3	3	1.5	2	4|3|5|4|0|3|4|0|39|10|14|13|3|0|39|7|12|11|4|6|43|2|2|12|8|47|7|57|14|17|21|11|13|24|128|18|82|123|17|14|23|11|14|24|17|14|11|2|11|2	0	0	0	0.04	0.57	935	C1TC_HUMAN
ESYT1-C-ter	NP_005115.2	NUP153	0	0|3	3	1.5	2	24|22|31|21|25|66|56|24|23|49|32|39|20|20|22|44|25|44|27|33|3|34|34|0|39|7|0|5|0|0|0|0|0|0|17|0|7|22|0|9|0|2|0|0|0|0|2|38|46|43	0	0	0	0.04	0.57	1475	NU153_HUMAN
ESYT1-C-ter	NP_000958.1	RPL3	0	0|3	3	1.5	2	11|16|12|22|12|3|2|7|12|4|10|11|11|4|7|5|12|35|16|34|21|25|11|16|28|12|11|11|6|11|15|17|12|12|19|17|20|10|22|20|25|9|18|23|16|13|14|12|5|6	0	0	0	0.08	0.57	403	G5E9G0_HUMAN
ESYT1-C-ter	NP_004715.1	ZW10	0	0|3	3	1.5	2	0|2|2|3|0|0|2|0|0|0|2|0|0|0|0|2|0|0|0|0|0|0|2|0|2|0|0|0|0|0|0|0|0|0|0|0|0|0|0|0|0|0|0|0|0|0|0|0|0|0	0.37	0.74	0.37	2.21	0.22	779	ZW10_HUMAN
ESYT1-C-ter	NP_683758.1	SNX1	0	0|3	3	1.5	2	12|12|12|14|18|33|31|19|12|51|14|16|9|10|16|40|22|14|10|12|2|24|16|0|15|0|0|0|0|0|0|0|0|0|0|0|0|0|0|2|3|0|0|0|0|0|0|9|14|9	0	0	0	0.08	0.57	457	SNX1_HUMAN
ESYT1-C-ter	NP_001072992.1	PAICS	1	0|3	3	1.5	2	30|20|20|18|25|8|5|17|26|23|25|25|12|16|32|52|24|30|19|26|2|20|22|0|23|0|0|0|0|0|0|0|0|0|0|0|0|0|0|0|0|0|0|0|0|0|0|22|24|33	0	0	0	0.06	0.57	425	D6RF62_HUMAN
ESYT1-C-ter	NP_056138.1	UFL1	0	0|3	3	1.5	2	0|0|0|0|0|4|5|0|0|0|0|0|0|0|0|0|0|0|0|0|0|0|0|0|0|0|0|0|0|0|0|0|0|0|8|0|0|5|0|0|0|0|0|0|0|0|0|0|0|0	0.36	0.72	0.36	1.7	0.22	794	UFL1_HUMAN
ESYT1-C-ter	NP_001677.2	ATP5F1B	1	0|3	3	1.5	2	5|3|6|10|0|9|9|13|29|8|8|12|12|0|31|9|8|30|5|0|17|5|2|11|11|19|2|15|2|2|3|3|2|7|69|6|21|60|4|10|6|6|5|6|6|12|9|5|0|0	0	0	0	0.08	0.57	529	ATPB_HUMAN
ESYT1-C-ter	NP_001409.3	EIF4G2	0	0|3	3	1.5	2	8|8|11|6|12|35|44|0|12|10|9|12|0|2|6|11|11|10|8|5|0|5|8|0|10|0|0|0|0|0|0|0|0|0|2|0|0|2|0|0|0|0|0|0|0|0|0|6|12|16	0	0	0	0.13	0.57	907	D3DQV9_HUMAN
ESYT1-C-ter	NP_060495.2	GPATCH1	0	0|3	3	1.5	2	0|3|6|13|15|33|38|0|4|3|3|4|5|4|7|4|8|7|4|11|0|8|7|0|13|0|0|0|0|0|0|0|0|0|0|0|0|0|0|0|0|0|0|0|0|0|0|18|9|6	0	0	0	0.16	0.57	931	GPTC1_HUMAN
ESYT1-C-ter	NP_003741.1	EIF3A	0	0|3	3	1.5	2	31|33|47|43|43|20|21|18|37|38|42|50|12|6|32|29|44|57|38|42|0|49|38|0|54|0|0|0|0|0|0|0|0|0|0|0|0|2|0|0|0|2|0|0|0|0|3|25|15|17	0	0	0	0.04	0.57	1382	EIF3A_HUMAN
ESYT1-C-ter	NP_060069.3	VEZT	0	0|3	3	1.5	2	0|0|0|0|0|0|0|0|0|0|0|0|0|0|0|0|0|0|0|0|0|0|0|0|0|0|0|0|0|0|0|0|0|0|0|0|0|0|0|0|0|0|0|0|0|0|0|0|0|0	0.5	1	0.5	15	0.08	779	VEZA_HUMAN
ESYT1-C-ter	NP_001153218.1	ABR	0	0|3	3	1.5	2	0|3|4|9|6|30|24|0|3|5|3|6|2|4|8|20|13|5|6|9|0|13|14|0|10|0|0|0|0|0|0|0|0|0|0|0|0|0|0|0|0|0|0|0|0|0|0|8|10|15	0	0	0	0.16	0.57	813	B7Z683_HUMAN
ESYT1-C-ter	NP_065134.1	NUP107	0	0|3	3	1.5	2	8|2|6|3|4|6|7|0|8|4|9|11|0|0|8|5|8|10|6|6|0|8|7|0|10|0|0|0|0|0|0|0|0|0|4|0|0|3|0|0|0|0|0|0|0|0|0|2|0|2	0	0	0	0.26	0.48	925	G3V1T4_HUMAN
ESYT1-C-ter	NP_659400.2	FAM91A1	0	0|3	3	1.5	2	4|0|6|5|7|6|10|0|4|5|6|7|3|0|3|3|5|6|4|4|0|6|5|0|8|0|0|0|0|0|0|0|0|0|0|0|0|0|0|0|0|0|0|0|0|0|0|4|2|10	0	0	0	0.3	0.46	838	E7ER68_HUMAN
ESYT1-C-ter	NP_444280.2	SNAP47	0	0|3	3	1.5	2	0|0|0|0|0|0|0|0|0|0|0|0|0|0|0|0|0|0|0|0|0|0|0|0|0|0|0|0|0|0|0|0|0|0|3|0|0|0|0|0|0|0|0|0|0|0|0|0|0|0	0.49	0.98	0.49	12.5	0.11	464	A0A087X0B7_HUMAN
ESYT1-C-ter	NP_009176.2	ATXN2L	0	0|3	3	1.5	2	32|37|43|37|51|61|62|41|37|58|45|54|37|36|65|72|48|53|49|49|6|42|36|0|55|4|0|4|2|2|3|0|2|0|6|2|10|11|3|4|0|0|0|2|0|0|3|30|37|45	0	0	0	0.03	0.57	1075	A0A0C4DGL7_HUMAN
ESYT1-C-ter	NP_056067.2	EHBP1	0	0|3	3	1.5	2	6|6|7|2|7|13|13|0|6|0|3|5|0|0|3|3|10|3|2|2|0|13|5|0|5|0|0|0|0|0|0|0|0|0|0|0|0|0|0|0|0|0|0|0|0|0|0|5|0|4	0	0	0	0.3	0.46	1231	EHBP1_HUMAN
ESYT1-C-ter	NP_000971.1	RPL18A	0	2|0	2	1	2	6|7|7|7|5|8|6|4|5|0|4|5|5|3|6|2|4|8|4|7|8|6|5|4|10|5|4|3|3|4|4|8|4|6|4|3|5|5|5|12|11|12|10|8|7|11|6|5|0|0	0	0	0	0.13	0.57	176	M0R1A7_HUMAN
ESYT1-C-ter	NP_001123995.1	CSDE1	0	2|0	2	1	2	26|24|20|18|22|58|68|14|26|26|33|34|20|11|25|25|30|25|20|31|3|23|26|0|28|0|0|0|0|0|0|0|0|3|0|0|0|0|0|0|0|2|0|0|0|0|0|19|32|16	0	0	0	0.04	0.57	813	CSDE1_HUMAN
ESYT1-C-ter	NP_001124192.1	AHCYL2	0	2|0	2	1	2	0|0|0|0|0|0|2|0|0|0|2|0|0|0|0|0|0|2|0|0|0|3|0|0|2|0|0|0|0|0|0|0|0|0|0|0|0|0|0|0|0|0|0|0|0|0|0|0|0|0	0.35	0.69	0.35	2.27	0.23	610	SAHH3_HUMAN
ESYT1-C-ter	NP_006448.4	PDLIM5	0	2|0	2	1	2	11|14|14|18|19|23|27|7|8|36|16|15|6|6|8|22|14|15|13|10|0|18|13|0|15|0|0|0|0|0|0|0|0|0|0|0|0|0|0|0|0|0|0|0|0|0|0|7|13|12	0	0	0	0.07	0.57	596	PDLI5_HUMAN
ESYT1-C-ter	NP_000998.1	RPS4X	0	2|0	2	1	2	2|4|3|5|3|0|0|3|8|0|5|7|13|2|5|3|2|8|4|5|15|0|3|14|5|10|6|10|4|7|8|6|5|4|12|6|12|9|6|12|16|10|8|22|13|11|15|4|3|3	0	0	0	0.09	0.57	263	RS4X_HUMAN
ESYT1-C-ter	NP_000960.2	RPL5	0	2|0	2	1	2	6|5|6|9|8|6|8|6|9|6|3|7|7|6|10|9|7|17|6|9|8|14|13|11|13|5|6|6|4|6|9|7|6|5|11|7|12|6|9|11|14|6|7|8|7|9|12|3|4|5	0	0	0	0.1	0.57	297	RL5_HUMAN
ESYT1-C-ter	NP_060672.2	MACO1	0	2|0	2	1	2	0|0|0|0|0|6|6|0|2|0|2|0|0|0|0|0|2|0|0|0|0|0|0|0|0|0|0|0|0|0|0|0|0|0|0|0|0|0|0|0|0|0|0|0|0|0|0|0|0|0	0.3	0.61	0.3	1.39	0.24	664	MACOI_HUMAN
ESYT1-C-ter	NP_000992.1	RPL36AL	0	2|0	2	1	2	0|3|0|0|0|0|0|0|0|0|0|0|0|0|0|0|0|0|0|0|0|0|0|0|0|0|0|0|0|0|0|2|5|0|0|0|0|0|0|0|10|4|0|9|4|0|0|0|0|0	0.06	0.12	0.06	0.68	0.3	106	RL36L_HUMAN
ESYT1-C-ter	NP_055140.1	CORO1C	0	2|0	2	1	2	5|16|10|12|9|5|8|0|11|9|11|14|4|8|7|6|11|10|10|13|0|2|11|0|13|0|0|0|0|0|0|0|0|0|0|0|0|0|0|0|0|0|0|0|0|44|0|25|4|4	0	0	0	0.09	0.57	474	B4E3S0_HUMAN
ESYT1-C-ter	NP_061913.3	ELP4	0	2|0	2	1	2	4|7|7|8|9|8|19|4|9|7|11|10|3|5|9|7|12|8|9|5|0|4|4|0|6|0|0|0|0|0|0|0|0|0|0|0|0|0|0|0|0|0|0|0|0|0|0|10|8|4	0	0	0	0.13	0.57	424	G5E9D4_HUMAN
ESYT1-C-ter	NP_001367.2	DYNC1H1	0	2|0	2	1	2	20|12|29|40|19|4|0|2|42|13|25|16|6|2|27|15|22|58|21|45|16|17|24|3|53|12|0|14|2|4|7|3|3|9|59|6|31|68|5|11|16|6|10|21|14|12|15|14|8|9	0	0	0	0.03	0.57	4646	DYHC1_HUMAN
ESYT1-C-ter	NP_005774.2	TXNDC9	0	2|0	2	1	2	2|4|3|2|0|6|5|0|3|5|5|4|0|0|4|5|0|2|2|3|0|5|2|0|4|0|0|0|0|0|0|0|0|0|0|0|0|0|0|0|0|0|0|0|0|0|0|0|3|2	0	0	0	0.35	0.4	226	G3XAJ4_HUMAN
ESYT1-C-ter	NP_003746.2	EIF3G	0	2|0	2	1	2	9|10|11|15|16|14|12|9|6|11|8|12|4|8|6|11|9|19|9|13|0|8|12|0|14|0|0|2|0|0|0|0|0|0|3|0|0|2|0|2|0|2|0|0|0|0|0|8|5|8	0	0	0	0.1	0.57	320	EIF3G_HUMAN
ESYT1-C-ter	NP_981944.1	STMN1	0	2|0	2	1	2	8|10|14|6|12|23|27|4|8|8|18|16|4|0|11|12|13|15|9|15|0|6|4|0|14|0|0|0|0|0|0|0|0|0|0|0|0|0|0|0|0|0|0|0|0|0|0|5|11|6	0	0	0	0.09	0.57	149	STMN1_HUMAN
ESYT1-C-ter	NP_067000.1	LSM2	0	2|0	2	1	2	2|0|2|2|2|0|0|0|2|3|4|2|0|2|2|3|2|3|4|2|0|2|4|0|3|0|0|0|0|0|0|0|0|0|0|0|0|0|0|0|0|0|0|0|0|0|0|4|3|4	0	0	0	0.44	0.37	95	LSM2_HUMAN
ESYT1-C-ter	NP_149107.4	NEK9	0	2|0	2	1	2	17|8|16|14|14|22|14|8|16|19|19|28|5|10|16|21|23|20|8|13|0|9|13|0|17|0|0|0|0|0|0|0|0|0|0|0|0|0|0|0|0|0|0|0|0|0|0|5|14|9	0	0	0	0.07	0.57	979	A0A7I2V454_HUMAN
ESYT1-C-ter	NP_001129171.1	YWHAZ	0	2|0	2	1	2	8|7|7|12|11|2|2|0|9|22|12|11|0|6|6|18|9|10|7|10|6|5|6|0|10|3|0|4|2|0|3|0|0|4|5|0|2|0|2|3|4|4|0|3|3|0|0|7|7|11	0	0	0	0.11	0.57	245	B0AZS6_HUMAN
ESYT1-C-ter	NP_000994.1	RPLP1	0	2|0	2	1	2	0|0|0|2|0|0|0|0|5|0|3|4|0|0|7|2|3|3|0|5|2|2|2|0|4|2|2|3|0|2|2|2|2|2|7|2|2|4|0|0|2|2|2|0|0|3|3|3|2|0	0	0	0	0.32	0.41	114	RLA1_HUMAN
ESYT1-C-ter	NP_000959.2	RPL4	0	2|0	2	1	2	7|9|10|9|12|3|5|7|11|6|9|11|6|6|12|11|10|23|11|22|15|11|21|14|21|11|12|10|10|9|9|10|7|17|6|9|18|8|12|30|19|15|20|19|18|13|16|13|9|9	0	0	0	0.06	0.57	427	H3BM89_HUMAN
ESYT1-C-ter	NP_066959.1	RTN1	0	0|2	2	1	2	0|0|0|0|0|0|4|3|0|0|0|0|0|0|0|0|0|0|0|0|0|0|2|0|2|0|0|0|0|0|0|0|0|0|0|0|0|0|0|0|0|0|0|0|0|0|0|0|0|0	0.36	0.72	0.36	2.27	0.22	776	A8MT72_HUMAN
ESYT1-C-ter	NP_004238.3	EFTUD2	0	0|2	2	1	2	39|21|29|30|29|7|7|13|33|38|37|37|18|17|42|39|42|46|31|50|0|26|33|0|51|0|0|5|0|0|0|0|0|0|10|0|3|5|0|0|0|0|0|0|0|0|0|28|32|23	0	0	0	0.03	0.57	972	U5S1_HUMAN
ESYT1-C-ter	NP_001137533.1	COPB1	0	0|2	2	1	2	4|7|11|16|11|13|11|4|7|8|6|5|4|4|16|16|5|12|12|11|9|16|11|0|16|8|4|10|5|4|8|4|6|5|19|6|10|20|9|5|10|7|5|4|9|3|3|9|7|7	0	0	0	0.08	0.57	953	COPB_HUMAN
ESYT1-C-ter	NP_002873.1	RANBP1	0	0|2	2	1	2	2|3|3|4|4|5|9|3|5|5|4|5|4|3|2|5|3|7|4|4|3|3|5|0|6|0|0|2|0|0|0|0|0|0|0|0|2|0|0|0|0|0|0|0|0|2|0|3|5|3	0	0	0	0.23	0.57	201	F6WQW2_HUMAN
ESYT1-C-ter	NP_005310.1	H1-2	0	0|2	2	1	2	18|19|16|22|0|25|17|25|30|47|13|0|42|27|0|40|0|34|0|32|28|0|37|9|65|14|6|9|6|13|14|18|12|13|10|15|11|10|12|40|27|24|24|19|25|22|27|0|4|14	0	0	0	0.03	0.57	213	H12_HUMAN
ESYT1-C-ter	NP_005959.2	HNRNPM	0	0|2	2	1	2	9|5|9|13|9|16|12|3|57|21|25|25|2|3|49|24|29|29|11|16|71|8|10|13|31|86|15|99|11|27|26|15|21|20|194|32|99|129|22|47|34|20|28|34|34|30|41|7|10|7	0	0	0	0.02	0.57	730	HNRPM_HUMAN
ESYT1-C-ter	NP_001252518.1	RTN3	0	0|2	2	1	2	0|0|0|0|0|4|12|0|0|0|0|0|0|0|0|0|0|0|0|0|0|0|0|0|0|0|0|0|0|2|0|0|0|0|0|0|0|0|0|0|0|0|0|0|0|0|0|0|0|0	0.35	0.7	0.35	1.39	0.23	1032	B7Z4M1_HUMAN
ESYT1-C-ter	NP_000975.2	RPL23A	0	0|2	2	1	2	2|2|4|4|4|0|0|5|4|10|9|9|4|6|6|12|8|10|4|9|6|4|3|7|13|3|4|4|2|3|2|4|3|6|2|5|6|4|4|16|17|10|6|16|10|5|8|7|6|5	0	0	0	0.11	0.57	156	A8MUS3_HUMAN
ESYT1-C-ter	NP_057457.1	WWOX	0	0|2	2	1	2	3|2|2|5|3|27|25|0|5|6|4|5|4|3|5|10|7|5|4|4|0|7|3|0|7|0|0|0|0|0|0|0|0|0|0|0|0|0|0|0|0|0|0|0|0|0|0|14|6|5	0	0	0	0.15	0.57	414	WWOX_HUMAN
ESYT1-C-ter	NP_002849.1	ABCD3	1	0|2	2	1	2	9|3|5|6|6|8|9|0|7|7|7|7|3|5|7|10|8|10|4|8|6|2|2|3|9|6|0|6|0|0|0|0|0|3|7|0|5|12|0|0|2|3|0|2|0|0|2|6|12|4	0	0	0	0.13	0.57	659	ABCD3_HUMAN
ESYT1-C-ter	NP_954657.1	KRT18	0	0|2	2	1	2	11|7|8|7|5|27|26|3|25|8|21|20|2|3|13|4|11|21|7|15|17|3|4|3|17|27|4|21|2|7|8|10|8|5|30|9|21|23|6|4|4|6|8|5|8|5|7|9|0|5	0	0	0	0.06	0.57	430	K1C18_HUMAN
ESYT1-C-ter	NP_001026884.3	INF2	0	0|2	2	1	2	0|0|0|0|0|4|5|0|4|0|0|0|0|0|2|0|3|0|2|0|0|0|0|0|0|0|0|0|0|0|0|0|0|0|3|0|0|2|0|0|0|0|0|0|0|0|0|0|0|0	0.16	0.32	0.16	1	0.27	1240	A0A6Q8PHA2_HUMAN
ESYT1-C-ter	NP_001041675.1	CLCC1	0	0|2	2	1	2	2|0|0|0|0|0|0|0|0|0|0|0|0|0|0|0|0|0|0|0|0|0|0|0|0|0|0|0|0|2|0|0|0|0|0|0|0|0|0|0|0|0|0|0|0|0|0|0|0|0	0.46	0.93	0.46	6.25	0.19	551	CLCC1_HUMAN
ESYT1-C-ter	NP_078994.3	RABL6	0	0|2	2	1	2	4|4|4|4|5|8|4|0|2|5|5|8|0|0|4|6|2|4|3|2|0|6|6|0|4|0|0|0|0|0|0|0|0|0|0|0|0|0|0|0|0|0|0|0|0|0|0|6|4|2	0	0	0	0.25	0.57	729	G3V154_HUMAN
ESYT1-C-ter	NP_112200.2	VMP1	0	0|2	2	1	2	0|0|0|0|0|0|0|0|0|0|0|0|0|0|0|0|0|2|0|0|0|0|0|0|0|0|0|0|0|0|0|0|0|0|0|0|0|0|0|0|0|0|0|0|0|0|0|0|0|0	0.48	0.97	0.48	10	0.17	406	VMP1_HUMAN
ESYT1-C-ter	NP_064508.3	TM9SF3	0	0|2	2	1	2	0|0|0|0|0|0|0|0|0|0|0|0|0|0|0|0|0|0|0|0|0|0|0|0|0|0|0|0|0|0|0|0|0|0|0|0|3|0|0|0|0|0|0|0|0|0|0|0|0|0	0.48	0.96	0.48	8.33	0.18	589	Q5TB53_HUMAN
ESYT1-C-ter	NP_001073141.1	FNDC3A	0	0|2	2	1	2	0|0|0|0|0|0|2|0|0|0|0|0|0|0|0|0|0|0|0|0|0|0|0|0|0|0|0|0|0|0|0|0|0|0|0|0|0|0|0|0|0|0|0|0|0|0|0|0|0|0	0.48	0.97	0.48	10	0.17	1198	G5E9X3_HUMAN
ESYT1-C-ter	NP_067045.1	PRUNE1	0	0|2	2	1	2	2|0|2|3|3|7|8|0|7|5|2|0|0|2|3|3|4|0|0|4|0|0|3|0|4|0|0|0|0|0|0|0|0|0|0|0|0|0|0|0|0|0|0|0|0|0|0|4|2|0	0	0	0	0.37	0.39	453	Q5SZF2_HUMAN
ESYT1-C-ter	NP_003293.2	TRIP6	0	0|2	2	1	2	0|0|0|0|2|2|3|0|2|2|0|0|0|0|0|0|0|0|2|2|0|0|4|0|3|0|0|0|0|2|4|5|0|2|4|3|2|4|3|0|0|0|0|0|0|0|0|2|0|2	0	0	0	0.45	0.37	476	TRIP6_HUMAN
ESYT1-C-ter	NP_001164014.1	PGAM5	1	0|2	2	1	2	8|14|16|11|14|2|3|8|21|9|12|15|5|5|16|15|11|10|11|10|4|15|10|0|12|2|0|0|0|2|2|0|2|2|5|2|2|4|3|3|2|0|0|3|0|0|4|4|10|8	0	0	0	0.09	0.57	289	PGAM5_HUMAN
ESYT1-C-ter	NP_055083.1	MAPRE2	0	0|2	2	1	2	4|9|12|10|9|5|6|4|6|9|11|10|7|5|7|11|8|19|9|8|0|8|10|0|11|4|0|4|0|0|0|0|0|0|4|0|5|3|0|0|0|0|0|0|0|0|0|6|12|5	0	0	0	0.11	0.57	327	MARE2_HUMAN
ESYT1-C-ter	NP_000692.2	ATP1A1	0	0|2	2	1	2	0|0|0|0|0|2|0|0|7|0|3|4|0|0|3|0|3|3|2|0|5|4|6|0|2|2|0|4|0|0|0|0|0|4|11|2|5|10|0|5|6|0|2|2|3|0|0|3|0|0	0	0	0	0.24	0.57	1023	AT1A1_HUMAN
ESYT1-C-ter	NP_001651.1	ARF4	0	0|2	2	1	2	6|3|3|2|2|0|0|0|8|2|7|7|4|0|11|0|5|9|4|5|6|0|0|5|6|10|2|9|2|0|5|0|5|0|10|5|11|13|5|6|3|4|7|5|5|0|0|0|2|2	0	0	0	0.14	0.57	180	ARF4_HUMAN

## Sheet: C ESYT2_N
Bait	Prey	PreyGene	Mitocarta3	Spec	SpecSum	AvgSpec	NumReplicates	ctrlCounts	AvgP	MaxP	SaintScore	FoldChange	BFDR	PreySequenceLength	UniProtID
ESYT2-N-ter	NP_056107.1	ESYT1	0	953|734	1687	843.5	2	3|0|3|7|2|21|30|2|7|2|7|9|0|6|7|7|4|2|5|3|0|4|3|0|6|0|0|0|0|0|0|0|0|0|0|0|0|0|0|0|0|0|0|0|0|0|0|8|11|10	1	1	1	124.78	0	1104	ESYT1_HUMAN
ESYT2-N-ter	NP_942131.1	ACACA	1	976|502	1478	739	2	152|128|204|171|268|415|351|40|185|397|351|393|45|121|317|482|367|146|189|270|1225|222|379|511|290|1192|631|1195|468|697|1099|770|1372|621|783|832|1759|964|1120|969|1957|1279|1300|2426|1428|719|1037|622|389|401	0	0	0	0.68	0.57	2383	A0A0C4DGT1_HUMAN
ESYT2-N-ter	NP_006000.2	TUBA1A	0	475|339	814	407	2	140|0|136|0|144|73|70|224|152|399|0|0|0|0|131|376|94|0|155|0|0|218|176|0|165|95|0|89|0|0|0|41|0|88|141|0|154|188|0|0|0|53|65|70|0|0|48|0|0|187	0	0	0	2.69	0.54	451	TBA1A_HUMAN
ESYT2-N-ter	NP_071504.2	PC	1	327|269	596	298	2	72|69|106|109|115|358|287|84|93|134|130|140|80|92|107|132|140|114|93|131|560|144|142|439|127|510|353|553|274|436|634|500|657|439|329|543|774|282|523|487|818|530|448|962|611|343|433|226|136|121	0	0	0	0.58	0.57	1178	PYC_HUMAN
ESYT2-N-ter	NP_821133.1	TUBB	0	362|222	584	292	2	81|70|89|92|105|55|59|143|164|337|94|112|102|79|171|271|99|153|143|139|110|180|156|67|122|131|61|135|61|69|79|75|80|96|213|76|160|252|85|74|112|78|83|111|91|62|65|189|115|139	0	0	0	1.84	0.56	444	TBB5_HUMAN
ESYT2-N-ter	NP_003371.2	VIM	0	343|208	551	275.5	2	131|70|143|150|154|67|64|161|142|145|99|95|149|97|142|152|108|237|129|250|89|150|135|69|255|67|42|76|45|47|64|63|59|62|74|63|96|63|81|102|93|116|75|88|85|45|67|136|83|93	0	0	0	1.93	0.56	466	B0YJC4_HUMAN
ESYT2-N-ter	NP_071415.1	MCCC2	1	314|229	543	271.5	2	56|36|52|55|74|0|0|58|76|116|93|101|47|67|90|118|111|70|63|78|203|92|85|183|88|246|195|200|120|248|312|203|265|145|152|206|314|152|286|205|564|415|378|789|268|258|391|283|109|127	0	0	0	0.97	0.56	563	D6R9R1_HUMAN
ESYT2-N-ter	NP_006073.2	TUBA1B	0	543|0	543	271.5	2	149|81|177|112|176|110|92|0|170|512|122|152|0|0|156|483|109|197|183|175|95|251|0|0|202|0|43|0|56|0|64|0|61|92|152|67|161|208|85|0|0|0|69|74|0|62|0|0|319|0	0	0	0	1.46	0.55	451	TBA1B_HUMAN
ESYT2-N-ter	NP_003267.1	TMPO	0	316|214	530	265	2	27|28|31|24|30|111|62|37|26|41|30|29|35|37|24|57|29|50|29|45|6|31|32|0|56|4|0|0|2|2|0|0|0|0|2|2|0|2|6|7|7|2|2|7|4|0|4|41|58|56	1	1	1	6.42	0	694	G5E972_HUMAN
ESYT2-N-ter	NP_005337.2	HSPA1B	0	294|216	510	255	2	234|150|341|215|438|52|47|204|167|422|234|240|185|201|134|409|169|406|345|417|127|367|350|102|379|79|88|77|92|118|154|129|162|133|75|113|122|71|142|87|127|127|146|119|118|54|82|399|361|327	0	0	0	0.88	0.56	641	HS71A_HUMAN
ESYT2-N-ter	NP_116093.1	TUBA1C	0	0|450	450	225	2	0|0|0|0|0|0|0|0|164|0|0|0|211|218|146|0|0|178|0|0|93|0|0|63|0|104|0|102|0|47|0|0|0|0|151|0|155|199|0|65|0|0|0|0|62|62|53|0|318|0	0.49	0.98	0.49	2.35	0.11	449	F5H5D3_HUMAN
ESYT2-N-ter	NP_006079.1	TUBB4B	0	281|167	448	224	2	68|55|60|72|71|46|48|114|128|211|69|85|77|74|128|162|74|126|101|97|99|122|115|61|94|120|54|127|56|61|74|70|72|92|185|71|148|185|73|68|102|77|76|100|84|54|0|128|97|113	0	0	0	1.83	0.55	445	TBB4B_HUMAN
ESYT2-N-ter	NP_006078.2	TUBB4A	0	272|171	443	221.5	2	67|0|55|64|65|0|0|82|132|195|71|83|0|52|125|136|73|109|91|83|87|112|108|45|83|111|41|116|47|51|62|62|62|79|176|62|140|184|65|59|90|66|65|86|70|47|51|116|84|71	0	0	0	2.01	0.55	444	TBB4A_HUMAN
ESYT2-N-ter	NP_064551.3	MCCC1	1	275|159	434	217	2	41|33|33|39|46|173|133|30|75|73|76|80|27|38|77|81|76|57|38|54|458|58|56|240|50|381|215|408|191|374|476|323|434|186|283|435|592|270|398|272|701|372|497|973|439|277|375|263|61|68	0	0	0	0.55	0.57	725	E9PHF7_HUMAN
ESYT2-N-ter	NP_001121164.1	PCCA	1	224|135	359	179.5	2	56|50|65|62|82|140|129|74|55|123|68|65|67|111|79|139|84|60|70|83|289|128|106|246|80|191|208|244|192|216|280|186|266|218|169|220|418|154|247|302|561|257|250|738|284|180|344|266|88|82	0	0	0	0.65	0.56	702	PCCA_HUMAN
ESYT2-N-ter	NP_006588.1	HSPA8	0	194|148	342	171	2	120|98|132|110|163|57|57|153|134|245|151|157|153|168|118|249|161|172|139|245|119|205|200|102|210|92|86|80|102|106|136|130|139|144|76|132|93|61|143|58|97|114|112|75|89|64|71|191|308|214	0	0	0	0.96	0.56	646	A8K7Q2_HUMAN
ESYT2-N-ter	NP_001393.1	EEF1A1	0	221|116	337	168.5	2	36|47|68|56|82|54|53|112|74|168|51|55|81|108|76|172|49|139|87|89|59|143|115|36|98|55|36|40|40|36|63|29|36|56|81|24|120|105|47|61|74|46|52|70|74|38|31|150|216|216	0	0	0	1.51	0.56	462	EF1A1_HUMAN
ESYT2-N-ter	NP_821080.1	TUBB2B	0	220|115	335	167.5	2	57|50|59|0|0|0|0|106|0|195|0|0|65|70|0|153|0|0|85|0|91|0|95|52|0|100|0|111|51|51|61|0|0|79|158|60|132|163|69|56|88|58|0|87|74|48|49|0|94|107	0	0	0	1.73	0.55	445	TBB2B_HUMAN
ESYT2-N-ter	NP_000523.2	PCCB	1	191|131	322	161	2	50|41|48|57|67|0|0|63|61|97|58|67|54|61|49|133|63|58|58|61|224|82|79|252|64|165|234|176|135|190|305|185|264|163|138|264|335|103|230|165|414|204|252|529|193|122|204|371|81|92	0	0	0	0.69	0.56	539	PCCB_HUMAN
ESYT2-N-ter	NP_002287.2	LBR	0	167|145	312	156	2	12|12|12|17|22|25|22|20|18|22|21|26|11|22|24|12|17|23|18|25|7|31|25|5|29|11|5|9|2|6|8|6|4|6|20|4|13|25|6|9|10|7|7|8|12|8|3|51|18|20	1	1	1	6.89	0	615	LBR_HUMAN
ESYT2-N-ter	NP_000996.2	RPS3	0	167|118	285	142.5	2	36|30|32|29|34|7|3|40|46|51|35|42|40|33|42|49|38|58|39|41|42|33|31|30|42|50|21|46|23|29|32|33|36|31|57|30|60|59|35|34|54|29|31|49|40|32|36|30|70|34	0.5	1	0.5	3.06	0.05	243	RS3_HUMAN
ESYT2-N-ter	NP_001084.3	ACACB	1	165|87	252	126	2	21|11|0|0|24|71|69|0|0|0|51|60|0|0|33|40|46|0|0|25|196|27|0|99|0|170|96|154|104|126|200|145|212|122|105|100|295|173|177|141|313|198|255|421|250|137|198|87|44|49	0	0	0	0.7	0.56	2458	ACACB_HUMAN
ESYT2-N-ter	NP_008835.5	PRKDC	0	102|144	246	123	2	63|38|50|56|51|25|14|17|71|31|56|66|23|18|74|33|56|82|46|70|51|60|49|23|73|46|12|47|13|28|26|23|18|22|123|33|71|118|21|25|52|32|37|52|39|38|44|75|38|39	0	0	0	1.92	0.54	4128	PRKDC_HUMAN
ESYT2-N-ter	NP_006077.2	TUBB3	0	143|96	239	119.5	2	0|0|0|0|0|0|0|0|0|0|0|0|0|0|0|0|0|65|0|0|0|0|0|0|0|84|0|0|0|0|0|0|0|0|149|0|91|144|0|0|0|0|0|0|0|0|0|0|0|47	0.91	0.98	0.91	5.15	0.01	450	A0A0B4J269_HUMAN
ESYT2-N-ter	NP_001447.2	FLNA	0	105|126	231	115.5	2	658|626|1122|552|866|1019|729|1213|825|2206|843|750|822|1166|558|1787|590|1432|1161|1157|11|1112|1092|0|1084|4|0|8|6|3|2|2|0|7|9|5|17|9|10|12|10|16|8|5|11|14|14|2903|1921|1958	0	0	0	0.1	0.57	2639	FLNA_HUMAN
ESYT2-N-ter	NP_004095.4	FASN	1	105|116	221	110.5	2	514|331|678|433|873|629|558|752|702|1359|839|943|701|828|633|1511|771|762|830|765|60|1097|1063|24|768|42|26|32|27|43|55|34|43|50|25|33|52|33|52|51|49|46|44|56|35|35|42|771|1616|1258	0	0	0	0.13	0.57	2511	FAS_HUMAN
ESYT2-N-ter	NP_001367.2	DYNC1H1	0	76|137	213	106.5	2	20|12|29|40|19|4|0|2|42|13|25|16|6|2|27|15|22|58|21|45|16|17|24|3|53|12|0|14|2|4|7|3|3|9|59|6|31|68|5|11|16|6|10|21|14|12|15|14|8|9	0.5	1	0.5	3.66	0.07	4646	DYHC1_HUMAN
ESYT2-N-ter	NP_002943.2	RPS2	0	128|82	210	105	2	16|10|14|15|17|8|7|22|35|22|15|18|20|18|38|19|17|28|12|20|20|29|19|19|18|22|12|20|12|16|24|16|16|15|43|21|28|44|12|15|21|12|15|28|16|14|14|13|18|12	1	1	1	4.28	0	293	RS2_HUMAN
ESYT2-N-ter	NP_001419.1	ENO1	0	86|118	204	102	2	21|17|41|32|36|13|18|21|53|51|39|58|26|14|47|25|33|60|37|23|54|34|25|34|26|78|17|73|24|29|30|32|29|39|49|30|85|90|23|47|58|25|42|48|50|18|24|19|26|26	0	0	0	2.01	0.52	434	A0A2R8Y6G6_HUMAN
ESYT2-N-ter	NP_004037.1	ATP5F1A	1	127|68	195	97.5	2	15|14|18|25|17|4|2|32|67|44|31|24|26|18|57|47|30|44|14|22|64|17|10|27|23|101|23|81|15|26|31|27|27|35|128|32|77|112|29|37|27|32|33|23|45|33|41|40|31|29	0	0	0	1.87	0.52	553	ATPA_HUMAN
ESYT2-N-ter	NP_110379.2	TCP1	0	115|68	183	91.5	2	57|50|72|47|77|6|9|58|104|219|126|116|57|43|106|304|122|136|76|114|37|74|81|15|125|44|12|47|13|21|20|18|28|25|40|19|53|56|24|26|37|21|23|26|26|16|18|49|75|51	0	0	0	0.95	0.56	556	E7EQR6_HUMAN
ESYT2-N-ter	NP_001203.1	C1QBP	1	115|53	168	84	2	21|10|19|9|19|0|0|22|33|38|37|47|19|27|34|42|33|21|29|28|8|26|39|2|29|5|2|6|2|4|5|3|5|5|8|4|10|11|6|4|3|2|0|3|0|4|6|29|22|19	0.5	1	0.5	3.16	0.06	282	I3L3B0_HUMAN
ESYT2-N-ter	NP_115914.1	TUBB6	0	83|54	137	68.5	2	34|16|0|24|26|0|18|41|62|64|32|37|22|19|63|43|34|44|33|33|54|38|0|20|43|67|0|69|23|27|29|31|30|38|107|31|73|113|28|30|39|29|31|35|33|22|28|40|34|26	0	0	0	1.35	0.55	446	K7EJ64_HUMAN
ESYT2-N-ter	NP_001143.2	SLC25A5	1	83|51	134	67	2	18|14|15|9|17|18|15|24|39|36|18|21|24|26|37|24|17|21|17|22|20|24|21|21|20|29|11|32|9|11|14|16|15|22|52|21|43|75|27|36|32|19|31|31|25|19|18|24|15|15	0	0	0	2.15	0.45	298	ADT2_HUMAN
ESYT2-N-ter	NP_036439.2	EPB41L3	0	64|68	132	66	2	40|39|58|45|52|126|126|34|36|58|36|31|33|43|21|72|32|48|43|53|0|70|52|0|55|0|0|0|0|0|0|0|0|0|0|0|0|0|0|0|0|0|0|0|0|0|0|56|47|44	0	0	0	1.24	0.55	1087	A0A0A0MRA8_HUMAN
ESYT2-N-ter	NP_006316.1	RAN	0	88|41	129	64.5	2	18|15|16|16|24|7|4|33|21|38|28|34|24|24|28|32|26|22|20|22|18|29|27|23|23|22|25|31|15|12|21|11|20|19|31|15|34|36|25|23|23|14|18|27|24|11|13|21|20|31	0.5	1	0.5	2.29	0.06	216	B4DV51_HUMAN
ESYT2-N-ter	NP_001159477.1	EPB41	0	66|57	123	61.5	2	22|33|36|32|32|88|85|12|22|41|31|29|18|20|20|36|30|31|37|29|0|39|29|0|26|0|0|0|0|0|0|0|0|0|0|0|0|0|0|0|0|0|0|0|0|0|0|51|32|49	0	0	0	1.71	0.53	864	A0A2R8Y5G2_HUMAN
ESYT2-N-ter	NP_000969.1	RPL23	0	70|49	119	59.5	2	5|2|7|7|7|0|2|5|27|5|5|4|2|3|19|11|3|7|9|6|7|6|5|0|4|7|2|10|7|6|6|4|9|10|22|5|19|34|8|7|11|36|8|14|8|7|9|3|5|4	0.96	1	0.96	4.65	0.01	140	J3KTJ3_HUMAN
ESYT2-N-ter	NP_006311.2	PGRMC2	0	63|53	116	58	2	3|2|2|2|2|13|9|0|4|3|4|3|3|2|2|5|3|0|2|0|0|2|2|0|0|0|0|0|0|0|0|0|0|0|0|0|0|0|0|0|0|0|0|0|0|0|0|8|6|8	1	1	1	16.11	0	247	PGRC2_HUMAN
ESYT2-N-ter	NP_000108.1	EMD	0	67|47	114	57	2	3|5|4|2|3|11|16|2|4|15|5|6|0|0|3|6|6|0|4|0|3|4|3|2|4|6|5|9|5|8|5|6|6|5|5|7|5|3|7|3|4|7|5|4|7|5|3|3|0|0	1	1	1	8.24	0	254	EMD_HUMAN
ESYT2-N-ter	NP_001627.2	SLC25A6	1	73|41	114	57	2	0|0|0|10|0|14|14|0|37|0|16|20|0|0|39|0|16|19|0|21|19|0|0|0|0|27|0|33|0|9|12|13|13|17|55|19|39|77|0|31|25|17|30|23|20|18|14|23|0|0	0	0	0	2.13	0.43	298	ADT3_HUMAN
ESYT2-N-ter	NP_005338.1	HSPA5	0	57|53	110	55	2	28|30|32|32|43|29|23|26|39|41|32|32|46|23|39|51|29|53|32|24|19|38|50|5|30|22|7|21|14|18|20|23|15|25|19|21|25|17|19|23|23|21|20|14|28|17|20|40|63|55	0	0	0	1.46	0.54	654	BIP_HUMAN
ESYT2-N-ter	NP_006546.1	YKT6	0	67|43	110	55	2	2|0|0|0|0|10|7|0|0|0|0|0|0|0|0|0|0|0|0|0|0|0|0|0|0|0|0|0|0|0|0|0|0|0|0|0|0|0|0|0|0|0|0|0|0|0|0|0|0|0	1	1	1	72.37	0	198	A0A7I2V4L6_HUMAN
ESYT2-N-ter	NP_031381.2	HSP90AB1	0	63|43	106	53	2	25|22|25|26|22|29|36|29|23|37|19|32|21|10|26|28|21|28|32|25|42|32|34|30|24|29|28|26|36|32|50|29|36|38|29|28|36|34|42|37|41|30|34|35|28|26|29|28|45|25	0	0	0	1.49	0.53	724	HS90B_HUMAN
ESYT2-N-ter	NP_001407.1	EIF4A1	0	62|44	106	53	2	20|16|24|23|20|7|5|26|38|42|21|25|30|21|42|41|24|40|26|28|24|49|25|22|28|38|23|42|17|18|27|21|27|32|60|22|46|62|25|29|37|19|32|28|37|22|19|26|26|29	0	0	0	1.45	0.54	406	IF4A1_HUMAN
ESYT2-N-ter	NP_005561.1	LMAN1	0	55|50	105	52.5	2	0|0|0|0|0|0|0|0|0|0|0|0|0|0|0|0|0|0|0|0|0|0|0|0|0|0|0|0|0|0|0|0|0|0|0|0|0|0|0|0|0|0|0|0|0|0|0|0|0|0	1	1	1	525	0	510	LMAN1_HUMAN
ESYT2-N-ter	NP_055862.1	EMC1	0	35|60	95	47.5	2	0|0|0|0|0|0|0|0|0|0|0|0|0|0|0|0|0|0|0|0|0|0|0|0|0|0|0|0|0|0|0|0|0|0|2|0|0|0|0|0|0|0|0|0|0|0|0|0|0|0	1	1	1	475	0	993	Q5TG59_HUMAN
ESYT2-N-ter	NP_001010.2	RPS15A	0	63|30	93	46.5	2	13|9|9|9|9|6|3|4|14|17|10|9|2|12|14|14|9|12|9|10|11|10|7|8|12|13|6|14|6|8|8|11|9|5|23|12|17|27|7|15|17|11|13|17|13|9|9|11|12|9	0.5	1	0.5	3.27	0.05	130	RS15A_HUMAN
ESYT2-N-ter	NP_056392.2	RAI14	0	43|47	90	45	2	30|22|29|34|30|58|44|20|22|34|28|34|22|20|21|27|22|36|28|32|0|32|30|0|36|0|0|0|0|0|0|0|0|0|0|0|0|0|0|0|0|0|0|0|0|2|0|13|17|26	0	0	0	1.53	0.53	980	RAI14_HUMAN
ESYT2-N-ter	NP_003312.3	TUFM	1	55|34	89	44.5	2	13|17|15|17|21|7|6|16|30|28|18|18|15|15|24|25|13|29|22|23|55|20|29|31|22|43|23|39|21|32|30|23|30|25|36|24|92|54|30|43|89|22|28|104|34|14|21|13|11|21	0	0	0	1.1	0.55	455	EFTU_HUMAN
ESYT2-N-ter	NP_001422.1	EPB41L2	0	44|45	89	44.5	2	28|28|38|34|35|75|78|20|34|29|35|36|21|23|31|42|39|36|31|31|0|32|34|0|43|0|0|0|0|0|0|0|0|0|0|0|0|0|0|0|0|0|0|0|0|0|0|34|26|28	0	0	0	1.23	0.55	1005	E9PHY5_HUMAN
ESYT2-N-ter	NP_064583.2	CCDC47	0	46|39	85	42.5	2	0|4|0|0|0|0|0|0|0|0|0|2|0|0|2|0|0|0|0|0|0|0|0|0|0|0|0|0|0|0|0|0|0|0|2|0|0|3|0|0|0|0|0|0|0|0|0|0|0|0	1	1	1	81.73	0	483	CCD47_HUMAN
ESYT2-N-ter	NP_003595.1	IRS4	0	44|41	85	42.5	2	21|22|23|21|18|46|44|14|30|42|36|49|13|14|34|39|35|33|24|38|39|24|20|20|44|26|8|29|12|31|26|20|21|25|37|18|29|56|21|9|12|16|6|18|14|8|10|25|19|13	0	0	0	1.23	0.55	1257	IRS4_HUMAN
ESYT2-N-ter	NP_005907.3	MCM7	0	43|42	85	42.5	2	12|9|15|13|14|0|3|6|21|10|19|15|6|3|21|10|10|25|16|13|30|13|10|5|21|40|5|39|9|12|11|11|7|16|40|14|37|56|13|18|13|11|17|17|20|11|14|10|8|9	0	0	0	1.88	0.5	719	MCM7_HUMAN
ESYT2-N-ter	NP_001753.1	CCT6A	0	46|37	83	41.5	2	70|37|68|72|83|3|3|49|150|191|72|72|36|43|154|263|70|96|87|100|23|98|110|17|105|28|14|24|7|13|16|19|18|19|30|14|41|42|16|8|17|25|15|15|20|16|13|56|77|78	0	0	0	0.45	0.57	531	TCPZ_HUMAN
ESYT2-N-ter	NP_001138880.1	NONO	0	54|28	82	41	2	35|39|37|41|55|63|78|37|79|68|48|60|46|39|80|69|62|63|45|46|35|56|55|23|44|89|7|70|12|24|29|19|23|24|125|20|50|105|22|38|34|41|43|32|29|35|40|51|56|51	0	0	0	0.64	0.56	471	NONO_HUMAN
ESYT2-N-ter	NP_001001.2	RPS6	0	38|43	81	40.5	2	21|8|12|13|13|4|6|15|14|13|15|17|19|8|19|9|11|24|15|13|19|16|15|13|15|15|6|10|14|12|11|9|13|31|14|10|17|19|22|40|34|11|23|33|26|8|6|9|8|8	0	0	0	1.98	0.47	249	A2A3R5_HUMAN
ESYT2-N-ter	NP_003147.2	STIM1	0	30|51	81	40.5	2	0|0|0|0|0|2|2|0|0|0|0|0|0|0|0|0|0|0|0|0|0|0|0|0|0|0|0|0|0|0|0|0|0|0|0|0|0|0|0|0|0|0|0|0|0|0|0|0|0|0	1	1	1	253.12	0	685	G0XQ39_HUMAN
ESYT2-N-ter	NP_114366.1	PCBP2	0	49|31	80	40	2	10|12|18|19|17|36|24|17|26|27|19|17|13|13|25|29|19|26|23|17|26|16|15|12|22|34|14|34|9|11|12|16|14|15|49|12|51|51|21|11|16|19|12|27|12|20|11|13|18|13	0	0	0	1.47	0.52	362	PCBP2_HUMAN
ESYT2-N-ter	NP_000652.2	RPL9	0	46|30	76	38	2	10|7|5|9|5|0|2|4|13|11|11|12|5|4|16|10|12|15|8|7|16|8|8|3|7|16|3|19|5|7|8|8|7|5|19|10|20|21|6|6|8|11|12|15|10|7|5|7|13|9	0.51	1	0.51	2.91	0.05	192	RL9_HUMAN
ESYT2-N-ter	NP_005959.2	HNRNPM	0	53|23	76	38	2	9|5|9|13|9|16|12|3|57|21|25|25|2|3|49|24|29|29|11|16|71|8|10|13|31|86|15|99|11|27|26|15|21|20|194|32|99|129|22|47|34|20|28|34|34|30|41|7|10|7	0	0	0	0.73	0.56	730	HNRPM_HUMAN
ESYT2-N-ter	NP_001161086.1	LEMD3	0	42|33	75	37.5	2	0|0|0|0|0|6|8|0|0|0|0|0|0|0|0|0|0|0|0|0|0|0|2|0|0|0|0|0|0|0|0|0|0|0|0|0|0|0|0|0|0|0|0|0|0|0|0|5|2|2	1	1	1	37.5	0	910	MAN1_HUMAN
ESYT2-N-ter	NP_001002.1	RPS7	0	34|41	75	37.5	2	8|5|14|13|14|0|0|20|24|24|10|14|11|9|19|15|10|26|16|20|19|16|11|12|18|19|7|23|4|9|18|9|14|14|34|15|26|37|11|11|22|10|9|27|10|15|8|13|11|9	0	0	0	1.84	0.48	194	RS7_HUMAN
ESYT2-N-ter	NP_006827.1	GCN1	0	31|43	74	37	2	59|39|67|80|84|84|56|37|71|72|82|81|36|54|72|85|90|79|63|103|3|93|86|0|113|4|0|5|0|0|3|0|0|4|43|0|12|58|0|0|0|0|0|0|2|2|4|108|68|75	0	0	0	0.48	0.56	2671	GCN1_HUMAN
ESYT2-N-ter	P05787	KRT8	0	32|42	74	37	2	20|26|24|18|30|26|26|15|45|34|30|33|22|11|32|23|25|50|27|46|56|25|22|30|43|45|18|46|19|17|25|27|22|26|64|23|52|42|32|41|37|33|33|29|38|30|35|40|12|11	0	0	0	0.93	0.55	483	K2C8_HUMAN
ESYT2-N-ter	NP_001777.1	CDK1	0	39|34	73	36.5	2	18|14|12|9|9|3|3|16|17|29|15|13|14|13|23|32|12|21|14|13|19|16|17|6|13|26|5|28|5|6|8|9|5|10|32|9|25|35|7|13|17|10|9|16|13|10|8|18|16|13	0	0	0	1.81	0.49	297	A0A024QZP7_HUMAN
ESYT2-N-ter	NP_004332.2	CAD	0	25|47	72	36	2	11|8|10|7|5|2|0|2|17|6|9|12|0|0|16|11|8|13|10|25|18|18|14|4|29|15|5|18|10|13|15|9|8|19|46|8|27|37|7|16|28|9|18|25|17|14|14|6|0|6	0	0	0	1.82	0.44	2225	F8VPD4_HUMAN
ESYT2-N-ter	NP_000537.3	TP53	0	8|63	71	35.5	2	22|15|17|25|19|2|3|2|6|0|17|20|0|0|6|0|16|16|18|28|301|15|10|257|26|201|135|135|235|260|262|256|234|308|65|274|126|99|338|94|75|186|180|33|218|78|65|5|0|0	0	0	0	0.2	0.57	393	A0A087WT22_HUMAN
ESYT2-N-ter	NP_001091.1	ACTA1	0	31|39	70	35	2	22|29|30|26|30|0|0|30|30|55|32|28|31|19|33|44|31|28|38|46|24|31|31|33|38|0|0|27|12|18|23|16|23|23|24|12|44|21|16|27|34|23|0|33|0|186|28|57|17|28	0	0	0	0.85	0.55	377	ACTS_HUMAN
ESYT2-N-ter	NP_004125.3	HSPA9	1	29|39	68	34	2	42|35|43|41|63|2|2|18|36|55|53|66|18|31|38|69|60|41|44|56|129|31|38|78|53|58|82|69|73|84|88|63|76|71|33|44|178|24|53|50|82|39|40|104|29|27|50|77|52|63	0	0	0	0.45	0.57	679	GRP75_HUMAN
ESYT2-N-ter	NP_001138303.1	PHB2	1	28|40	68	34	2	12|7|9|11|7|0|0|14|21|6|7|6|7|10|13|6|7|12|9|9|18|11|7|16|11|17|13|18|10|13|9|13|11|14|23|9|15|31|9|17|21|16|18|23|19|16|14|12|6|6	0.02	0.03	0.02	2.03	0.33	299	PHB2_HUMAN
ESYT2-N-ter	P08727	KRT19	0	40|27	67	33.5	2	10|8|15|10|11|9|7|12|16|17|14|19|7|9|15|23|12|19|9|19|27|9|10|11|15|23|8|25|6|11|11|9|9|9|22|13|24|19|8|9|6|23|14|13|10|11|12|14|4|13	0	0	0	1.91	0.38	400	K1C19_HUMAN
ESYT2-N-ter	NP_005608.1	RPS14	0	47|18	65	32.5	2	7|9|11|11|11|2|0|15|11|21|9|8|13|9|12|16|11|16|13|12|14|11|14|9|12|14|6|18|9|8|10|8|6|10|24|8|17|22|11|15|17|10|7|17|14|10|9|7|15|15	0.5	1	0.5	2.14	0.06	151	RS14_HUMAN
ESYT2-N-ter	NP_006816.2	CKAP4	0	31|33	64	32	2	2|0|0|0|0|0|2|0|0|0|0|3|0|0|0|3|3|0|2|0|2|0|3|0|2|0|0|0|0|0|0|0|0|0|0|0|0|0|0|0|0|5|0|3|0|0|0|5|2|0	1	1	1	21.62	0	602	CKAP4_HUMAN
ESYT2-N-ter	NP_060918.2	CAND1	0	28|35	63	31.5	2	7|0|4|8|4|3|2|9|17|5|7|8|7|0|10|4|4|16|6|6|6|7|4|0|6|7|0|6|4|3|4|0|3|6|28|3|9|26|0|0|14|3|3|8|0|4|8|5|8|5	0.52	0.9	0.52	3.21	0.05	1230	A0A0C4DGH5_HUMAN
ESYT2-N-ter	NP_065698.1	JPH1	0	26|37	63	31.5	2	0|0|0|0|0|0|0|0|0|0|0|0|0|0|0|0|0|0|0|0|0|0|0|0|0|0|0|0|0|0|0|0|0|0|0|0|0|0|0|0|0|0|0|0|0|0|0|0|0|0	1	1	1	315	0	661	JPH1_HUMAN
ESYT2-N-ter	NP_005947.3	MTHFD1	0	28|35	63	31.5	2	4|3|5|4|0|3|4|0|39|10|14|13|3|0|39|7|12|11|4|6|43|2|2|12|8|47|7|57|14|17|21|11|13|24|128|18|82|123|17|14|23|11|14|24|17|14|11|2|11|2	0	0	0	0.94	0.55	935	C1TC_HUMAN
ESYT2-N-ter	NP_001677.2	ATP5F1B	1	30|33	63	31.5	2	5|3|6|10|0|9|9|13|29|8|8|12|12|0|31|9|8|30|5|0|17|5|2|11|11|19|2|15|2|2|3|3|2|7|69|6|21|60|4|10|6|6|5|6|6|12|9|5|0|0	0	0	0	1.75	0.49	529	ATPB_HUMAN
ESYT2-N-ter	NP_002851.2	ALDH18A1	1	19|42	61	30.5	2	9|13|20|22|15|0|0|12|31|5|5|9|12|11|21|5|7|21|23|15|24|23|15|20|11|22|13|15|17|15|18|13|16|19|56|18|34|63|14|23|22|15|15|23|19|8|14|14|4|9	0	0	0	1.27	0.51	795	P5CS_HUMAN
ESYT2-N-ter	NP_006421.2	CCT4	0	30|31	61	30.5	2	42|26|38|37|32|0|3|32|86|113|55|63|32|39|86|112|59|84|43|66|13|55|47|10|54|18|6|13|5|7|6|6|9|10|25|9|18|29|5|8|8|7|7|6|11|15|11|36|37|35	0	0	0	0.57	0.57	539	TCPD_HUMAN
ESYT2-N-ter	NP_001949.1	EEF1A2	0	0|59	59	29.5	2	0|0|0|0|0|29|31|0|0|0|0|0|0|0|0|0|0|0|0|0|31|0|0|0|0|0|0|0|0|0|0|0|0|0|0|0|0|0|0|0|0|0|0|0|0|0|0|0|0|0	0.5	0.99	0.5	8.1	0.1	463	EF1A2_HUMAN
ESYT2-N-ter	NP_001004.2	RPS9	0	23|34	57	28.5	2	15|12|13|14|14|0|0|28|21|27|13|19|21|15|19|23|14|49|16|19|41|15|15|14|15|20|11|20|13|25|33|12|15|15|20|30|24|25|12|28|20|19|12|20|20|16|12|17|9|14	0	0	0	1.18	0.53	194	A8MXK4_HUMAN
ESYT2-N-ter	NP_002939.2	RPL15	0	6|51	57	28.5	2	15|20|21|17|24|2|4|15|13|9|19|17|16|8|14|8|15|26|18|31|13|23|31|21|31|14|10|13|11|15|15|15|17|12|9|14|10|14|16|20|26|22|15|26|17|21|19|16|17|15	0.03	0.07	0.03	1.34	0.32	204	RL15_HUMAN
ESYT2-N-ter	NP_001017963.2	HSP90AA1	0	20|36	56	28	2	13|13|21|14|8|21|25|13|17|16|14|19|13|6|0|8|14|20|15|20|25|27|14|19|22|19|21|15|26|32|39|28|30|34|17|20|28|18|27|24|29|25|31|24|23|25|22|15|11|9	0	0	0	1.08	0.53	854	HS90A_HUMAN
ESYT2-N-ter	NP_000373.1	ALDH3A2	1	30|26	56	28	2	4|2|4|3|0|12|8|3|3|0|3|5|2|3|3|3|3|2|0|0|0|3|2|0|0|0|0|0|0|0|0|0|0|0|0|0|0|0|0|0|0|0|0|0|0|0|0|3|4|2	1	1	1	9.09	0	485	AL3A2_HUMAN
ESYT2-N-ter	NP_036265.3	COPG2	0	25|30	55	27.5	2	52|37|56|54|73|244|232|74|78|134|76|78|63|98|87|139|84|94|64|76|0|82|109|0|70|0|0|0|0|0|0|0|0|0|10|0|0|12|0|0|0|0|0|0|0|0|0|101|88|80	0	0	0	0.29	0.57	871	COPG2_HUMAN
ESYT2-N-ter	NP_114032.2	HNRNPU	0	21|34	55	27.5	2	23|25|26|21|25|38|37|20|25|25|23|24|33|19|23|20|25|33|23|34|24|29|24|17|33|24|11|21|15|19|18|17|22|24|19|20|23|20|15|39|34|23|23|30|25|18|24|41|24|26	0	0	0	0.95	0.54	825	HNRPU_HUMAN
ESYT2-N-ter	NP_722550.1	RTN4	0	34|21	55	27.5	2	0|4|3|4|3|19|17|10|3|20|5|4|7|9|6|23|6|3|3|5|0|4|5|0|4|0|0|0|0|0|0|0|0|0|0|0|0|0|0|0|0|0|0|0|0|0|0|6|5|7	0.58	0.98	0.58	3.72	0.04	373	RTN4_HUMAN
ESYT2-N-ter	NP_057376.2	TRAP1	1	24|30	54	27	2	6|6|3|7|4|3|2|11|14|6|7|10|10|4|14|4|8|7|8|7|9|7|8|7|5|20|7|15|6|8|10|12|11|10|33|10|19|36|7|19|17|12|11|28|17|11|9|10|7|7	0	0	0	1.79	0.46	704	I3L0K7_HUMAN
ESYT2-N-ter	NP_004387.1	DDX5	0	27|27	54	27	2	11|11|8|14|10|29|22|2|23|6|22|26|2|0|22|16|19|18|10|12|29|6|4|11|17|43|13|37|19|19|19|18|14|20|39|18|41|42|16|27|21|17|17|20|19|19|20|14|13|14	0	0	0	1.07	0.54	614	J3KTA4_HUMAN
ESYT2-N-ter	NP_002818.1	PTPN1	0	27|26	53	26.5	2	0|0|0|0|0|7|8|0|0|0|2|3|0|0|0|0|3|0|0|0|0|0|0|0|2|0|0|0|0|0|0|0|0|0|0|0|0|0|0|0|2|0|0|0|0|0|0|0|0|0	1	1	1	24.54	0	435	B4DSN5_HUMAN
ESYT2-N-ter	NP_005989.3	CCT3	0	21|32	53	26.5	2	65|49|74|54|72|3|3|36|108|136|83|86|29|34|114|186|88|113|86|96|18|74|82|7|95|24|6|16|4|7|9|4|6|10|14|8|23|25|3|16|11|10|8|7|13|8|11|52|51|57	0	0	0	0.34	0.57	545	B4DUR8_HUMAN
ESYT2-N-ter	NP_006297.2	SMC1A	0	17|35	52	26	2	13|8|18|9|15|0|0|0|12|3|7|17|3|2|11|4|14|20|9|10|12|13|11|3|16|17|0|16|5|7|9|5|8|7|24|7|17|25|4|10|18|6|6|13|12|7|11|9|0|3	0.02	0.04	0.02	1.79	0.33	1233	G8JLG1_HUMAN
ESYT2-N-ter	NP_065892.1	OSBPL8	0	25|27	52	26	2	0|2|0|0|0|10|8|0|4|2|0|0|0|0|2|0|0|3|2|0|0|2|2|0|3|0|0|0|0|0|0|0|35|2|4|0|0|2|0|0|0|0|0|0|0|0|0|3|0|0	0.97	0.97	0.97	7.56	0.01	889	OSBL8_HUMAN
ESYT2-N-ter	NP_001254507.1	TOR1AIP1	0	28|24	52	26	2	0|0|0|0|0|4|2|0|2|0|0|0|0|0|0|0|0|0|0|0|0|0|0|0|0|0|0|0|0|0|0|0|0|0|2|0|4|2|0|0|0|0|0|0|0|0|0|0|0|0	1	1	1	40.62	0	584	J3KN66_HUMAN
ESYT2-N-ter	NP_000958.1	RPL3	0	14|36	50	25	2	11|16|12|22|12|3|2|7|12|4|10|11|11|4|7|5|12|35|16|34|21|25|11|16|28|12|11|11|6|11|15|17|12|12|19|17|20|10|22|20|25|9|18|23|16|13|14|12|5|6	0	0	0	1.28	0.49	403	G5E9G0_HUMAN
ESYT2-N-ter	NP_006004.2	RPL10	0	30|19	49	24.5	2	3|9|8|8|6|0|2|7|7|11|6|7|9|3|5|9|3|11|13|11|8|7|5|7|8|9|5|12|9|8|10|14|9|9|12|8|11|12|11|7|11|7|10|12|9|4|6|6|5|5	0.49	0.99	0.49	2.38	0.11	214	RL10_HUMAN
ESYT2-N-ter	NP_004422.2	EPHA2	0	23|26	49	24.5	2	4|4|4|3|2|21|14|0|6|3|4|3|0|0|4|3|6|3|0|0|0|0|0|0|2|0|0|0|0|0|0|0|0|0|0|0|0|0|0|0|0|0|0|0|0|0|0|8|5|3	0.97	0.98	0.97	6	0	976	EPHA2_HUMAN
ESYT2-N-ter	NP_434698.1	TRIM13	0	26|22	48	24	2	0|0|0|0|0|0|0|0|0|0|0|0|0|0|0|0|0|0|0|0|0|0|0|0|0|0|0|0|0|0|0|0|0|0|0|0|0|0|0|0|0|0|0|0|0|0|0|0|0|0	1	1	1	240	0	407	TRI13_HUMAN
ESYT2-N-ter	NP_001003.1	RPS8	0	10|37	47	23.5	2	8|8|10|14|6|6|6|12|15|9|11|11|15|11|17|8|10|20|11|16|15|11|14|15|18|10|9|9|11|10|13|11|13|10|10|12|8|13|8|19|13|19|17|16|18|10|14|11|25|10	0.02	0.04	0.02	1.53	0.33	208	RS8_HUMAN
ESYT2-N-ter	NP_004437.2	EPRS1	0	11|36	47	23.5	2	33|33|35|46|44|16|12|14|31|19|33|37|21|12|52|21|40|54|32|68|21|35|43|13|62|11|2|11|5|3|7|5|9|5|29|10|19|39|8|17|19|10|9|13|17|13|19|22|12|11	0	0	0	0.66	0.55	1512	SYEP_HUMAN
ESYT2-N-ter	NP_006187.2	PCBP1	0	26|21	47	23.5	2	7|11|13|12|12|27|23|4|12|12|15|12|4|4|17|16|13|18|14|8|22|6|8|9|13|19|9|22|8|7|10|8|13|17|29|10|36|27|14|9|12|17|6|19|4|13|13|2|7|6	0	0	0	1.29	0.51	356	PCBP1_HUMAN
ESYT2-N-ter	NP_112598.2	EPPK1	0	18|29	47	23.5	2	6|5|3|5|3|0|0|2|25|5|17|16|2|0|14|4|5|13|5|3|16|2|3|4|5|57|3|63|5|2|4|2|2|3|69|9|42|111|5|4|5|12|8|6|8|9|5|4|0|0	0	0	0	1.1	0.53	5090	EPIPL_HUMAN
ESYT2-N-ter	NP_954657.1	KRT18	0	27|20	47	23.5	2	11|7|8|7|5|27|26|3|25|8|21|20|2|3|13|4|11|21|7|15|17|3|4|3|17|27|4|21|2|7|8|10|8|5|30|9|21|23|6|4|4|6|8|5|8|5|7|9|0|5	0	0	0	1.42	0.5	430	K1C18_HUMAN
ESYT2-N-ter	NP_006258.3	RANBP2	0	12|34	46	23	2	138|133|138|164|165|217|191|75|132|116|134|148|100|106|136|188|152|199|132|181|10|167|199|0|182|12|0|20|2|2|4|5|2|5|30|8|23|44|5|5|2|0|0|4|3|5|4|142|122|109	0	0	0	0.15	0.57	3224	RBP2_HUMAN
ESYT2-N-ter	NP_003565.4	VAPA	0	19|26	45	22.5	2	0|4|2|4|2|0|0|0|3|0|2|0|0|0|2|0|0|3|3|9|0|2|0|0|3|0|0|0|0|0|0|0|0|0|0|0|0|0|0|0|0|0|0|0|0|0|0|2|0|0	1	1	1	13.72	0	294	VAPA_HUMAN
ESYT2-N-ter	NP_006576.2	CCT8	0	19|25	44	22	2	173|132|156|95|154|291|249|252|160|590|166|159|142|180|132|524|130|262|164|148|4|146|169|0|144|5|0|0|0|0|2|0|0|0|2|0|0|2|0|4|0|2|0|0|3|0|0|230|354|314	0	0	0	0.1	0.57	548	TCPQ_HUMAN
ESYT2-N-ter	NP_001193937.1	AFDN	0	11|33	44	22	2	49|49|65|67|69|162|147|42|67|61|61|68|30|50|61|60|58|87|65|77|0|62|72|0|83|0|0|0|0|0|0|0|0|0|0|0|0|0|0|0|0|0|0|0|0|0|0|52|64|49	0	0	0	0.31	0.57	1743	A8MQ02_HUMAN
ESYT2-N-ter	NP_000973.2	RPL21	0	22|21	43	21.5	2	12|5|7|10|7|0|0|12|11|8|6|8|14|13|7|15|6|11|7|9|9|17|8|6|8|12|3|13|6|6|6|5|4|15|9|9|12|11|10|24|19|12|11|18|12|2|12|16|25|13	0	0	0	1.54	0.49	160	G3V1B3_HUMAN
ESYT2-N-ter	NP_005723.2	RAD50	0	5|38	43	21.5	2	5|7|13|14|9|0|0|0|5|2|9|10|0|0|4|4|15|26|7|18|221|7|6|128|30|128|119|94|88|139|176|144|166|142|66|172|108|48|233|24|21|84|68|13|129|51|46|8|3|0	0	0	0	0.2	0.57	1312	RAD50_HUMAN
ESYT2-N-ter	NP_001243839.1	DDX21	0	6|37	43	21.5	2	13|12|13|21|24|52|43|13|25|11|31|32|20|6|29|10|29|40|14|40|14|19|24|12|39|13|2|19|9|11|12|9|12|14|18|11|12|11|18|37|22|13|13|30|22|18|17|24|18|18	0	0	0	0.77	0.54	715	DDX21_HUMAN
ESYT2-N-ter	NP_005436.1	SMC3	0	11|32	43	21.5	2	7|8|9|9|12|0|0|0|19|4|10|9|2|0|11|6|13|15|7|12|16|12|9|0|15|10|0|12|2|2|3|4|7|2|18|7|19|22|5|8|14|3|2|10|8|4|4|4|5|0	0.23	0.45	0.23	1.75	0.26	1217	SMC3_HUMAN
ESYT2-N-ter	NP_113584.3	HUWE1	0	16|27	43	21.5	2	7|0|4|4|5|2|2|0|7|7|4|4|2|2|10|8|4|13|4|3|3|7|7|0|8|0|0|2|0|0|2|0|0|0|9|0|6|13|0|0|3|0|0|6|3|0|2|3|0|3	0.71	1	0.71	3.54	0.03	4374	HUWE1_HUMAN
ESYT2-N-ter	NP_060421.2	SMPD4	0	13|30	43	21.5	2	0|0|0|0|0|3|6|0|0|0|0|0|0|0|0|0|0|0|0|0|0|0|0|0|0|0|0|0|0|0|0|0|0|0|2|0|0|2|0|0|0|0|0|0|0|0|0|0|0|0	1	1	1	41.35	0	866	NSMA3_HUMAN
ESYT2-N-ter	NP_001041675.1	CLCC1	0	17|26	43	21.5	2	2|0|0|0|0|0|0|0|0|0|0|0|0|0|0|0|0|0|0|0|0|0|0|0|0|0|0|0|0|2|0|0|0|0|0|0|0|0|0|0|0|0|0|0|0|0|0|0|0|0	1	1	1	134.38	0	551	CLCC1_HUMAN
ESYT2-N-ter	NP_001104792.1	DDX54	0	12|29	41	20.5	2	2|0|0|0|0|0|0|0|4|0|3|0|0|0|5|0|2|2|0|3|0|0|0|0|2|4|0|4|0|0|0|0|0|0|9|0|0|10|0|3|5|0|0|3|3|0|0|0|3|0	0.97	1	0.97	7.65	0.01	882	DDX54_HUMAN
ESYT2-N-ter	NP_003130.2	SRPRA	0	17|24	41	20.5	2	2|0|0|4|0|12|16|0|2|0|3|2|0|0|4|0|2|3|0|0|0|0|0|0|2|3|0|3|0|4|0|6|6|6|5|4|0|8|0|3|0|2|0|0|0|2|0|0|0|0	0.96	0.99	0.96	4.93	0.01	638	SRPRA_HUMAN
ESYT2-N-ter	NP_001649.1	ARF1	0	21|20	41	20.5	2	9|0|4|2|3|2|4|6|17|3|13|11|7|2|18|5|11|14|4|10|13|3|2|10|9|15|4|18|5|6|9|5|4|8|17|7|19|19|6|9|5|8|8|11|9|6|6|3|4|3	0	0	0	1.71	0.45	181	ARF1_HUMAN
ESYT2-N-ter	NP_060917.1	EMC3	0	23|18	41	20.5	2	0|0|0|0|0|0|0|0|0|0|0|0|0|0|0|0|0|0|0|0|0|0|0|0|0|0|0|0|0|0|0|0|0|0|0|0|0|0|0|0|0|0|0|0|0|0|0|0|0|0	1	1	1	205	0	261	EMC3_HUMAN
ESYT2-N-ter	NP_004729.1	VAPB	0	20|21	41	20.5	2	0|0|0|0|0|6|12|0|0|0|2|0|0|0|0|0|0|0|0|0|0|0|0|0|0|0|0|0|0|0|0|0|0|0|0|0|0|0|0|0|0|0|0|0|0|0|0|4|0|3	0.99	0.99	0.99	18.98	0	243	VAPB_HUMAN
ESYT2-N-ter	NP_006752.1	YWHAE	0	21|19	40	20	2	14|19|19|19|27|0|0|16|14|46|18|20|11|12|11|61|18|20|21|18|5|13|15|0|26|7|0|6|2|3|4|0|5|3|5|5|6|6|5|8|4|6|3|2|4|6|6|14|24|24	0	0	0	0.98	0.53	255	B4DJF2_HUMAN
ESYT2-N-ter	NP_054767.3	MRTFB	0	14|25	39	19.5	2	35|36|58|37|61|100|98|49|38|67|56|61|38|40|41|56|63|55|69|48|0|68|78|0|50|0|0|0|0|0|0|0|0|0|0|0|0|0|0|0|0|0|0|0|0|0|0|59|53|55	0	0	0	0.34	0.57	1049	I3L2S3_HUMAN
ESYT2-N-ter	NP_064504.2	ZC3HAV1	0	18|20	38	19	2	10|9|11|12|12|42|40|6|11|14|13|11|8|6|7|12|8|14|14|11|2|11|11|0|12|0|0|0|0|0|0|0|0|0|0|0|2|0|0|0|0|0|0|0|0|0|0|7|18|8	0	0	0	1.43	0.49	902	C9J6P4_HUMAN
ESYT2-N-ter	NP_000977.1	RPL24	0	14|24	38	19	2	7|2|3|8|4|6|8|6|9|7|6|17|5|7|13|6|5|12|3|6|11|4|2|4|9|13|2|3|4|6|8|7|6|6|7|9|6|12|4|8|5|7|3|4|10|10|9|8|7|7	0.29	0.58	0.29	2.07	0.24	157	C9JNW5_HUMAN
ESYT2-N-ter	NP_001137533.1	COPB1	0	16|21	37	18.5	2	4|7|11|16|11|13|11|4|7|8|6|5|4|4|16|16|5|12|12|11|9|16|11|0|16|8|4|10|5|4|8|4|6|5|19|6|10|20|9|5|10|7|5|4|9|3|3|9|7|7	0	0	0	1.54	0.45	953	COPB_HUMAN
ESYT2-N-ter	NP_002800.2	PSMD3	0	11|26	37	18.5	2	8|12|5|7|7|10|4|3|15|5|7|7|2|4|16|4|7|10|5|5|10|7|6|3|9|19|2|14|0|4|4|3|4|8|18|3|24|31|4|9|10|7|9|8|10|6|8|7|6|0	0	0	0	1.58	0.4	534	PSMD3_HUMAN
ESYT2-N-ter	NP_001896.2	CTPS1	0	16|21	37	18.5	2	19|10|13|12|14|36|34|16|30|30|21|25|16|12|30|28|23|28|17|14|6|23|17|2|14|13|0|16|0|4|4|3|3|5|23|2|10|25|5|7|4|7|4|3|7|9|6|26|12|32	0	0	0	0.81	0.54	591	B4E1E0_HUMAN
ESYT2-N-ter	NP_060658.3	ATAD3A	1	16|21	37	18.5	2	0|0|0|0|0|0|0|0|9|0|2|4|0|0|6|0|0|2|0|0|10|0|0|2|0|4|0|6|0|3|0|0|0|0|13|0|17|15|0|12|4|2|2|6|8|2|0|0|0|0	0.71	0.91	0.71	3.59	0.03	634	ATD3A_HUMAN
ESYT2-N-ter	NP_064502.9	LARS1	0	11|25	36	18	2	13|7|9|14|7|10|10|4|22|9|14|20|4|3|22|9|15|17|10|12|7|14|7|0|18|15|0|12|0|2|6|4|3|5|42|2|17|35|6|7|9|7|3|14|10|4|2|12|6|9	0	0	0	1.14	0.5	1176	A0A6I8PL42_HUMAN
ESYT2-N-ter	NP_000966.2	RPL11	0	26|10	36	18	2	9|7|7|7|5|0|2|10|4|17|5|5|5|9|4|17|6|12|8|7|6|8|7|5|5|5|4|7|7|5|4|5|7|6|5|4|8|6|5|5|6|7|8|6|6|4|4|7|16|12	0.49	0.97	0.49	2.03	0.12	178	RL11_HUMAN
ESYT2-N-ter	NP_001736.1	CAMLG	0	20|16	36	18	2	0|0|0|0|0|0|0|0|0|0|0|0|0|0|0|0|0|0|0|0|0|0|0|0|0|0|0|0|0|0|0|0|0|0|0|0|0|0|0|0|0|0|0|0|0|0|0|0|0|0	1	1	1	180	0	296	CAMLG_HUMAN
ESYT2-N-ter	NP_001153682.1	SLC25A13	1	22|14	36	18	2	3|0|4|2|2|0|0|0|11|5|6|6|0|0|15|4|7|7|5|7|8|0|0|0|7|23|0|22|0|0|4|0|0|5|20|2|18|23|3|6|9|2|3|5|8|5|5|2|0|0	0	0	0	1.87	0.38	676	CMC2_HUMAN
ESYT2-N-ter	NP_148982.1	RPS24	0	11|24	35	17.5	2	9|6|5|6|6|0|0|8|16|13|11|8|5|12|16|9|8|9|6|10|8|5|4|3|13|7|4|8|5|3|4|4|3|6|7|3|8|14|5|14|10|8|6|12|9|6|6|9|8|21	0.01	0.02	0.01	1.61	0.35	130	A0A2R8Y849_HUMAN
ESYT2-N-ter	NP_036205.1	CCT5	0	11|24	35	17.5	2	44|37|59|52|73|7|8|39|123|211|87|87|30|47|145|295|82|117|63|101|8|87|106|6|106|11|6|13|7|10|9|7|9|12|47|5|17|42|7|11|10|13|13|10|11|7|8|64|45|51	0	0	0	0.2	0.57	541	B7ZAR1_HUMAN
ESYT2-N-ter	NP_001011.1	RPS16	0	18|17	35	17.5	2	8|5|6|6|3|3|2|8|8|12|7|8|4|6|8|14|5|13|7|7|24|13|6|9|6|11|7|12|11|13|23|12|16|14|12|21|14|12|17|19|22|18|12|17|17|10|9|5|7|6	0	0	0	1.15	0.52	146	M0R210_HUMAN
ESYT2-N-ter	NP_003357.2	UQCRC2	1	21|14	35	17.5	2	0|0|4|5|0|0|0|3|15|13|4|4|2|2|16|14|5|7|2|2|12|2|2|4|5|20|2|21|3|4|9|3|4|5|39|3|25|46|4|8|5|4|5|6|6|4|8|0|0|0	0	0	0	1.43	0.46	453	H3BUI9_HUMAN
ESYT2-N-ter	NP_001123952.1	VRK2	0	11|24	35	17.5	2	0|0|0|0|0|0|4|0|0|0|0|0|0|0|0|0|2|0|0|0|0|0|0|0|0|0|0|0|0|0|0|0|0|0|0|0|0|0|0|0|0|0|0|0|0|0|0|0|0|0	1	1	1	72.92	0	508	VRK2_HUMAN
ESYT2-N-ter	NP_002645.3	PKM	0	15|20	35	17.5	2	29|24|29|19|22|31|40|29|46|33|20|24|24|18|31|34|27|26|12|22|34|45|21|41|22|16|33|26|20|26|23|17|6|23|48|11|39|57|14|16|11|18|12|13|15|8|17|25|16|15	0	0	0	0.53	0.57	531	B4DNK4_HUMAN
ESYT2-N-ter	NP_002146.2	HSPA6	0	0|35	35	17.5	2	35|0|57|0|48|0|0|0|0|101|0|43|0|0|27|87|28|55|53|0|0|72|75|0|46|0|0|0|0|0|31|0|0|0|0|29|34|0|49|0|0|0|42|0|0|0|0|60|86|58	0	0	0	0.39	0.56	643	HSP76_HUMAN
ESYT2-N-ter	NP_776152.1	PDZD8	0	9|25	34	17	2	0|0|0|0|0|3|5|0|0|0|0|0|0|0|0|0|0|0|0|0|0|0|0|0|2|0|0|0|0|0|0|0|0|0|0|0|0|0|0|0|0|0|0|0|0|0|0|0|2|0	1	1	1	35.42	0	1154	PDZD8_HUMAN
ESYT2-N-ter	NP_877423.1	MCM4	0	16|18	34	17	2	9|10|7|18|6|14|14|4|15|7|6|12|7|5|21|8|10|20|13|10|12|12|10|3|11|10|0|12|2|3|4|4|2|4|31|6|19|36|4|3|11|3|4|5|10|2|5|7|6|11	0	0	0	1.18	0.51	863	MCM4_HUMAN
ESYT2-N-ter	NP_001952.1	EEF2	0	16|18	34	17	2	21|16|23|24|24|52|51|12|39|46|39|42|11|11|26|37|42|33|19|33|35|38|22|20|38|22|21|25|14|25|29|23|22|29|19|24|29|20|28|32|33|31|20|30|24|19|20|16|34|24	0	0	0	0.49	0.57	858	EF2_HUMAN
ESYT2-N-ter	NP_001016.1	RPS23	0	11|23	34	17	2	5|12|9|6|11|4|6|5|5|5|5|9|3|4|5|5|5|7|9|12|6|6|8|3|10|4|2|7|2|4|5|7|5|5|5|5|10|10|7|6|7|4|4|7|7|4|6|7|4|2	0.48	0.96	0.48	2.16	0.18	143	RS23_HUMAN
ESYT2-N-ter	NP_006436.3	PRPF8	0	17|17	34	17	2	66|44|67|73|61|51|45|28|52|64|71|75|34|34|54|89|66|85|67|101|3|64|63|0|126|3|0|4|0|0|0|0|0|4|7|3|3|6|2|0|2|0|0|2|3|7|2|68|57|66	0	0	0	0.26	0.57	2335	PRP8_HUMAN
ESYT2-N-ter	NP_006274.2	TACC1	0	11|23	34	17	2	4|3|5|4|9|21|24|0|2|4|8|5|0|0|6|0|5|3|3|5|0|3|3|0|9|0|0|0|0|0|0|0|0|0|0|0|0|0|0|0|0|0|0|0|0|0|0|3|3|2	0.47	0.92	0.47	3.17	0.19	805	A0A0C4DGD3_HUMAN
ESYT2-N-ter	NP_004175.2	WARS1	0	14|20	34	17	2	10|13|15|21|17|21|18|6|21|19|20|25|8|14|18|18|26|23|20|20|10|16|14|3|29|14|2|21|0|4|9|9|6|9|0|4|10|3|3|6|3|6|4|0|3|0|2|14|12|13	0	0	0	0.92	0.53	471	SYWC_HUMAN
ESYT2-N-ter	NP_001180345.1	DDX3X	0	12|22	34	17	2	16|10|19|19|24|58|56|14|33|15|27|24|15|13|30|19|19|23|24|27|28|19|24|23|28|34|22|35|20|19|19|25|19|28|31|23|25|24|23|25|16|29|28|14|29|17|24|25|22|16	0	0	0	0.57	0.57	661	A0A2R8Y7T2_HUMAN
ESYT2-N-ter	NP_001142.2	SLC25A4	1	0|34	34	17	2	10|0|0|0|0|0|0|0|27|0|14|16|0|0|29|0|14|0|0|0|0|0|0|0|14|25|0|28|0|0|0|0|0|0|44|0|0|0|0|0|0|0|0|20|0|0|10|17|0|15	0.05	0.09	0.05	1.5	0.31	298	ADT1_HUMAN
ESYT2-N-ter	NP_060557.3	NDC1	0	13|20	33	16.5	2	0|0|0|0|0|0|0|0|0|0|0|0|0|0|0|0|0|0|0|0|0|0|0|0|0|0|0|0|0|0|0|0|0|0|2|0|0|2|0|0|0|0|0|0|0|0|0|0|0|0	1	1	1	103.12	0	674	NDC1_HUMAN
ESYT2-N-ter	NP_001189360.1	PRDX1	0	18|15	33	16.5	2	15|18|23|18|19|19|20|10|8|38|16|17|9|13|8|37|16|18|14|18|39|23|27|32|18|28|40|25|37|28|37|31|40|41|8|28|37|14|52|58|61|39|45|59|35|24|26|29|26|44	0	0	0	0.43	0.57	199	PRDX1_HUMAN
ESYT2-N-ter	NP_002625.1	PHB	1	10|23	33	16.5	2	4|3|0|2|0|0|0|2|7|0|4|4|2|0|10|0|4|6|0|0|7|2|0|8|2|9|3|6|3|7|0|3|6|6|12|0|9|19|0|10|11|10|7|11|11|6|13|6|0|0	0.36	0.73	0.36	1.97	0.22	272	PHB_HUMAN
ESYT2-N-ter	NP_001002800.1	SMC4	0	4|29	33	16.5	2	5|6|13|7|2|9|9|2|9|11|11|10|2|0|14|7|11|22|8|14|9|9|7|3|9|8|0|8|0|2|0|0|3|4|9|2|8|13|4|6|6|4|0|5|4|2|5|0|3|5	0.5	0.99	0.5	1.67	0.11	1288	E9PD53_HUMAN
ESYT2-N-ter	NP_001091974.1	DDX17	0	13|20	33	16.5	2	9|5|3|7|4|15|12|0|14|9|20|21|2|0|12|6|11|9|4|12|24|2|2|9|15|19|12|21|19|20|19|13|13|20|26|11|19|21|15|20|16|21|18|20|21|12|19|7|5|3	0	0	0	0.88	0.53	731	A0A5H1ZRQ2_HUMAN
ESYT2-N-ter	NP_076424.1	DDRGK1	0	14|18	32	16	2	0|0|0|0|0|4|4|0|0|0|0|0|0|0|0|0|0|0|0|0|0|0|0|0|0|0|0|0|0|0|0|0|0|0|0|0|0|0|0|0|0|0|0|0|0|0|0|0|0|0	1	1	1	50	0	314	DDRGK_HUMAN
ESYT2-N-ter	NP_055335.2	MYBBP1A	0	8|24	32	16	2	7|0|4|6|4|20|16|3|15|4|10|7|7|2|13|4|8|16|8|9|2|6|3|0|15|0|0|3|0|0|3|2|0|0|16|0|0|12|0|6|5|0|3|2|0|0|0|29|6|6	0	0	0	1.57	0.37	1328	MBB1A_HUMAN
ESYT2-N-ter	NP_005197.3	CRK	0	17|15	32	16	2	17|18|25|13|28|22|26|17|9|34|8|11|16|17|12|37|7|22|22|21|0|14|15|0|24|0|0|0|0|0|0|0|0|0|0|0|0|0|0|0|0|0|0|0|0|0|0|20|18|21	0	0	0	0.82	0.54	204	CRK_HUMAN
ESYT2-N-ter	NP_002626.1	SLC25A3	1	12|20	32	16	2	7|9|3|4|5|4|3|5|9|3|4|7|3|4|8|2|5|4|5|5|8|3|0|7|4|7|3|7|4|8|6|7|5|9|12|6|11|16|4|6|11|4|10|10|5|8|7|5|5|3	0.08	0.16	0.08	1.94	0.29	361	MPCP_HUMAN
ESYT2-N-ter	NP_002874.1	RANGAP1	0	13|19	32	16	2	39|31|46|42|51|98|89|38|66|91|63|53|43|39|61|86|54|80|34|56|2|49|47|0|54|3|0|2|0|0|0|0|0|2|6|0|4|14|0|3|2|0|0|0|0|2|4|55|45|55	0	0	0	0.28	0.57	587	RAGP1_HUMAN
ESYT2-N-ter	NP_001061.2	TUBG1	0	12|20	32	16	2	0|0|3|5|4|0|0|4|10|5|3|7|3|2|10|4|7|9|4|5|12|6|3|0|12|16|0|14|0|2|3|2|2|2|16|6|12|18|2|2|0|3|4|0|2|0|0|2|2|0	0.02	0.05	0.02	2.01	0.33	451	TBG1_HUMAN
ESYT2-N-ter	NP_000959.2	RPL4	0	13|18	31	15.5	2	7|9|10|9|12|3|5|7|11|6|9|11|6|6|12|11|10|23|11|22|15|11|21|14|21|11|12|10|10|9|9|10|7|17|6|9|18|8|12|30|19|15|20|19|18|13|16|13|9|9	0	0	0	0.95	0.52	427	H3BM89_HUMAN
ESYT2-N-ter	NP_001139699.1	RPS20	0	19|12	31	15.5	2	4|3|5|4|3|0|0|5|4|11|6|5|9|7|5|18|5|6|5|5|8|17|8|5|4|6|3|9|5|5|7|5|6|6|6|6|5|9|4|8|7|7|4|4|6|3|3|5|5|4	0.07	0.14	0.07	2.01	0.3	142	G3XAN0_HUMAN
ESYT2-N-ter	NP_001653.1	ARF5	1	13|18	31	15.5	2	6|2|0|3|0|0|0|0|13|0|7|7|0|0|9|2|6|7|6|4|8|0|0|5|3|9|5|8|5|5|5|4|5|7|13|5|15|16|4|7|8|5|7|9|9|4|4|0|2|0	0.01	0.03	0.01	1.92	0.34	180	ARF5_HUMAN
ESYT2-N-ter	NP_002849.1	ABCD3	1	13|18	31	15.5	2	9|3|5|6|6|8|9|0|7|7|7|7|3|5|7|10|8|10|4|8|6|2|2|3|9|6|0|6|0|0|0|0|0|3|7|0|5|12|0|0|2|3|0|2|0|0|2|6|12|4	0.07	0.13	0.07	2.06	0.3	659	ABCD3_HUMAN
ESYT2-N-ter	NP_001021.1	RPS27	0	15|16	31	15.5	2	4|8|8|5|6|2|3|8|9|5|9|10|6|5|9|5|10|11|12|8|7|9|15|6|8|8|6|10|9|7|9|9|11|10|13|7|13|12|11|6|14|11|9|12|11|3|2|5|6|6	0	0	0	1.46	0.47	84	RS27_HUMAN
ESYT2-N-ter	NP_055488.1	EMC2	0	15|16	31	15.5	2	0|0|0|0|0|0|0|0|0|0|0|0|0|0|0|0|0|0|0|0|0|0|0|0|0|0|0|0|0|0|0|0|0|0|0|0|0|0|0|0|0|0|0|0|0|0|0|0|0|0	1	1	1	155	0	297	EMC2_HUMAN
ESYT2-N-ter	NP_066407.1	H2BC5	0	11|20	31	15.5	2	27|17|27|32|26|21|20|18|30|25|25|29|15|19|32|31|29|32|18|34|17|30|27|17|35|13|7|11|10|13|16|15|14|19|18|18|13|17|16|25|31|29|28|28|18|41|38|24|24|27	0	0	0	0.52	0.57	126	H2B1D_HUMAN
ESYT2-N-ter	NP_001034679.2	USP9X	0	10|21	31	15.5	2	5|0|5|3|4|0|6|0|5|6|6|7|0|0|4|6|4|8|7|3|2|8|7|0|5|2|0|0|0|0|0|2|0|0|13|0|4|13|0|0|0|3|4|0|0|2|2|0|0|0	0.5	1	0.5	2.77	0.05	2570	USP9X_HUMAN
ESYT2-N-ter	NP_005310.1	H1-2	0	15|16	31	15.5	2	18|19|16|22|0|25|17|25|30|47|13|0|42|27|0|40|0|34|0|32|28|0|37|9|65|14|6|9|6|13|14|18|12|13|10|15|11|10|12|40|27|24|24|19|25|22|27|0|4|14	0	0	0	0.53	0.57	213	H12_HUMAN
ESYT2-N-ter	NP_055929.1	ANKLE2	0	12|18	30	15	2	0|2|0|0|0|7|3|0|0|0|0|0|0|0|0|0|0|0|0|2|0|0|0|0|2|0|0|0|0|0|0|0|0|0|0|0|0|0|0|0|0|0|0|0|0|0|0|0|0|0	1	1	1	23.44	0	938	ANKL2_HUMAN
ESYT2-N-ter	NP_005582.1	MRE11	0	6|24	30	15	2	33|35|48|48|46|89|82|40|26|65|29|27|43|41|26|53|29|62|34|68|123|50|58|66|73|60|71|61|54|84|103|80|102|66|29|95|46|24|112|13|5|65|59|0|60|28|30|70|60|50	0	0	0	0.2	0.57	708	F8W7U8_HUMAN
ESYT2-N-ter	NP_612510.1	TECR	0	17|13	30	15	2	3|3|3|4|0|0|0|2|6|12|3|4|3|3|6|5|3|4|0|2|5|2|4|2|3|5|4|6|0|2|3|5|4|3|9|2|3|11|2|2|6|3|4|4|0|2|0|10|0|0	0.62	0.98	0.62	2.82	0.04	308	TECR_HUMAN
ESYT2-N-ter	NP_005076.3	NUP214	0	21|9	30	15	2	35|33|33|41|44|59|52|18|43|44|42|43|30|28|33|67|46|53|35|49|81|56|45|13|55|79|2|75|4|10|9|9|12|15|84|10|92|85|17|69|65|26|25|56|18|12|21|35|27|26	0	0	0	0.26	0.57	2090	B7ZAV2_HUMAN
ESYT2-N-ter	NP_001186269.1	RPL17	0	17|13	30	15	2	4|5|6|6|6|2|2|9|7|18|5|8|5|6|10|5|7|12|7|6|14|5|5|11|6|13|10|11|8|16|14|17|12|12|12|12|17|14|16|15|17|13|20|15|20|11|9|8|4|5	0	0	0	1.07	0.51	184	RL17_HUMAN
ESYT2-N-ter	NP_001185486.1	LMNB1	0	10|20	30	15	2	2|0|2|3|0|0|0|0|7|0|0|0|2|0|0|0|0|2|0|5|3|4|0|5|7|3|0|5|0|3|2|0|3|0|8|3|11|3|5|2|4|2|0|3|9|2|4|3|0|0	0.57	1	0.57	3.44	0.05	376	A0A0D9SFE5_HUMAN
ESYT2-N-ter	P04264	KRT1	0	11|19	30	15	2	8|7|7|5|27|22|16|11|21|15|11|34|16|15|14|21|16|9|7|7|115|5|11|19|40|74|40|27|23|20|36|74|39|35|11|28|59|22|29|95|26|88|65|48|77|78|92|17|14|30	0	0	0	0.29	0.57	643	K2C1_HUMAN
ESYT2-N-ter	NP_075408.1	DCTN1	0	5|24	29	14.5	2	18|19|20|27|25|20|21|11|20|28|20|23|11|9|18|27|20|30|22|31|8|28|22|0|38|5|0|7|0|2|2|0|0|0|26|2|14|28|0|3|2|0|3|0|2|0|2|24|14|22	0	0	0	0.61	0.54	1144	DCTN1_HUMAN
ESYT2-N-ter	NP_004981.2	MARS1	0	6|23	29	14.5	2	12|17|14|25|17|4|3|13|16|16|15|16|11|8|16|12|17|25|17|34|5|21|18|7|30|11|0|6|6|2|7|6|6|7|19|6|18|15|8|7|12|2|5|10|6|3|3|12|8|11	0	0	0	0.83	0.52	900	SYMC_HUMAN
ESYT2-N-ter	NP_002878.2	RARS1	0	12|17	29	14.5	2	24|21|22|27|25|45|30|9|21|15|23|29|8|11|20|21|19|33|21|30|6|23|23|0|32|6|0|4|3|3|5|4|0|4|13|3|4|11|5|3|8|5|0|6|3|3|3|12|16|21	0	0	0	0.63	0.55	660	SYRC_HUMAN
ESYT2-N-ter	NP_000981.1	RPL27A	0	25|4	29	14.5	2	3|0|2|3|5|3|0|5|3|6|3|4|2|4|6|16|4|5|4|3|5|4|2|3|4|4|3|4|5|5|4|6|2|5|4|2|4|5|6|3|9|5|6|6|6|3|3|0|4|4	0.5	1	0.5	2.59	0.06	148	RL27A_HUMAN
ESYT2-N-ter	NP_005737.1	NAMPT	0	13|16	29	14.5	2	3|3|5|3|3|0|0|7|15|6|4|4|4|2|19|5|3|8|7|0|7|9|4|3|3|22|0|19|2|3|4|0|5|5|32|5|13|36|2|5|4|6|5|9|9|5|3|2|0|3	0	0	0	1.35	0.47	491	A0A0C4DFS8_HUMAN
ESYT2-N-ter	NP_003290.1	HSP90B1	0	20|9	29	14.5	2	0|3|0|0|0|0|0|0|2|2|0|0|0|0|2|0|0|2|0|0|5|0|0|2|2|2|2|0|2|2|5|0|0|5|4|3|3|5|0|9|7|4|0|6|2|4|6|3|0|0	0.64	1	0.64	3.94	0.04	803	ENPL_HUMAN
ESYT2-N-ter	NP_001244222.1	HNRNPH1	0	14|15	29	14.5	2	5|9|9|9|10|4|4|0|18|30|14|19|8|0|12|18|12|15|0|17|36|16|0|18|14|31|10|31|16|19|21|18|19|28|37|17|62|32|13|26|18|23|30|19|28|19|17|9|9|12	0	0	0	0.57	0.57	449	E9PCY7_HUMAN
ESYT2-N-ter	NP_000961.2	RPL6	0	5|23	28	14	2	11|17|22|21|23|10|12|16|20|14|21|23|21|8|27|11|20|36|20|40|20|22|33|9|39|12|8|17|9|10|14|14|14|16|15|13|15|13|12|15|23|17|18|18|17|22|28|9|7|8	0	0	0	0.6	0.54	288	RL6_HUMAN
ESYT2-N-ter	NP_116185.2	SYAP1	0	15|13	28	14	2	0|8|11|9|9|18|20|16|5|26|9|7|8|6|4|13|3|11|7|9|0|12|6|0|14|0|0|0|0|0|0|0|0|0|0|0|0|0|0|0|0|0|0|0|0|0|0|6|7|7	0	0	0	1.39	0.46	352	SYAP1_HUMAN
ESYT2-N-ter	NP_620409.1	VANGL1	0	10|18	28	14	2	0|0|0|0|0|0|0|0|0|0|0|0|0|0|2|0|0|0|0|0|0|0|0|0|0|0|0|0|0|0|0|0|0|0|0|0|0|0|0|0|0|0|0|0|0|0|0|2|0|9	0.99	1	0.99	26.92	0	524	VANG1_HUMAN
ESYT2-N-ter	NP_001129243.1	RPN2	0	13|15	28	14	2	0|0|0|0|0|0|0|0|10|2|2|3|0|0|8|0|0|3|0|0|7|0|0|0|2|6|0|11|0|0|2|0|0|0|29|0|10|24|0|0|0|0|0|0|0|0|0|0|0|0	0.43	0.56	0.43	2.94	0.2	615	RPN2_HUMAN
ESYT2-N-ter	NP_005198.1	CRKL	0	9|19	28	14	2	22|22|26|21|28|32|34|10|17|19|19|22|8|10|15|29|16|23|15|22|33|16|19|15|24|16|14|12|21|28|33|19|29|31|9|21|21|11|32|31|31|27|24|41|22|18|26|36|16|20	0	0	0	0.49	0.57	303	CRKL_HUMAN
ESYT2-N-ter	NP_064539.1	EMC7	0	16|12	28	14	2	0|0|0|0|0|0|0|0|0|0|0|0|0|0|0|0|0|0|0|0|0|0|0|0|0|0|0|0|0|0|0|0|0|0|0|0|0|0|0|0|0|0|0|0|0|0|0|0|0|0	1	1	1	140	0	242	EMC7_HUMAN
ESYT2-N-ter	NP_001091081.1	GPR89A	0	13|15	28	14	2	0|0|0|0|0|0|0|0|0|0|0|0|0|0|0|0|0|0|0|0|0|0|0|0|0|0|0|0|0|0|0|0|0|0|0|0|0|0|0|0|0|0|0|0|0|0|0|0|0|0	1	1	1	140	0	455	GPHRA_HUMAN
ESYT2-N-ter	NP_001129477.1	GART	0	9|19	28	14	2	32|18|21|17|11|34|36|16|33|40|24|24|5|2|24|19|14|46|27|9|32|20|16|8|14|24|11|28|15|19|21|12|17|23|47|18|47|49|22|21|30|24|18|27|18|11|19|17|18|12	0	0	0	0.46	0.57	1010	PUR2_HUMAN
ESYT2-N-ter	NP_001427.2	FBL	0	15|12	27	13.5	2	6|3|6|6|7|5|2|3|8|6|7|6|4|3|10|8|5|11|3|8|7|15|7|3|9|6|2|8|7|9|10|8|9|9|13|7|8|17|6|14|8|7|5|5|5|6|10|9|10|9	0	0	0	1.4	0.45	321	FBRL_HUMAN
ESYT2-N-ter	NP_055246.2	PALD1	0	11|16	27	13.5	2	4|4|7|2|4|18|16|2|9|9|8|9|0|3|12|12|10|3|3|0|0|2|3|0|3|0|0|0|0|0|0|0|0|0|0|0|0|0|0|0|0|0|0|0|0|0|0|9|10|3	0.02	0.04	0.02	2.05	0.33	856	PALD_HUMAN
ESYT2-N-ter	NP_001307.2	CSE1L	0	11|16	27	13.5	2	4|0|3|2|0|3|2|8|5|5|7|6|6|2|6|5|7|8|6|6|4|0|3|2|5|3|0|0|0|2|3|2|0|6|7|3|6|7|0|3|3|7|5|5|0|2|3|11|9|3	0.25	0.49	0.25	2.19	0.25	971	XPO2_HUMAN
ESYT2-N-ter	NP_001180384.1	NSUN2	1	8|19	27	13.5	2	0|6|3|5|3|0|6|5|13|9|6|7|0|2|12|7|6|12|9|6|8|3|2|0|7|7|2|6|4|4|6|2|2|3|22|5|17|26|2|4|2|3|0|4|0|2|5|2|6|4	0	0	0	1.51	0.39	732	NSUN2_HUMAN
ESYT2-N-ter	NP_000963.1	RPL7A	0	8|19	27	13.5	2	6|12|14|17|16|2|4|14|11|10|7|14|11|7|9|19|8|18|13|20|10|19|15|8|19|7|5|8|5|4|8|7|8|12|5|7|5|9|9|13|18|11|15|16|16|12|13|13|13|15	0	0	0	0.9	0.51	266	RL7A_HUMAN
ESYT2-N-ter	NP_005165.1	ATP5F1C	1	15|12	27	13.5	2	5|4|4|3|3|0|0|0|3|0|3|4|2|0|11|0|4|7|2|4|10|6|0|7|5|13|8|12|0|2|3|2|4|2|11|3|9|19|4|7|7|4|0|8|6|4|6|0|0|0	0	0	0	1.82	0.38	297	ATPG_HUMAN
ESYT2-N-ter	NP_006319.1	RBM14	0	18|9	27	13.5	2	2|3|2|3|2|0|0|0|13|12|10|10|0|0|16|0|10|9|3|7|28|4|4|9|8|32|10|33|5|7|9|6|8|8|33|12|46|36|9|21|17|10|13|22|15|6|12|0|4|3	0	0	0	0.76	0.53	669	A0A0A6YYI9_HUMAN
ESYT2-N-ter	NP_009106.1	ERLIN2	0	13|14	27	13.5	2	0|0|0|0|0|0|0|0|2|0|3|2|0|0|0|0|2|2|0|0|2|0|2|0|3|4|0|0|0|0|2|0|0|0|3|2|3|5|2|3|2|2|2|6|2|2|4|0|0|0	1	1	1	5.44	0	339	ERLN2_HUMAN
ESYT2-N-ter	NP_076950.1	DDX50	0	3|24	27	13.5	2	0|0|0|0|3|11|12|3|5|0|0|0|3|0|0|3|0|7|0|0|0|0|2|0|6|0|0|0|0|0|0|0|0|0|5|0|0|4|0|0|0|0|0|0|0|0|0|0|2|0	0.5	0.99	0.5	5.11	0.05	737	DDX50_HUMAN
ESYT2-N-ter	NP_000962.2	RPL7	0	8|18	26	13	2	8|7|9|7|7|0|0|16|11|6|12|8|18|2|14|7|8|11|12|16|11|32|14|10|18|9|3|14|7|6|7|7|6|8|14|4|8|9|7|18|13|7|6|9|11|9|13|8|2|3	0	0	0	0.98	0.5	248	A8MUD9_HUMAN
ESYT2-N-ter	NP_065911.3	STIM2	0	17|9	26	13	2	0|0|0|0|0|0|0|0|0|0|0|0|0|0|0|0|0|0|0|0|0|0|0|0|0|0|0|0|0|0|0|0|0|0|0|0|0|0|0|0|0|0|0|0|0|0|0|0|0|0	1	1	1	130	0	746	STIM2_HUMAN
ESYT2-N-ter	NP_056363.2	DST	0	6|20	26	13	2	24|19|32|22|29|40|33|0|15|12|24|23|3|4|14|15|24|26|26|27|0|30|26|0|28|0|0|0|0|0|0|0|0|0|0|0|0|0|0|0|0|0|0|0|0|0|0|29|7|10	0	0	0	0.6	0.54	5171	E9PHM6_HUMAN
ESYT2-N-ter	NP_001651.1	ARF4	0	14|12	26	13	2	6|3|3|2|2|0|0|0|8|2|7|7|4|0|11|0|5|9|4|5|6|0|0|5|6|10|2|9|2|0|5|0|5|0|10|5|11|13|5|6|3|4|7|5|5|0|0|0|2|2	0	0	0	1.86	0.37	180	ARF4_HUMAN
ESYT2-N-ter	NP_036243.1	AHSA1	0	11|15	26	13	2	5|3|7|6|3|7|8|2|7|4|5|9|2|3|9|3|7|8|3|4|6|5|3|0|3|11|3|11|2|3|3|2|3|2|14|2|8|16|5|0|0|4|2|3|11|5|10|6|5|3	0	0	0	1.67	0.39	338	G3V438_HUMAN
ESYT2-N-ter	NP_005906.2	MCM6	0	9|17	26	13	2	10|9|13|6|6|0|0|0|16|0|10|15|0|0|11|6|7|15|8|7|11|5|6|0|10|14|0|17|4|3|7|5|7|6|26|5|12|25|8|7|6|6|6|5|6|8|7|4|3|2	0	0	0	1.14	0.48	821	MCM6_HUMAN
ESYT2-N-ter	NP_066952.1	PPA1	0	11|14	25	12.5	2	2|0|6|7|0|0|0|3|2|0|2|7|2|0|2|0|4|7|3|0|14|5|5|10|0|9|8|11|9|15|23|12|15|18|5|11|18|6|20|8|14|11|12|17|8|4|5|0|2|0	0	0	0	1.06	0.5	289	IPYR_HUMAN
ESYT2-N-ter	NP_068803.1	H4C11	0	11|14	25	12.5	2	23|19|18|24|20|15|16|26|14|26|15|19|14|27|15|34|19|22|19|30|12|31|40|14|26|11|22|9|8|11|18|13|13|16|6|11|9|9|25|25|15|20|14|20|12|13|18|49|35|42	0	0	0	0.47	0.57	103	H4_HUMAN
ESYT2-N-ter	NP_060855.2	LSG1	0	9|16	25	12.5	2	0|0|0|2|4|12|15|0|0|0|0|4|0|0|3|0|3|0|0|0|0|3|0|0|0|0|0|0|0|0|0|0|0|0|0|0|0|0|0|0|0|0|0|0|0|0|0|0|2|0	0.92	0.97	0.92	6.51	0.01	658	LSG1_HUMAN
ESYT2-N-ter	NP_001240626.1	ERBIN	0	13|12	25	12.5	2	10|8|14|15|17|62|59|6|18|10|20|24|4|5|14|20|17|19|12|16|0|14|14|0|25|0|0|0|0|0|0|0|0|0|3|0|0|4|0|0|0|0|0|0|0|0|0|13|7|21	0	0	0	0.68	0.54	1412	B4DIP2_HUMAN
ESYT2-N-ter	NP_001530.1	DNAJA1	0	14|11	25	12.5	2	2|2|2|0|0|0|0|0|5|4|4|5|0|0|2|5|2|0|0|4|7|0|2|0|7|5|0|7|0|4|2|0|3|3|11|0|12|7|0|2|4|0|3|4|5|2|2|0|0|0	0.45	0.79	0.45	2.63	0.19	397	DNJA1_HUMAN
ESYT2-N-ter	NP_116231.2	TMEM209	0	11|14	25	12.5	2	0|0|0|0|0|0|0|0|0|0|0|2|0|0|0|0|0|0|0|0|0|0|0|0|0|0|0|0|0|0|0|0|0|0|0|0|0|0|0|0|0|0|0|0|0|0|0|0|0|0	1	1	1	125	0	561	TM209_HUMAN
ESYT2-N-ter	NP_005498.1	CFL1	0	11|14	25	12.5	2	0|2|0|0|2|3|2|5|2|5|4|5|3|4|4|4|4|4|4|5|5|4|2|6|6|7|6|5|7|6|7|5|8|11|6|6|13|5|6|7|12|7|4|13|9|6|3|7|34|6	0	0	0	1.48	0.43	166	G3V1A4_HUMAN
ESYT2-N-ter	NP_057457.1	WWOX	0	13|12	25	12.5	2	3|2|2|5|3|27|25|0|5|6|4|5|4|3|5|10|7|5|4|4|0|7|3|0|7|0|0|0|0|0|0|0|0|0|0|0|0|0|0|0|0|0|0|0|0|0|0|14|6|5	0	0	0	1.83	0.38	414	WWOX_HUMAN
ESYT2-N-ter	NP_001348.2	DHX9	0	7|17	24	12	2	18|14|20|22|16|47|44|10|29|13|24|26|14|11|30|33|27|41|15|25|12|17|16|10|29|13|3|15|7|3|5|5|4|9|20|6|10|16|9|31|28|14|21|27|18|12|20|30|26|23	0	0	0	0.44	0.57	1270	DHX9_HUMAN
ESYT2-N-ter	NP_005683.2	ABCF2	0	5|19	24	12	2	6|7|9|4|4|23|22|0|8|7|8|13|0|0|5|0|10|9|11|5|8|6|6|0|7|7|0|10|2|3|2|3|0|3|7|3|13|11|3|4|3|4|4|3|6|0|4|4|21|2	0	0	0	1.22	0.42	634	ABCF2_HUMAN
ESYT2-N-ter	NP_001174.2	ATP6AP1	0	11|13	24	12	2	0|0|0|0|0|0|0|0|0|0|0|0|0|0|0|0|0|0|0|0|0|0|0|0|0|0|0|0|0|0|0|0|0|0|0|0|0|0|0|0|0|0|0|0|0|0|0|0|0|0	1	1	1	120	0	470	A0A0C4DGX8_HUMAN
ESYT2-N-ter	NP_006614.2	PHGDH	0	11|13	24	12	2	5|0|3|4|0|5|4|0|9|7|8|8|0|0|8|6|8|10|4|9|5|4|4|4|8|7|3|8|0|4|5|3|3|4|20|6|11|16|6|3|7|8|4|10|3|5|3|3|0|0	0	0	0	1.46	0.44	533	SERA_HUMAN
ESYT2-N-ter	NP_003092.4	SOAT1	0	6|18	24	12	2	0|0|0|0|0|0|0|0|0|0|0|0|0|0|0|0|0|0|0|0|0|0|0|0|0|0|0|0|0|0|0|0|0|0|0|0|0|0|0|0|0|0|0|0|0|0|0|0|0|0	1	1	1	120	0	550	SOAT1_HUMAN
ESYT2-N-ter	NP_002941.1	RPN1	0	9|15	24	12	2	0|0|0|0|0|0|0|0|0|0|0|0|0|0|0|0|0|6|0|0|0|0|0|0|0|0|0|0|0|0|0|0|0|3|0|0|0|0|0|0|0|0|0|0|0|0|0|0|0|0	1	1	1	33.33	0	607	B7Z4L4_HUMAN
ESYT2-N-ter	NP_002511.1	NPM1	0	14|10	24	12	2	24|31|45|46|44|107|65|51|32|62|34|31|54|31|30|50|35|76|44|59|11|58|63|4|65|11|2|10|6|8|8|5|9|9|13|9|15|11|8|14|12|10|7|10|10|11|14|186|162|126	0	0	0	0.19	0.57	294	NPM_HUMAN
ESYT2-N-ter	NP_000692.2	ATP1A1	0	13|11	24	12	2	0|0|0|0|0|2|0|0|7|0|3|4|0|0|3|0|3|3|2|0|5|4|6|0|2|2|0|4|0|0|0|0|0|4|11|2|5|10|0|5|6|0|2|2|3|0|0|3|0|0	0.68	0.89	0.68	2.91	0.04	1023	AT1A1_HUMAN
ESYT2-N-ter	NP_001072989.1	KTN1	0	2|22	24	12	2	3|5|7|6|3|8|10|0|0|0|0|3|0|0|0|0|0|10|0|7|0|0|4|0|15|0|0|0|0|0|0|0|0|0|0|0|0|0|0|0|0|0|0|0|0|0|0|0|0|0	0.49	0.98	0.49	3.7	0.12	1357	B7Z6P3_HUMAN
ESYT2-N-ter	NP_000971.1	RPL18A	0	5|18	23	11.5	2	6|7|7|7|5|8|6|4|5|0|4|5|5|3|6|2|4|8|4|7|8|6|5|4|10|5|4|3|3|4|4|8|4|6|4|3|5|5|5|12|11|12|10|8|7|11|6|5|0|0	0.04	0.08	0.04	1.5	0.31	176	M0R1A7_HUMAN
ESYT2-N-ter	NP_001934.2	DSG2	0	8|15	23	11.5	2	0|3|0|2|2|19|20|0|3|0|3|0|0|0|2|2|5|2|2|0|0|0|0|0|3|0|0|0|0|0|0|0|0|0|0|0|0|0|0|0|0|0|0|0|0|0|0|2|0|0	0.73	0.92	0.73	4.11	0.03	1118	DSG2_HUMAN
ESYT2-N-ter	NP_065174.1	CORO1B	0	9|14	23	11.5	2	20|17|18|21|28|40|34|21|22|45|25|28|19|45|19|40|22|24|27|29|0|25|32|0|27|0|0|0|0|0|0|0|0|0|0|0|0|0|0|0|0|0|0|0|0|5|0|56|29|26	0	0	0	0.4	0.57	489	COR1B_HUMAN
ESYT2-N-ter	NP_005756.2	ATP6AP2	0	11|12	23	11.5	2	0|0|0|0|0|2|2|0|0|0|0|0|0|0|0|0|0|0|0|0|0|0|0|0|0|0|0|0|0|0|0|0|0|0|0|0|0|0|0|0|0|0|0|0|0|0|0|0|0|0	1	1	1	71.88	0	350	B7Z1I9_HUMAN
ESYT2-N-ter	NP_002257.1	KPNA2	0	11|12	23	11.5	2	4|2|0|3|4|2|0|5|13|11|11|6|3|0|14|13|10|8|6|9|9|5|6|2|14|9|0|8|2|2|6|0|0|2|22|3|10|29|5|2|0|2|3|2|3|2|2|2|8|6	0	0	0	1.16	0.48	529	IMA1_HUMAN
ESYT2-N-ter	NP_006591.1	NUDC	0	8|15	23	11.5	2	29|25|24|24|27|44|36|16|25|38|34|35|15|14|18|48|30|37|26|37|3|20|25|0|36|0|0|0|0|0|2|0|0|0|0|0|4|0|2|6|0|0|2|2|0|3|2|16|50|22	0	0	0	0.39	0.57	331	NUDC_HUMAN
ESYT2-N-ter	NP_005222.2	CTTN	0	10|12	22	11	2	46|35|42|33|47|59|64|37|28|48|38|39|38|34|32|44|36|53|36|50|7|73|70|0|48|0|0|3|0|3|7|3|6|4|4|2|0|0|2|5|6|4|0|5|4|12|6|34|30|22	0	0	0	0.25	0.57	550	SRC8_HUMAN
ESYT2-N-ter	NP_067026.3	SRPRB	0	13|9	22	11	2	0|3|2|0|0|0|0|0|0|0|0|0|0|0|2|5|0|2|0|0|0|0|0|0|0|0|0|0|0|0|0|0|0|0|2|0|0|3|0|0|0|0|0|2|0|0|0|2|0|0	0.99	1	0.99	11.96	0	271	SRPRB_HUMAN
ESYT2-N-ter	NP_853553.1	AUP1	0	7|15	22	11	2	0|0|0|0|0|0|0|0|0|0|0|0|0|0|0|0|0|0|0|0|0|0|0|0|0|0|0|0|0|0|0|0|0|0|0|0|0|0|0|0|0|0|0|0|0|0|0|0|0|0	1	1	1	110	0	410	AUP1_HUMAN
ESYT2-N-ter	NP_001909.3	DBT	1	10|12	22	11	2	0|0|3|3|3|0|0|0|3|2|5|7|0|0|0|6|5|7|3|7|41|2|4|2|11|17|9|26|15|15|28|16|19|19|7|16|39|3|20|0|3|24|18|5|23|7|5|0|0|0	0	0	0	0.68	0.53	482	ODB2_HUMAN
ESYT2-N-ter	NP_004406.2	DSP	0	6|16	22	11	2	23|26|35|15|29|38|35|0|29|15|27|35|2|3|27|20|23|52|13|16|55|8|9|2|31|36|2|38|8|17|36|22|17|17|35|24|27|40|13|25|13|85|15|11|23|14|27|6|9|10	0	0	0	0.32	0.57	2871	DESP_HUMAN
ESYT2-N-ter	NP_150254.1	RPL13	0	11|11	22	11	2	2|4|4|6|0|3|4|4|5|8|5|5|3|2|4|7|6|9|5|9|23|4|3|10|7|16|6|7|6|12|14|14|14|3|8|11|9|4|6|22|10|18|9|12|19|6|6|7|4|4	0	0	0	0.96	0.51	211	RL13_HUMAN
ESYT2-N-ter	NP_733765.1	ATP2A2	0	9|13	22	11	2	2|2|3|4|3|4|7|0|14|0|4|7|3|0|11|3|5|6|5|3|7|8|10|3|2|9|4|3|0|0|3|2|3|3|21|4|11|18|4|4|8|0|2|6|5|3|5|5|3|0	0	0	0	1.43	0.42	1042	A0A0C4DH86_HUMAN
ESYT2-N-ter	NP_004448.2	ACSL3	0	12|10	22	11	2	0|0|0|0|0|0|3|0|0|0|0|0|0|0|0|0|0|0|0|0|0|0|0|0|0|0|0|0|0|2|0|0|0|2|4|0|3|3|0|2|2|0|0|0|0|0|2|0|0|0	1	1	1	11.96	0	720	ACSL3_HUMAN
ESYT2-N-ter	NP_003042.3	SLC16A1	0	9|12	21	10.5	2	3|3|3|5|3|0|0|5|6|7|3|3|3|5|5|5|2|6|5|4|3|8|7|2|2|8|0|5|2|0|4|3|2|0|6|3|8|6|3|3|3|2|4|4|5|2|0|22|2|2	0	0.01	0	1.76	0.36	500	MOT1_HUMAN
ESYT2-N-ter	NP_036546.2	RAB3GAP2	0	8|13	21	10.5	2	0|3|0|3|2|4|3|0|0|2|5|3|0|4|4|4|2|4|0|2|0|3|2|0|5|0|0|0|0|0|0|0|0|0|0|0|0|0|0|0|0|0|0|0|0|0|0|5|2|0	0.93	1	0.93	4.23	0.01	1393	RBGPR_HUMAN
ESYT2-N-ter	NP_115733.2	CCDC115	0	13|8	21	10.5	2	0|0|0|0|0|0|0|0|0|0|0|0|0|0|0|0|0|0|0|0|0|0|0|0|0|0|0|0|0|0|0|0|0|0|0|0|0|0|0|0|0|0|0|0|0|0|0|0|0|0	1	1	1	105	0	180	B8ZZ99_HUMAN
ESYT2-N-ter	NP_776186.2	RABL3	0	7|14	21	10.5	2	0|0|0|0|0|0|0|0|0|0|0|0|0|0|0|0|0|0|0|0|0|0|0|0|0|0|0|0|0|0|0|0|0|0|0|0|0|3|0|0|0|0|0|0|0|0|0|0|0|0	1	1	1	87.5	0	236	C9JXM3_HUMAN
ESYT2-N-ter	NP_056480.1	AAAS	0	13|8	21	10.5	2	0|0|0|0|0|0|0|0|0|0|0|0|0|0|0|0|0|0|0|0|0|0|0|0|0|0|0|0|0|0|0|0|0|0|2|0|0|4|0|0|2|0|0|0|0|0|0|0|0|0	1	1	1	32.81	0	546	AAAS_HUMAN
ESYT2-N-ter	NP_055484.3	NUP93	0	5|16	21	10.5	2	2|2|0|4|0|0|0|3|8|4|0|0|3|0|6|3|0|8|4|3|4|2|0|0|7|8|0|10|2|0|3|3|4|3|17|3|8|22|4|3|4|0|0|5|4|3|2|8|0|0	0.05	0.09	0.05	1.67	0.31	819	NUP93_HUMAN
ESYT2-N-ter	NP_000998.1	RPS4X	0	8|13	21	10.5	2	2|4|3|5|3|0|0|3|8|0|5|7|13|2|5|3|2|8|4|5|15|0|3|14|5|10|6|10|4|7|8|6|5|4|12|6|12|9|6|12|16|10|8|22|13|11|15|4|3|3	0	0	0	0.99	0.49	263	RS4X_HUMAN
ESYT2-N-ter	NP_000997.1	RPS3A	0	2|19	21	10.5	2	6|5|9|9|9|13|14|2|18|5|13|11|3|0|12|2|10|9|8|8|9|18|13|2|10|13|2|9|5|5|5|5|5|7|23|6|7|22|4|14|7|8|4|9|11|7|7|3|4|4	0	0	0	0.87	0.47	264	D6R9B6_HUMAN
ESYT2-N-ter	NP_003283.2	TPR	0	3|18	21	10.5	2	113|112|153|177|169|104|95|65|90|94|102|133|91|58|117|104|106|212|140|244|0|143|157|0|252|0|0|0|0|0|0|0|0|0|0|0|0|0|0|0|0|0|0|0|0|0|0|82|36|63	0	0	0	0.08	0.57	2363	TPR_HUMAN
ESYT2-N-ter	NP_055781.2	DHX30	1	0|21	21	10.5	2	0|0|0|0|0|0|0|0|6|0|2|0|0|0|6|0|0|0|0|0|5|0|0|0|2|2|2|3|2|0|0|2|0|0|15|2|4|19|0|6|2|0|2|5|4|3|0|2|0|0	0.48	0.96	0.48	2.73	0.18	1155	H7BXY3_HUMAN
ESYT2-N-ter	NP_000960.2	RPL5	0	5|15	20	10	2	6|5|6|9|8|6|8|6|9|6|3|7|7|6|10|9|7|17|6|9|8|14|13|11|13|5|6|6|4|6|9|7|6|5|11|7|12|6|9|11|14|6|7|8|7|9|12|3|4|5	0	0	0	0.98	0.47	297	RL5_HUMAN
ESYT2-N-ter	NP_006422.1	CCT2	0	9|11	20	10	2	77|52|84|85|111|11|17|29|188|392|105|103|16|33|232|512|99|144|91|153|7|95|145|0|145|6|0|2|2|0|2|0|4|3|5|2|6|6|2|3|3|7|7|4|2|3|3|60|71|56	0	0	0	0.08	0.57	535	TCPB_HUMAN
ESYT2-N-ter	NP_003671.1	YARS1	0	3|17	20	10	2	3|0|2|2|0|0|3|3|6|5|0|2|2|2|3|3|0|0|0|0|2|3|0|2|0|2|0|0|0|0|0|0|0|0|10|0|10|11|0|2|4|2|0|4|0|0|0|4|0|0	0.49	0.99	0.49	2.72	0.11	528	A0A0C4DGZ5_HUMAN
ESYT2-N-ter	NP_004773.1	SNAP29	1	8|12	20	10	2	5|7|6|4|3|15|17|2|6|6|3|4|2|0|7|2|3|8|4|3|0|3|3|0|6|0|0|0|0|0|0|0|0|0|0|0|0|0|0|0|0|0|0|0|0|0|0|5|3|3	0.03	0.06	0.03	1.92	0.32	258	SNP29_HUMAN
ESYT2-N-ter	NP_006089.1	RACK1	0	8|12	20	10	2	4|4|5|5|4|0|2|2|19|5|8|10|3|2|17|10|8|19|8|8|15|5|5|11|6|15|9|17|4|12|10|8|11|5|33|13|24|24|6|14|15|12|8|13|10|9|12|6|5|3	0	0	0	0.69	0.53	317	RACK1_HUMAN
ESYT2-N-ter	NP_060244.2	CDKAL1	0	11|9	20	10	2	0|0|0|0|0|9|11|0|0|0|0|0|0|0|0|0|0|0|0|0|0|0|0|0|0|0|0|0|0|0|0|0|0|0|0|0|0|0|0|0|0|0|0|0|0|0|0|0|0|0	0.97	0.98	0.97	12.5	0	579	CDKAL_HUMAN
ESYT2-N-ter	NP_038203.2	IARS1	0	3|17	20	10	2	10|6|15|17|8|0|0|0|16|4|13|12|0|0|15|3|11|23|7|30|5|14|19|3|27|7|0|6|2|2|3|0|0|4|15|0|6|17|3|10|5|5|4|9|5|6|8|9|0|2	0	0	0	0.76	0.5	1262	J3KR24_HUMAN
ESYT2-N-ter	NP_001129166.1	VDAC3	1	11|9	20	10	2	5|4|2|3|0|9|4|2|6|0|5|5|2|2|5|8|3|5|4|4|4|3|2|0|2|6|0|9|4|2|2|2|3|6|16|3|4|19|2|7|3|5|3|2|6|5|6|2|0|5	0	0	0	1.54	0.4	284	VDAC3_HUMAN
ESYT2-N-ter	NP_006176.2	NUMA1	0	0|20	20	10	2	31|59|55|80|62|75|54|5|25|21|31|41|16|20|36|34|47|52|35|93|13|53|62|4|100|6|3|5|5|6|13|8|10|8|6|13|5|4|7|5|7|5|0|13|4|10|14|57|22|28	0	0	0	0.21	0.57	2115	NUMA1_HUMAN
ESYT2-N-ter	NP_055681.1	SEC16A	0	10|9	19	9.5	2	5|7|11|11|8|11|17|0|5|5|3|2|2|0|3|5|5|10|7|3|6|4|4|0|7|11|0|11|2|5|7|3|4|3|7|3|0|13|2|6|2|4|0|0|7|0|3|7|3|0	0	0	0	1.2	0.46	2357	A0A0C4DH09_HUMAN
ESYT2-N-ter	NP_006100.2	PRMT5	0	13|6	19	9.5	2	12|9|11|9|13|0|0|5|6|17|16|15|2|4|2|23|15|19|9|11|0|15|16|0|20|0|0|0|0|0|0|0|0|0|0|0|0|0|0|0|0|0|0|0|0|0|0|7|11|8	0	0	0	0.86	0.49	637	ANM5_HUMAN
ESYT2-N-ter	NP_659471.1	TOR1AIP2	0	10|9	19	9.5	2	0|0|0|0|0|0|0|0|0|0|0|0|0|0|0|0|0|0|0|0|0|0|0|0|0|0|0|0|0|0|0|0|0|0|0|0|0|0|0|0|0|0|0|0|0|0|0|0|0|0	1	1	1	95	0	470	TOIP2_HUMAN
ESYT2-N-ter	NP_937887.1	EIF4G1	0	6|13	19	9.5	2	84|83|108|82|94|130|130|96|85|167|101|136|55|101|75|131|101|129|90|105|0|104|94|0|104|0|0|4|0|0|0|0|0|0|3|0|0|0|0|2|2|0|0|4|0|0|0|95|106|184	0	0	0	0.09	0.57	1512	IF4G1_HUMAN
ESYT2-N-ter	NP_004883.3	SEC22B	0	9|10	19	9.5	2	0|0|0|0|0|0|0|0|0|0|0|0|0|0|0|0|0|0|0|0|0|0|0|0|0|0|0|0|0|0|0|0|0|0|0|0|0|0|0|0|0|0|0|0|0|0|0|0|0|0	1	1	1	95	0	215	SC22B_HUMAN
ESYT2-N-ter	NP_055950.1	NUP205	0	8|11	19	9.5	2	0|2|0|0|0|0|0|0|4|0|3|3|0|0|5|0|3|4|3|0|3|0|0|2|0|2|0|0|0|0|3|3|0|0|12|3|2|13|2|0|4|0|2|4|0|0|2|0|0|0	0.44	0.7	0.44	2.83	0.2	2012	NU205_HUMAN
ESYT2-N-ter	NP_065147.1	DDX24	0	3|16	19	9.5	2	0|0|2|4|0|0|3|0|0|0|0|0|0|0|0|0|0|0|0|3|0|0|0|0|4|0|0|0|0|0|0|0|0|0|0|0|0|0|0|2|3|0|0|0|0|0|0|2|0|0	0.81	1	0.81	10.33	0.02	859	DDX24_HUMAN
ESYT2-N-ter	NP_066390.1	H2AC8	0	19|0	19	9.5	2	0|0|0|0|0|12|8|0|0|0|0|0|0|21|0|0|0|33|0|0|0|0|0|5|0|10|5|12|5|0|0|0|0|0|0|0|11|0|7|0|0|0|0|0|0|22|0|0|0|0	0.24	0.48	0.24	1.57	0.25	130	H2A1B_HUMAN
ESYT2-N-ter	NP_619541.1	H2AZ2	0	14|5	19	9.5	2	4|0|0|0|7|0|6|0|6|0|7|7|0|0|6|0|7|6|6|0|5|0|0|0|0|0|0|0|0|0|6|0|5|0|0|0|0|0|0|0|0|0|0|0|0|6|0|0|4|10	0.43	0.85	0.43	2.42	0.2	114	H2AV_HUMAN
ESYT2-N-ter	NP_000978.1	RPL26	0	2|17	19	9.5	2	0|6|4|4|2|0|0|9|2|5|2|6|6|6|4|3|3|14|4|8|7|0|0|8|8|3|4|3|4|3|4|2|0|8|11|5|10|15|5|16|19|5|13|20|8|7|8|3|2|8	0	0	0	1.01	0.43	145	RL26_HUMAN
ESYT2-N-ter	NP_006435.2	SMC2	0	2|17	19	9.5	2	4|6|10|12|3|2|0|0|12|7|9|8|0|0|5|4|8|15|13|16|4|9|7|0|18|5|0|5|2|0|5|3|0|3|12|5|10|10|3|5|8|4|3|9|2|0|0|6|0|5	0	0	0	1.03	0.42	1197	A0A0C4DGE5_HUMAN
ESYT2-N-ter	NP_055555.1	EIF4A3	0	0|19	19	9.5	2	5|7|10|8|10|0|0|7|11|5|4|8|4|0|15|6|8|12|7|10|9|11|9|6|15|14|0|12|4|5|5|4|7|5|17|8|13|26|0|15|9|9|7|13|9|8|13|9|0|8	0	0	0	0.81	0.47	411	IF4A3_HUMAN
ESYT2-N-ter	NP_057479.2	HACD3	0	10|8	18	9	2	0|0|0|2|0|2|2|2|0|0|0|2|0|6|2|5|0|2|0|0|0|0|0|0|0|0|2|2|0|0|0|0|0|0|5|0|0|3|0|0|0|0|2|0|0|3|2|3|4|2	0.96	0.99	0.96	4.25	0.01	362	H3BRL8_HUMAN
ESYT2-N-ter	NP_000932.3	POR	0	7|11	18	9	2	0|0|0|0|0|0|0|0|0|0|0|0|0|0|0|0|0|0|0|0|0|0|0|0|0|0|0|0|0|0|0|0|0|0|0|0|0|0|0|0|0|0|0|0|0|0|0|0|0|0	1	1	1	90	0	680	NCPR_HUMAN
ESYT2-N-ter	NP_001120676.1	HMOX2	0	7|11	18	9	2	0|0|0|0|0|0|0|0|0|0|0|0|0|0|0|0|0|0|0|0|0|0|0|0|0|0|0|0|0|0|0|0|0|0|0|0|0|0|0|0|0|0|0|0|0|0|0|0|0|0	1	1	1	90	0	316	A0A087WT44_HUMAN
ESYT2-N-ter	NP_001129671.1	GRAMD1A	0	6|12	18	9	2	0|0|0|0|0|0|0|0|0|0|0|0|0|0|0|0|0|0|0|0|0|0|0|0|0|0|0|0|0|0|0|0|0|0|0|0|0|0|0|0|0|0|0|0|0|0|0|0|0|0	1	1	1	90	0	713	M0QZ12_HUMAN
ESYT2-N-ter	NP_002799.3	PSMD2	0	3|15	18	9	2	7|9|9|11|9|0|0|0|15|4|16|14|0|0|14|9|14|15|10|9|0|13|13|0|14|2|0|5|0|0|3|0|0|0|7|0|6|8|0|0|3|2|0|0|0|2|2|7|3|3	0	0	0	0.92	0.46	908	PSMD2_HUMAN
ESYT2-N-ter	NP_001171712.1	VDAC2	1	9|9	18	9	2	8|3|3|4|3|7|8|0|3|3|9|11|3|0|2|7|13|13|5|7|6|3|3|3|10|6|3|8|0|8|5|4|5|5|4|4|5|3|2|5|6|4|8|6|12|2|4|8|4|4	0	0	0	1.18	0.46	309	VDAC2_HUMAN
ESYT2-N-ter	NP_005042.1	QARS1	0	7|11	18	9	2	17|10|13|15|10|10|10|3|7|12|14|16|4|5|8|13|20|18|11|22|4|17|16|0|21|0|0|3|2|0|2|0|2|2|4|0|3|3|2|2|3|0|3|0|2|2|4|11|6|9	0	0	0	0.71	0.52	775	B4DDN1_HUMAN
ESYT2-N-ter	NP_001009.1	RPS15	0	8|10	18	9	2	0|0|0|0|0|0|0|0|2|2|0|2|0|0|5|0|0|2|0|2|3|0|0|0|0|0|0|0|0|0|0|0|0|0|0|0|3|3|0|0|3|2|0|3|2|0|3|0|0|0	0.98	1	0.98	6.08	0	145	A0A0B4J2B4_HUMAN
ESYT2-N-ter	NP_001340.2	DARS1	0	5|13	18	9	2	13|11|13|14|11|0|0|4|13|13|18|13|6|3|13|12|19|18|10|25|6|19|14|2|21|10|2|10|4|3|5|4|3|9|15|3|13|14|3|5|14|6|7|10|5|4|4|11|7|8	0	0	0	0.63	0.52	501	SYDC_HUMAN
ESYT2-N-ter	NP_037520.1	PREB	0	10|8	18	9	2	0|0|0|0|0|0|0|0|0|0|0|0|0|0|0|0|0|0|0|0|0|0|0|0|0|0|0|0|0|0|0|0|0|0|0|0|0|0|0|0|0|0|0|0|0|0|0|0|0|0	1	1	1	90	0	417	B5MC98_HUMAN
ESYT2-N-ter	NP_060839.2	DEPDC1B	0	6|12	18	9	2	5|0|6|0|0|28|20|0|8|5|8|10|0|2|9|6|9|4|4|6|0|2|2|0|6|0|0|0|0|0|0|0|0|0|0|0|0|0|0|0|0|0|0|0|0|0|0|2|5|4	0	0.01	0	1.49	0.36	529	DEP1B_HUMAN
ESYT2-N-ter	NP_690866.1	TIPRL	0	8|10	18	9	2	12|9|16|13|17|27|27|14|11|27|13|12|15|12|11|20|14|21|17|15|2|24|20|0|16|2|0|0|0|0|0|0|0|0|0|0|7|0|0|0|0|0|0|0|0|0|0|18|22|20	0	0	0	0.52	0.54	272	TIPRL_HUMAN
ESYT2-N-ter	NP_036473.2	GTPBP4	0	2|16	18	9	2	0|2|2|2|0|13|7|0|9|0|2|2|0|0|4|0|3|3|0|0|3|2|0|0|0|11|0|4|2|0|0|0|0|3|10|0|7|11|0|9|9|0|3|8|4|2|6|2|2|3	0.23	0.47	0.23	1.61	0.25	634	Q5T3R7_HUMAN
ESYT2-N-ter	NP_068831.1	JUP	0	5|12	17	8.5	2	5|2|0|0|4|9|9|0|0|0|3|3|3|0|2|0|3|2|0|2|10|0|0|0|4|0|0|0|0|0|0|4|0|0|0|0|0|2|0|0|0|29|2|0|0|2|4|4|0|0	0.17	0.34	0.17	1.97	0.27	745	PLAK_HUMAN
ESYT2-N-ter	NP_006109.2	HAX1	0	10|7	17	8.5	2	0|0|0|0|0|0|0|0|0|2|0|0|0|0|0|2|0|2|0|0|4|0|0|0|2|3|0|3|0|0|0|0|0|0|2|0|4|5|0|0|0|0|2|0|0|0|0|0|0|0	0.96	0.99	0.96	6.85	0.01	279	HAX1_HUMAN
ESYT2-N-ter	NP_874365.3	SCRIB	0	7|10	17	8.5	2	9|8|16|13|12|39|37|4|8|12|11|8|2|3|6|19|9|12|6|11|0|4|7|0|18|0|0|0|0|0|0|0|0|0|0|0|0|0|0|0|0|0|0|0|0|0|0|14|10|11	0	0	0	0.69	0.52	1655	A0A0G2JNZ2_HUMAN
ESYT2-N-ter	NP_002145.3	HSPA4	0	7|10	17	8.5	2	11|15|15|14|17|0|5|0|10|25|16|16|3|3|8|14|18|14|10|17|0|19|11|0|21|0|0|0|0|0|0|0|0|0|2|0|0|0|0|0|0|0|0|0|0|0|0|9|6|6	0	0	0	0.7	0.52	840	HSP74_HUMAN
ESYT2-N-ter	NP_054733.2	SNRNP200	0	5|12	17	8.5	2	36|27|45|46|38|21|23|13|42|31|63|54|13|21|41|46|56|67|36|82|0|41|42|0|88|0|0|2|0|0|0|0|0|0|10|0|0|7|0|0|0|0|0|0|0|2|0|36|24|39	0	0	0	0.2	0.57	2136	U520_HUMAN
ESYT2-N-ter	NP_000979.1	RPL27	0	10|7	17	8.5	2	2|4|6|7|7|0|0|2|6|6|4|9|2|0|6|11|5|8|4|12|3|7|7|2|12|4|2|5|0|3|4|2|4|4|4|4|4|4|5|9|5|8|5|6|0|6|9|17|3|4	0	0	0	1.13	0.45	136	K7EQQ9_HUMAN
ESYT2-N-ter	NP_001006.1	RPS11	0	8|9	17	8.5	2	10|7|9|6|9|3|4|11|11|12|5|6|13|6|6|9|6|14|11|7|8|9|16|7|8|7|10|5|4|7|14|7|8|10|6|9|19|10|6|12|19|9|10|16|13|7|6|8|6|4	0	0	0	0.73	0.52	158	RS11_HUMAN
ESYT2-N-ter	NP_001001563.1	TIMM50	1	6|11	17	8.5	2	4|6|8|5|3|0|3|2|10|2|5|4|4|0|10|0|3|5|4|4|6|5|6|9|6|7|8|9|4|5|6|7|8|8|11|7|17|13|10|9|12|10|6|11|6|7|5|2|2|2	0	0	0	0.96	0.47	456	TIM50_HUMAN
ESYT2-N-ter	NP_057113.1	DHRS7	0	5|12	17	8.5	2	0|0|0|0|0|0|0|0|0|0|0|0|0|0|0|0|0|0|0|0|0|0|0|0|0|0|0|0|0|0|0|0|0|0|0|0|0|0|0|0|0|0|0|0|0|0|0|0|0|0	1	1	1	85	0	339	DHRS7_HUMAN
ESYT2-N-ter	NP_037506.2	PDCD6IP	0	4|13	17	8.5	2	0|3|3|4|2|0|0|0|11|3|0|3|2|0|9|2|0|3|0|0|13|0|0|2|5|9|0|9|3|9|9|3|3|5|23|7|5|28|5|7|11|8|7|12|5|4|6|3|0|3	0	0	0	0.98	0.45	868	PDC6I_HUMAN
ESYT2-N-ter	NP_001129171.1	YWHAZ	0	8|9	17	8.5	2	8|7|7|12|11|2|2|0|9|22|12|11|0|6|6|18|9|10|7|10|6|5|6|0|10|3|0|4|2|0|3|0|0|4|5|0|2|0|2|3|4|4|0|3|3|0|0|7|7|11	0	0	0	0.94	0.49	245	B0AZS6_HUMAN
ESYT2-N-ter	NP_001091678.1	HNRNPF	0	8|9	17	8.5	2	5|7|7|6|12|16|22|8|15|25|11|15|0|2|12|11|11|13|6|14|23|13|10|13|14|15|12|19|10|15|17|10|17|18|29|19|24|22|16|17|12|17|17|12|15|10|13|6|6|0	0	0	0	0.48	0.57	415	HNRPF_HUMAN
ESYT2-N-ter	NP_057004.1	RPS27L	0	9|8	17	8.5	2	0|0|5|0|0|0|0|0|0|0|0|0|0|0|0|0|0|0|0|0|0|0|0|0|0|0|0|4|0|0|4|0|6|0|0|0|7|7|7|4|10|7|6|9|7|0|0|0|0|0	0.28	0.36	0.28	2.56	0.24	84	C9J1C5_HUMAN
ESYT2-N-ter	NP_001646.2	ARCN1	0	3|13	16	8	2	8|4|7|7|5|14|32|0|7|0|2|4|0|0|7|4|5|8|3|6|3|5|3|0|10|2|0|5|0|0|0|0|3|2|13|4|7|9|0|2|2|2|0|4|4|0|0|3|2|2	0	0	0	1.08	0.41	511	B0YIW6_HUMAN
ESYT2-N-ter	NP_109587.1	MAP2K2	0	6|10	16	8	2	0|0|0|0|0|0|0|0|0|0|0|0|3|0|0|0|0|0|3|0|0|0|0|0|0|0|0|0|0|0|0|0|0|0|11|0|5|9|0|0|3|0|0|0|0|0|0|0|0|0	0.89	0.94	0.89	5.88	0.01	400	G5E9C7_HUMAN
ESYT2-N-ter	NP_001093639.1	IMMT	1	5|11	16	8	2	0|0|0|0|0|0|0|0|0|0|0|0|0|0|0|0|0|0|0|0|0|0|0|0|0|0|0|0|0|0|0|0|0|0|0|0|0|0|0|0|0|0|3|2|0|0|0|0|0|0	0.99	1	0.99	40	0	757	MIC60_HUMAN
ESYT2-N-ter	NP_060069.3	VEZT	0	3|13	16	8	2	0|0|0|0|0|0|0|0|0|0|0|0|0|0|0|0|0|0|0|0|0|0|0|0|0|0|0|0|0|0|0|0|0|0|0|0|0|0|0|0|0|0|0|0|0|0|0|0|0|0	1	1	1	80	0	779	VEZA_HUMAN
ESYT2-N-ter	NP_149351.1	SURF4	0	7|9	16	8	2	3|0|2|3|3|0|0|3|4|3|3|3|2|2|5|5|4|3|3|3|2|0|2|0|4|3|0|2|0|0|0|0|0|0|7|0|2|7|0|0|2|0|0|2|2|0|0|3|3|4	0.25	0.44	0.25	2.3	0.25	269	B7Z1G8_HUMAN
ESYT2-N-ter	NP_002256.2	KPNB1	0	6|10	16	8	2	18|17|25|19|22|14|12|5|28|43|39|37|5|10|23|38|35|31|22|40|5|23|28|0|45|4|0|6|0|3|0|0|0|3|17|0|4|11|0|0|2|0|2|0|0|3|4|25|37|25	0	0	0	0.3	0.57	876	IMB1_HUMAN
ESYT2-N-ter	NP_004222.2	ATP6V1F	0	9|7	16	8	2	0|0|0|0|0|0|0|0|0|0|0|0|0|0|0|0|0|0|0|0|0|0|0|0|0|0|0|0|0|0|0|0|0|0|0|0|0|0|0|0|0|0|0|0|0|0|0|0|0|0	1	1	1	80	0	119	VATF_HUMAN
ESYT2-N-ter	NP_006835.2	ILVBL	0	6|10	16	8	2	0|0|0|0|0|0|0|0|0|0|0|0|0|0|0|0|0|0|0|2|0|0|0|0|0|2|0|4|0|0|0|0|0|0|5|0|2|8|0|0|0|0|0|0|0|0|0|0|0|0	0.94	0.97	0.94	8.7	0.01	632	HACL2_HUMAN
ESYT2-N-ter	NP_444280.2	SNAP47	0	8|8	16	8	2	0|0|0|0|0|0|0|0|0|0|0|0|0|0|0|0|0|0|0|0|0|0|0|0|0|0|0|0|0|0|0|0|0|0|3|0|0|0|0|0|0|0|0|0|0|0|0|0|0|0	1	1	1	66.67	0	464	A0A087X0B7_HUMAN
ESYT2-N-ter	NP_006730.2	MCM5	0	7|9	16	8	2	2|0|0|0|0|0|0|0|3|0|3|2|0|0|4|3|2|3|0|0|8|0|0|2|0|14|0|11|4|0|4|3|2|3|14|3|13|21|7|3|4|6|2|9|4|3|6|0|3|0	0	0	0	1.26	0.42	734	B1AHB1_HUMAN
ESYT2-N-ter	NP_055428.1	FAF2	0	7|9	16	8	2	0|0|0|0|0|0|2|0|0|0|0|0|0|0|0|0|0|0|0|0|0|0|0|0|0|0|0|0|0|0|0|0|0|0|0|0|0|2|0|0|0|0|0|0|0|0|0|0|2|0	1	1	1	33.33	0	445	FAF2_HUMAN
ESYT2-N-ter	NP_060700.2	NUP133	0	6|10	16	8	2	7|8|9|10|9|30|30|4|9|11|11|14|5|6|8|13|10|12|6|11|0|9|8|0|19|2|0|0|0|0|0|0|0|0|4|0|0|4|0|0|0|0|0|0|0|0|0|9|7|7	0	0	0	0.72	0.51	1156	NU133_HUMAN
ESYT2-N-ter	NP_001165906.1	RAB3GAP1	0	7|9	16	8	2	0|0|0|0|0|2|0|0|0|0|0|0|0|0|3|2|0|0|0|0|0|0|0|0|0|0|0|0|0|0|0|0|0|0|0|0|0|0|0|0|0|0|0|0|0|0|0|0|0|0	1	1	1	28.57	0	988	RB3GP_HUMAN
ESYT2-N-ter	NP_001177921.1	SLC33A1	0	8|8	16	8	2	0|0|0|0|0|0|0|0|0|0|0|0|0|0|0|0|0|0|0|0|0|0|0|0|0|0|0|0|0|0|0|0|0|0|0|0|0|0|0|0|0|0|0|0|0|0|0|0|0|0	1	1	1	80	0	549	A0A2R8YF57_HUMAN
ESYT2-N-ter	NP_001410.2	ELAVL1	0	5|11	16	8	2	3|0|2|3|0|5|0|3|6|2|2|4|0|0|7|2|2|5|0|5|7|5|5|5|6|4|0|9|0|2|4|2|3|4|7|0|8|17|3|6|5|8|5|5|3|5|7|5|0|0	0	0	0	1.29	0.39	326	ELAV1_HUMAN
ESYT2-N-ter	NP_003850.1	DPM1	0	5|11	16	8	2	0|0|0|0|0|0|0|0|7|0|0|3|0|0|5|0|0|3|0|0|0|0|0|0|0|3|0|0|0|2|2|3|0|2|4|0|5|9|0|3|2|0|2|0|0|0|4|0|0|0	0.55	0.94	0.55	3.39	0.05	260	DPM1_HUMAN
ESYT2-N-ter	NP_003555.1	TAGLN2	0	3|13	16	8	2	18|9|15|11|14|34|27|19|21|33|16|22|11|26|11|30|13|15|13|15|0|11|10|0|16|0|0|0|0|0|4|0|0|0|0|0|0|0|0|0|24|0|0|11|0|0|2|26|17|18	0	0	0	0.42	0.54	199	TAGL2_HUMAN
ESYT2-N-ter	NP_004273.1	BAG2	0	6|10	16	8	2	4|5|10|6|3|2|0|2|5|3|4|5|6|2|4|3|3|11|6|10|9|2|4|9|13|8|7|5|6|12|10|7|14|21|5|13|4|4|13|2|0|8|10|0|6|10|18|5|4|4	0	0	0	0.81	0.5	211	BAG2_HUMAN
ESYT2-N-ter	NP_001349.2	DHX15	0	2|14	16	8	2	14|14|12|13|17|18|12|0|14|13|20|22|4|5|15|15|20|16|7|16|9|22|15|0|22|9|0|7|6|6|7|7|5|10|6|7|5|10|5|18|11|11|13|13|11|10|12|18|13|10	0	0	0	0.5	0.53	795	DHX15_HUMAN
ESYT2-N-ter	NP_057226.1	HSD17B12	0	7|9	16	8	2	0|0|2|0|0|0|0|0|7|3|0|0|0|0|7|0|0|0|0|0|2|5|0|2|2|6|0|6|0|0|2|0|0|0|11|4|4|14|0|3|5|2|2|4|5|0|3|0|0|0	0.04	0.08	0.04	1.98	0.31	312	DHB12_HUMAN
ESYT2-N-ter	NP_055045.2	SRP68	0	6|10	16	8	2	23|22|22|18|31|66|62|11|25|18|39|31|11|5|21|14|34|38|20|28|0|16|12|0|31|0|0|0|0|0|2|2|0|0|4|0|0|0|0|0|0|0|0|0|0|0|0|20|19|16	0	0	0	0.31	0.57	627	SRP68_HUMAN
ESYT2-N-ter	NP_004945.4	MARK2	0	7|9	16	8	2	0|0|0|0|0|0|0|0|0|0|0|0|0|0|0|0|0|0|0|0|0|0|0|0|0|0|0|0|0|0|0|0|0|0|0|0|0|2|0|0|0|0|0|0|0|0|0|0|0|0	1	1	1	80	0	724	MARK2_HUMAN
ESYT2-N-ter	NP_036611.2	YWHAG	0	7|9	16	8	2	8|8|9|7|9|0|0|5|8|20|9|14|0|8|6|21|7|4|5|7|0|6|4|0|5|0|0|0|0|0|0|0|0|2|2|0|0|0|0|0|0|0|0|0|0|0|0|9|10|13	0	0	0	0.97	0.48	247	1433G_HUMAN
ESYT2-N-ter	NP_000972.1	RPL19	0	4|12	16	8	2	3|3|4|4|4|0|3|0|3|4|3|7|3|2|2|3|5|4|3|0|10|3|0|6|0|5|0|5|3|6|7|8|6|3|4|6|7|5|4|4|4|7|5|5|3|4|4|4|4|3	0.03	0.06	0.03	1.47	0.32	196	J3KTE4_HUMAN
ESYT2-N-ter	NP_001092047.1	RPL31	0	5|11	16	8	2	5|5|4|6|4|0|0|5|5|5|5|6|4|5|9|4|5|4|4|3|5|4|6|3|4|5|3|4|0|3|2|2|6|3|6|2|6|6|2|7|11|5|5|6|5|5|3|3|3|4	0	0	0	1.38	0.37	128	B7Z4C8_HUMAN
ESYT2-N-ter	NP_000982.2	RPL28	0	2|14	16	8	2	3|8|5|5|3|0|0|0|4|0|5|3|0|0|7|0|5|4|4|9|3|3|3|14|9|3|5|4|3|7|2|5|7|9|4|5|7|9|5|12|13|4|11|13|12|5|8|0|2|0	0	0	0	1	0.41	137	RL28_HUMAN
ESYT2-N-ter	NP_001035807.1	H2AC19	0	0|16	16	8	2	0|9|17|0|16|0|0|29|0|37|0|14|21|21|16|26|0|36|16|29|0|0|17|0|41|0|0|0|0|21|0|30|22|0|0|15|0|0|0|10|11|23|15|12|12|22|0|25|17|0	0	0	0	0.36	0.54	130	H2A2A_HUMAN
ESYT2-N-ter	NP_002096.1	H2AX	0	0|16	16	8	2	0|0|20|0|19|11|0|0|0|38|0|0|0|0|0|0|0|35|0|35|0|17|18|0|0|0|0|0|0|0|0|0|0|0|0|0|0|0|0|0|0|0|0|0|0|22|18|25|0|0	0	0	0	0.78	0.46	143	H2AX_HUMAN
ESYT2-N-ter	NP_940953.2	MIA3	0	6|9	15	7.5	2	0|0|0|0|0|0|0|0|0|0|0|0|0|0|0|0|0|0|0|0|0|0|0|0|0|0|0|0|0|0|0|0|0|0|0|0|0|0|0|0|0|0|0|0|0|0|0|0|0|0	1	1	1	75	0	1907	TGO1_HUMAN
ESYT2-N-ter	NP_004827.4	EIF2AK3	0	2|13	15	7.5	2	0|0|0|0|0|0|0|0|0|0|0|0|0|0|0|0|0|0|0|0|0|0|0|0|0|0|0|0|0|0|0|0|0|0|0|0|0|0|0|0|0|0|0|0|0|0|0|0|0|0	0.99	1	0.99	75	0	1116	E2AK3_HUMAN
ESYT2-N-ter	NP_631946.1	NAP1L1	0	8|7	15	7.5	2	12|7|9|4|11|20|14|16|11|22|14|18|9|16|9|23|16|21|12|20|2|11|11|0|19|2|0|0|0|0|0|0|0|0|2|0|0|2|0|3|6|0|0|3|0|2|0|19|18|16	0	0	0	0.5	0.57	391	B7Z4K9_HUMAN
ESYT2-N-ter	NP_001226.2	SERPINH1	0	5|10	15	7.5	2	3|4|3|3|3|0|0|4|3|3|0|2|0|0|8|3|0|3|3|5|12|14|6|0|4|9|0|9|11|8|6|7|8|12|11|3|11|14|10|4|10|10|8|10|8|6|4|7|3|3	0	0	0	0.84	0.48	418	SERPH_HUMAN
ESYT2-N-ter	NP_003698.1	RUVBL1	0	6|9	15	7.5	2	66|42|52|53|60|83|71|74|47|124|55|57|63|80|49|134|55|72|50|56|0|65|57|0|65|0|0|0|0|0|0|0|0|0|0|0|0|0|0|3|2|0|0|0|0|0|0|69|80|101	0	0	0	0.11	0.57	456	E7ETR0_HUMAN
ESYT2-N-ter	NP_001008389.1	CISD2	0	7|8	15	7.5	2	0|0|0|0|0|0|0|0|0|0|0|0|0|0|0|0|0|0|0|0|0|0|0|0|0|0|0|0|0|0|0|0|0|0|0|0|0|0|0|0|0|0|0|0|0|0|0|0|0|0	1	1	1	75	0	135	CISD2_HUMAN
ESYT2-N-ter	NP_002202.2	ITGB1	0	8|7	15	7.5	2	0|0|0|0|0|0|2|0|0|0|0|0|0|0|0|0|0|0|0|0|0|0|0|0|0|0|0|0|0|0|0|0|0|0|0|0|0|0|0|0|0|0|0|0|0|0|0|0|0|0	1	1	1	75	0	798	ITB1_HUMAN
ESYT2-N-ter	NP_001018077.1	SERBP1	0	3|12	15	7.5	2	72|49|62|49|50|85|79|44|63|67|71|60|34|45|52|51|60|75|49|38|26|40|58|11|56|23|3|16|11|18|26|16|18|24|4|21|25|4|19|21|30|16|30|28|9|12|15|45|38|43	0	0	0	0.13	0.57	408	PAIRB_HUMAN
ESYT2-N-ter	NP_150644.1	RPL8	0	2|13	15	7.5	2	3|6|12|11|7|5|3|6|4|6|3|4|9|3|4|2|2|15|9|12|5|5|9|8|13|5|9|3|2|4|5|4|0|4|2|6|5|3|6|14|10|9|12|5|8|5|5|0|0|3	0	0	0	0.86	0.45	257	G3V1A1_HUMAN
ESYT2-N-ter	NP_036252.1	CD2AP	0	3|11	14	7	2	60|60|71|57|92|140|145|91|58|158|73|80|69|81|64|171|70|98|86|85|0|106|106|0|89|0|0|0|0|0|0|0|0|0|0|0|0|0|0|0|0|0|0|0|0|0|0|60|70|81	0	0	0	0.08	0.57	639	CD2AP_HUMAN
ESYT2-N-ter	NP_057212.1	COPG1	0	5|9	14	7	2	0|0|0|0|0|0|0|0|14|0|0|9|0|0|14|0|7|11|11|12|3|0|0|0|9|3|0|4|0|0|0|0|0|0|13|0|3|17|0|0|0|0|0|0|0|0|0|0|12|13	0	0	0	1.13	0.41	874	COPG1_HUMAN
ESYT2-N-ter	NP_116106.2	GPAT3	0	5|9	14	7	2	0|0|0|0|0|0|0|0|0|0|0|0|0|0|0|0|0|0|0|0|0|0|0|0|0|0|0|0|0|0|0|0|0|0|0|0|0|0|0|0|0|0|0|0|0|0|0|0|0|0	1	1	1	70	0	434	GPAT3_HUMAN
ESYT2-N-ter	NP_055422.1	UBXN4	0	6|8	14	7	2	0|0|0|0|0|0|3|0|0|0|2|0|0|0|0|0|0|0|0|0|0|0|0|0|0|0|0|0|0|0|0|0|0|0|0|0|0|0|0|0|0|0|0|0|0|0|0|2|0|0	0.99	1	0.99	25	0	508	Q6PJ80_HUMAN
ESYT2-N-ter	NP_056156.2	NCAPH	0	3|11	14	7	2	3|8|5|6|5|16|22|0|9|7|9|8|2|0|7|6|11|7|10|8|6|2|4|2|8|6|6|7|0|2|0|2|0|2|4|5|12|10|6|0|0|0|2|0|2|0|0|7|6|4	0	0	0	0.82	0.47	741	CND2_HUMAN
ESYT2-N-ter	NP_872590.1	PCNA	0	8|6	14	7	2	2|0|0|0|2|0|0|0|7|0|3|4|0|0|4|0|4|5|0|0|7|0|0|0|0|9|0|7|3|0|0|3|2|3|21|0|6|17|2|0|4|0|0|2|5|0|2|0|0|0	0	0	0	1.41	0.38	261	PCNA_HUMAN
ESYT2-N-ter	NP_001284.1	CLNS1A	0	11|3	14	7	2	2|2|3|0|2|0|0|0|4|7|5|7|0|0|3|3|9|8|4|5|0|0|3|0|9|0|0|0|0|0|0|0|0|0|0|0|0|0|0|0|0|0|0|0|0|0|0|0|0|0	0.4	0.8	0.4	2.3	0.21	237	E9PJF4_HUMAN
ESYT2-N-ter	NP_003934.1	STBD1	0	6|8	14	7	2	0|0|0|0|0|0|0|0|0|0|0|0|0|0|0|0|0|0|0|0|0|0|0|0|0|0|0|0|0|0|0|0|0|0|0|0|0|0|0|0|0|0|0|0|0|0|0|0|0|0	1	1	1	70	0	358	STBD1_HUMAN
ESYT2-N-ter	NP_002746.1	MAP2K1	0	4|10	14	7	2	0|2|0|2|0|0|0|0|5|0|0|0|0|0|3|0|0|5|0|0|2|3|0|0|0|4|0|0|0|0|0|0|0|2|17|0|5|14|0|0|0|2|2|0|0|0|0|0|0|0	0.41	0.78	0.41	2.57	0.21	393	H3BRW9_HUMAN
ESYT2-N-ter	NP_005372.2	NCL	0	2|12	14	7	2	24|22|26|36|29|61|73|15|37|34|37|37|11|7|44|23|39|60|27|55|35|23|31|11|57|18|3|18|10|25|28|21|28|20|19|27|25|16|20|39|24|26|16|22|36|30|30|27|9|38	0	0	0	0.18	0.57	710	NUCL_HUMAN
ESYT2-N-ter	NP_065816.2	UBR4	0	4|10	14	7	2	0|0|0|0|0|0|0|0|7|0|0|0|0|0|5|0|0|0|0|0|0|0|0|0|2|7|0|5|0|0|0|0|0|0|24|0|7|33|0|0|2|0|0|0|0|0|0|0|0|0	0.22	0.44	0.22	1.9	0.26	5183	UBR4_HUMAN
ESYT2-N-ter	NP_004228.1	TRIP13	0	2|12	14	7	2	2|0|0|0|0|0|0|0|4|0|0|4|0|0|5|3|0|2|0|2|2|0|0|0|2|3|0|3|3|0|0|0|0|0|8|0|19|8|0|0|4|2|3|4|4|0|0|0|0|0	0.36	0.73	0.36	2.01	0.22	432	PCH2_HUMAN
ESYT2-N-ter	NP_055481.1	CLINT1	0	3|11	14	7	2	16|18|22|20|28|19|17|9|17|24|24|25|16|11|10|25|21|23|21|26|0|25|23|0|23|0|0|0|0|0|0|0|0|0|8|0|5|7|0|0|0|0|0|0|0|0|0|8|17|12	0	0	0	0.36	0.54	625	EPN4_HUMAN
ESYT2-N-ter	NP_001673.2	ATP2B1	0	5|9	14	7	2	0|0|0|0|0|0|0|0|0|0|0|0|0|0|0|0|0|0|0|0|0|0|0|0|0|0|0|0|0|0|0|0|0|0|2|2|0|2|0|0|0|0|0|0|0|0|0|0|0|0	1	1	1	29.17	0	1220	AT2B1_HUMAN
ESYT2-N-ter	NP_073591.2	SFXN1	1	2|12	14	7	2	0|0|0|2|0|0|0|6|8|0|0|0|8|0|3|0|0|0|0|0|2|3|0|5|0|4|0|2|0|0|3|2|2|3|8|3|0|17|0|6|5|3|5|4|4|4|5|0|0|0	0.11	0.22	0.11	1.5	0.28	322	SFXN1_HUMAN
ESYT2-N-ter	NP_958431.2	MPRIP	0	2|12	14	7	2	2|2|9|7|3|2|2|0|0|3|2|0|0|0|3|2|0|4|3|2|0|0|0|0|4|0|0|0|0|0|0|0|0|0|0|0|0|0|0|0|0|0|0|0|0|3|0|2|2|0	0.49	0.98	0.49	3.07	0.12	1025	MPRIP_HUMAN
ESYT2-N-ter	NP_001188474.1	RBM15	0	0|14	14	7	2	0|0|0|0|3|0|0|0|0|0|2|0|0|0|2|0|3|5|0|0|2|0|0|0|0|6|0|4|3|0|0|0|3|0|2|0|3|4|3|4|4|2|0|3|6|2|0|0|0|0	0.5	1	0.5	2.65	0.07	969	RBM15_HUMAN
ESYT2-N-ter	NP_006537.3	IGF2BP1	0	0|14	14	7	2	10|10|8|12|9|16|21|4|6|16|8|11|16|3|9|7|9|9|10|12|6|8|8|0|15|2|0|3|0|0|0|2|4|3|10|2|3|10|3|9|6|0|3|4|6|5|9|3|6|5	0	0	0	0.65	0.49	577	IF2B1_HUMAN
ESYT2-N-ter	NP_002796.4	PSMC5	0	5|8	13	6.5	2	6|3|6|7|6|14|13|0|11|5|7|7|0|0|9|4|7|11|4|7|5|3|3|0|10|3|0|2|0|0|0|0|0|0|7|0|0|4|0|3|0|0|0|3|0|0|4|5|6|4	0	0	0	0.94	0.46	406	PRS8_HUMAN
ESYT2-N-ter	NP_060979.2	LRRC59	0	6|7	13	6.5	2	0|0|0|0|0|4|4|0|0|0|0|0|0|0|0|0|0|0|0|0|0|0|0|0|0|0|0|0|0|0|0|0|0|0|0|0|0|0|0|0|0|0|0|0|0|0|0|0|0|0	0.99	0.99	0.99	20.31	0	307	LRC59_HUMAN
ESYT2-N-ter	NP_001734.1	CALM2	0	6|7	13	6.5	2	3|6|5|0|3|0|0|2|3|9|3|3|2|2|3|9|5|6|2|5|0|4|7|0|6|0|0|0|0|0|0|0|0|0|4|0|0|4|0|0|0|2|0|0|0|2|0|0|2|2	0	0.01	0	1.59	0.36	149	CALM1_HUMAN
ESYT2-N-ter	NP_064555.2	NCLN	0	3|10	13	6.5	2	0|0|0|0|0|0|0|0|0|0|0|0|0|0|2|0|0|0|0|0|0|0|0|0|0|6|0|4|0|0|0|0|0|0|3|0|3|5|0|4|0|0|0|0|0|0|0|0|0|0	0.76	0.97	0.76	6.02	0.03	563	A0A0C4DGP7_HUMAN
ESYT2-N-ter	NP_057538.1	EMC4	0	5|8	13	6.5	2	0|0|0|0|0|0|0|0|0|0|0|0|0|0|0|0|0|0|0|0|0|0|0|0|0|0|0|0|0|0|0|0|0|0|0|0|0|0|0|0|0|0|0|0|0|0|0|0|0|0	1	1	1	65	0	183	EMC4_HUMAN
ESYT2-N-ter	NP_001121185.1	ATL1	0	7|6	13	6.5	2	0|0|0|0|0|0|0|0|0|0|0|0|0|0|0|0|0|0|0|0|0|0|0|0|0|0|0|0|0|0|0|0|0|0|0|0|0|2|0|0|0|0|0|0|0|0|0|0|0|0	1	1	1	65	0	553	ATLA1_HUMAN
ESYT2-N-ter	NP_037468.1	SEC61A1	0	4|9	13	6.5	2	0|2|0|3|0|0|0|0|2|0|2|0|0|0|0|0|0|3|0|3|3|0|0|0|2|2|0|2|0|0|0|0|0|0|5|0|0|6|0|0|4|0|3|0|0|0|2|0|0|0	0.61	0.96	0.61	3.69	0.04	476	B4DR61_HUMAN
ESYT2-N-ter	NP_079508.2	REEP4	0	5|8	13	6.5	2	0|0|0|0|0|0|0|0|0|0|0|0|0|0|0|0|0|0|0|0|0|0|0|0|0|0|0|0|0|0|0|0|0|0|0|0|0|0|0|0|0|0|0|0|0|0|0|0|0|0	1	1	1	65	0	257	E5RGS2_HUMAN
ESYT2-N-ter	NP_001017980.1	VMA21	0	7|6	13	6.5	2	0|0|0|0|0|0|0|0|0|0|0|0|0|0|0|0|0|0|0|0|0|0|0|0|0|0|0|0|0|0|0|0|0|0|0|0|0|0|0|0|0|0|0|0|0|0|0|0|0|0	1	1	1	65	0	101	VMA21_HUMAN
ESYT2-N-ter	NP_036192.2	DNM1L	1	0|13	13	6.5	2	9|0|6|8|6|6|5|4|10|5|7|5|2|3|10|6|10|8|4|9|0|6|4|0|11|0|0|0|0|0|0|0|0|0|8|0|0|6|0|0|0|0|0|0|0|0|0|3|2|2	0	0.01	0	1.01	0.36	736	B4DDQ3_HUMAN
ESYT2-N-ter	NP_848927.2	MTDH	0	0|13	13	6.5	2	3|7|3|0|6|35|36|0|6|3|5|5|2|0|3|4|7|3|2|0|0|2|0|0|5|0|0|0|0|0|0|0|0|0|0|0|0|0|0|0|0|0|0|0|0|0|0|5|19|3	0	0	0	0.99	0.37	582	LYRIC_HUMAN
ESYT2-N-ter	NP_001611.1	AHNAK	0	0|13	13	6.5	2	171|148|166|168|177|382|311|65|125|138|147|139|87|72|126|168|158|207|147|247|0|202|201|0|246|0|0|0|0|0|0|0|0|0|0|0|0|0|0|0|0|0|0|0|0|0|0|242|119|128	0	0	0	0.04	0.57	5890	AHNK_HUMAN
ESYT2-N-ter	NP_001448.2	FLNB	0	0|13	13	6.5	2	112|104|241|119|215|115|86|193|133|286|161|175|102|194|95|263|123|249|241|210|0|231|238|0|190|0|0|0|0|0|0|0|0|0|0|0|0|0|0|3|0|0|0|0|0|0|2|447|341|376	0	0	0	0.03	0.57	2602	A0A0C4DGA1_HUMAN
ESYT2-N-ter	NP_055083.1	MAPRE2	0	3|9	12	6	2	4|9|12|10|9|5|6|4|6|9|11|10|7|5|7|11|8|19|9|8|0|8|10|0|11|4|0|4|0|0|0|0|0|0|4|0|5|3|0|0|0|0|0|0|0|0|0|6|12|5	0	0	0	0.69	0.49	327	MARE2_HUMAN
ESYT2-N-ter	NP_061828.1	UBB	0	6|6	12	6	2	2|0|0|2|2|3|4|0|0|0|0|0|0|0|0|0|3|0|0|2|0|0|0|0|0|0|0|0|0|0|0|0|0|2|0|0|0|2|0|0|0|3|0|0|0|2|2|2|0|0	0.93	0.93	0.93	4.84	0.01	229	B4DV12_HUMAN
ESYT2-N-ter	NP_002464.1	MYH9	0	5|7	12	6	2	46|41|52|30|54|189|170|2|173|74|45|59|3|3|154|61|31|55|28|23|0|16|27|0|47|0|0|0|0|0|0|0|0|0|0|0|0|0|0|13|2|22|0|3|4|353|14|14|22|49	0	0	0	0.08	0.57	1960	MYH9_HUMAN
ESYT2-N-ter	NP_112589.1	CDCA3	0	5|7	12	6	2	0|0|0|0|0|0|2|0|0|0|0|0|0|0|0|0|0|0|0|0|0|0|0|0|0|0|0|0|0|0|0|0|0|0|0|0|0|0|0|0|0|0|0|0|0|0|0|0|0|0	1	1	1	60	0	268	F5GX58_HUMAN
ESYT2-N-ter	NP_114367.1	PTBP1	0	5|7	12	6	2	0|0|3|4|2|6|7|0|4|8|2|3|2|3|6|6|2|4|3|7|15|2|2|10|6|9|13|13|4|10|14|8|13|11|16|12|18|14|6|11|14|11|17|10|6|15|14|9|6|10	0	0	0	0.5	0.57	550	A0A0D9SF20_HUMAN
ESYT2-N-ter	NP_057225.2	DYNC1LI1	0	4|8	12	6	2	0|0|2|3|0|3|0|0|4|0|0|0|0|0|3|0|0|0|0|0|0|0|0|0|5|0|0|0|0|0|0|0|0|0|5|0|0|5|0|0|0|0|0|2|0|0|0|0|0|0	0.77	0.93	0.77	4.69	0.03	523	E9PHI6_HUMAN
ESYT2-N-ter	NP_078938.2	NAT10	0	2|10	12	6	2	4|3|2|4|7|16|20|3|8|0|6|6|2|0|10|0|2|7|3|3|0|4|0|0|5|4|0|3|0|0|0|0|0|0|10|2|7|8|2|0|0|0|0|0|0|0|0|12|6|5	0	0	0	0.9	0.42	1025	NAT10_HUMAN
ESYT2-N-ter	NP_689677.1	TMEM199	0	5|7	12	6	2	0|0|0|0|0|0|0|0|0|0|0|0|0|0|0|0|0|0|0|0|0|0|0|0|0|0|0|0|0|0|0|0|0|0|0|0|0|0|0|0|0|0|0|0|0|0|0|0|0|0	1	1	1	60	0	208	TM199_HUMAN
ESYT2-N-ter	NP_775741.1	MMGT1	0	7|5	12	6	2	0|0|0|0|0|0|0|0|0|0|0|0|0|0|0|0|0|0|0|0|0|0|0|0|0|0|0|0|0|0|0|0|0|0|0|0|0|0|0|0|0|0|0|0|0|0|0|0|0|0	1	1	1	60	0	131	EMC5_HUMAN
ESYT2-N-ter	NP_849193.1	STT3B	0	3|9	12	6	2	0|0|0|0|0|0|0|0|0|0|0|0|0|0|0|0|0|0|0|0|0|0|0|0|0|0|0|0|0|0|0|0|0|0|0|0|0|0|0|0|0|0|0|0|0|0|0|0|0|0	1	1	1	60	0	826	STT3B_HUMAN
ESYT2-N-ter	NP_002147.2	HSPD1	1	3|9	12	6	2	3|0|0|3|0|2|4|0|0|2|4|4|0|0|0|0|3|0|4|4|17|0|0|8|3|13|10|14|12|12|10|7|7|15|19|9|40|9|4|20|17|9|16|20|18|10|9|5|2|2	0	0	0	0.45	0.53	573	CH60_HUMAN
ESYT2-N-ter	NP_004921.1	CAPZB	0	8|4	12	6	2	22|35|43|24|47|4|7|15|25|45|37|34|17|21|25|61|31|34|37|40|12|29|31|3|42|8|5|5|5|9|9|4|9|11|3|3|6|2|8|16|20|7|10|17|14|26|7|23|32|31	0	0	0	0.18	0.57	272	B1AK85_HUMAN
ESYT2-N-ter	NP_006635.2	HSPH1	0	3|9	12	6	2	18|12|17|12|15|14|13|0|10|12|11|15|3|3|3|18|9|24|10|20|12|9|7|0|19|6|0|0|4|8|11|7|11|11|2|5|3|0|4|4|5|10|9|4|8|0|3|10|11|9	0	0	0	0.45	0.53	858	A0A0A0MSM0_HUMAN
ESYT2-N-ter	NP_004256.1	FADS2	0	4|8	12	6	2	0|0|0|0|0|0|0|0|0|0|0|0|0|0|0|0|0|0|0|0|0|0|0|0|0|0|0|2|0|0|0|0|0|0|0|0|0|2|0|0|0|0|0|0|0|0|0|0|0|0	0.99	1	0.99	37.5	0	444	FADS2_HUMAN
ESYT2-N-ter	NP_006657.1	RUVBL2	0	2|10	12	6	2	58|32|45|37|52|0|0|65|68|82|83|83|66|62|66|96|88|64|49|76|0|47|64|0|71|0|0|0|0|0|0|0|0|0|2|0|2|2|0|0|0|0|0|0|0|0|0|76|80|58	0	0	0	0.1	0.57	463	M0QXZ7_HUMAN
ESYT2-N-ter	NP_439892.2	CDK2	0	6|6	12	6	2	6|0|0|4|0|2|3|0|7|0|5|4|0|0|9|11|5|0|4|0|4|5|0|2|6|7|0|8|0|2|0|0|0|0|8|2|8|7|0|0|0|0|0|3|4|3|2|7|3|5	0	0	0	1.09	0.43	264	E7ESI2_HUMAN
ESYT2-N-ter	NP_004484.1	HSD17B10	1	4|8	12	6	2	0|0|0|0|0|0|0|2|8|2|0|2|0|0|13|0|0|0|0|0|13|4|0|3|2|11|0|14|6|5|10|3|5|8|24|6|15|29|8|7|9|8|7|8|5|4|5|2|0|0	0	0	0	0.64	0.5	261	Q5H928_HUMAN
ESYT2-N-ter	NP_006817.1	YWHAQ	0	6|6	12	6	2	7|6|5|7|7|0|0|4|7|25|12|11|3|0|4|17|7|0|6|9|9|4|7|0|8|0|2|4|2|6|5|4|5|3|4|3|3|3|5|5|7|6|3|5|3|4|6|7|7|9	0	0	0	0.72	0.49	245	1433T_HUMAN
ESYT2-N-ter	NP_068579.3	EXOC4	0	4|8	12	6	2	17|12|17|14|14|47|42|2|13|13|12|14|2|3|18|7|11|13|14|8|0|16|18|0|17|0|0|0|0|0|0|0|0|0|2|0|2|3|0|0|0|0|0|0|0|0|0|0|5|5	0	0	0	0.42	0.53	974	EXOC4_HUMAN
ESYT2-N-ter	NP_003929.4	AP3D1	0	2|10	12	6	2	7|10|9|8|13|25|20|0|6|0|10|7|0|2|9|7|10|7|13|8|0|10|9|0|9|0|0|0|0|0|0|0|0|0|4|0|0|7|0|0|0|0|3|0|0|2|3|5|4|20	0	0	0	0.62	0.49	1153	AP3D1_HUMAN
ESYT2-N-ter	NP_112243.1	RAB1B	0	4|8	12	6	2	5|0|0|5|0|0|0|2|4|0|0|0|4|0|0|0|0|3|0|4|3|3|2|7|6|0|2|0|0|0|0|0|0|4|4|0|6|5|0|3|3|0|0|4|0|0|0|0|0|0	0.18	0.36	0.18	1.9	0.27	201	RAB1B_HUMAN
ESYT2-N-ter	NP_001135770.1	SQSTM1	0	5|7	12	6	2	4|5|10|19|17|13|10|2|4|5|8|8|7|3|11|10|11|28|6|33|3|16|17|0|34|3|0|3|3|0|3|3|2|4|2|3|0|0|3|0|0|2|2|0|4|2|0|14|17|12	0	0	0	0.46	0.57	356	SQSTM_HUMAN
ESYT2-N-ter	NP_057030.3	PELO	0	3|9	12	6	2	0|0|0|0|0|0|0|0|0|0|0|2|0|0|5|0|0|3|0|0|0|0|0|0|0|6|0|2|0|0|3|0|2|0|12|2|6|13|0|2|0|0|0|0|0|0|0|0|0|0	0.42	0.81	0.42	2.59	0.21	385	PELO_HUMAN
ESYT2-N-ter	NP_001106849.1	FANCI	0	3|9	12	6	2	0|0|0|0|0|4|6|0|5|0|3|2|0|0|6|0|0|0|0|0|0|2|0|0|0|0|0|0|0|0|0|0|0|2|6|0|0|5|0|0|0|0|0|0|0|0|0|0|0|0	0.55	0.91	0.55	3.66	0.05	1328	FANCI_HUMAN
ESYT2-N-ter	NP_000990.1	RPL38	0	5|7	12	6	2	0|2|0|2|0|0|0|4|0|5|0|0|2|0|2|5|0|2|2|2|3|3|3|0|3|2|0|2|0|0|2|0|2|0|3|0|2|5|0|2|4|3|3|7|3|2|0|4|3|0	0.08	0.14	0.08	1.9	0.29	70	RL38_HUMAN
ESYT2-N-ter	NP_009055.2	UTRN	0	0|12	12	6	2	17|26|33|25|28|55|44|3|19|23|21|24|4|7|14|21|26|40|21|39|0|36|31|0|51|0|0|0|0|0|0|0|0|0|0|0|0|0|0|0|0|0|0|0|0|0|0|14|6|8	0	0	0	0.24	0.57	3433	UTRN_HUMAN
ESYT2-N-ter	NP_000975.2	RPL23A	0	0|12	12	6	2	2|2|4|4|4|0|0|5|4|10|9|9|4|6|6|12|8|10|4|9|6|4|3|7|13|3|4|4|2|3|2|4|3|6|2|5|6|4|4|16|17|10|6|16|10|5|8|7|6|5	0	0	0	0.67	0.47	156	A8MUS3_HUMAN
ESYT2-N-ter	NP_112533.1	HNRNPA2B1	0	3|8	11	5.5	2	12|12|15|17|13|17|18|7|21|14|21|22|6|6|15|12|19|17|11|35|18|14|18|7|38|9|2|11|3|6|7|7|10|10|9|9|11|10|18|9|11|14|4|14|16|19|15|11|5|9	0	0	0	0.3	0.57	353	ROA2_HUMAN
ESYT2-N-ter	NP_116130.2	AGPAT1	0	5|6	11	5.5	2	0|0|0|0|0|0|0|0|2|0|0|0|0|0|0|0|0|0|0|0|0|0|0|0|0|0|0|2|0|0|0|0|0|0|2|0|0|0|0|0|0|0|0|0|0|0|0|0|0|0	0.99	1	0.99	22.92	0	283	PLCA_HUMAN
ESYT2-N-ter	NP_444505.1	RPLP0	0	6|5	11	5.5	2	8|5|6|5|4|5|2|0|12|4|12|9|0|0|13|6|9|5|3|11|8|6|10|4|10|8|5|6|5|2|7|2|4|7|9|6|21|8|8|8|6|7|10|7|10|12|7|4|0|6	0	0	0	0.58	0.57	317	G3V210_HUMAN
ESYT2-N-ter	NP_060501.3	WDR6	0	3|8	11	5.5	2	0|0|0|0|0|0|0|0|0|0|0|0|0|0|0|0|0|2|0|2|3|0|0|0|0|0|0|2|0|0|0|0|0|0|0|0|0|0|0|0|0|0|0|0|0|0|0|0|0|0	0.95	1	0.95	15.28	0.01	1151	A0A087X295_HUMAN
ESYT2-N-ter	NP_060238.3	LRRC40	0	6|5	11	5.5	2	2|0|0|3|0|5|7|0|10|0|3|5|0|0|8|0|2|0|0|0|6|0|0|0|2|15|0|13|0|0|0|0|0|3|23|0|9|31|3|0|0|0|0|0|0|0|0|0|0|0	0	0	0	0.92	0.45	602	LRC40_HUMAN
ESYT2-N-ter	NP_071760.2	DNAJC1	0	3|8	11	5.5	2	0|0|0|0|0|0|0|0|0|0|0|0|0|0|0|0|0|0|0|0|0|0|0|0|0|0|0|0|0|0|0|0|0|0|0|0|0|0|0|0|0|0|0|0|0|0|0|0|0|0	1	1	1	55	0	554	Q5T1X2_HUMAN
ESYT2-N-ter	NP_005975.1	SLC25A1	1	4|7	11	5.5	2	2|5|8|0|0|0|0|0|9|0|4|3|0|0|5|0|0|6|3|2|4|3|0|3|4|10|4|8|0|2|0|3|0|3|8|0|11|12|4|5|8|0|0|8|8|5|3|5|0|0	0	0	0	0.9	0.45	311	B4DP62_HUMAN
ESYT2-N-ter	NP_004238.3	EFTUD2	0	5|6	11	5.5	2	39|21|29|30|29|7|7|13|33|38|37|37|18|17|42|39|42|46|31|50|0|26|33|0|51|0|0|5|0|0|0|0|0|0|10|0|3|5|0|0|0|0|0|0|0|0|0|28|32|23	0	0	0	0.17	0.57	972	U5S1_HUMAN
ESYT2-N-ter	NP_001191455.1	SSR4	0	3|8	11	5.5	2	0|0|0|0|0|0|0|0|3|0|2|2|0|0|2|0|2|2|0|0|0|0|0|0|0|2|0|2|0|2|0|0|2|0|5|2|6|4|4|3|5|2|3|6|3|4|2|0|0|0	0.33	0.66	0.33	1.96	0.23	184	SSRD_HUMAN
ESYT2-N-ter	NP_001229528.1	RBM39	0	6|5	11	5.5	2	0|0|0|0|0|3|4|0|3|3|3|0|0|0|5|0|6|5|0|2|11|0|0|4|4|6|3|5|0|0|0|0|0|2|6|0|6|6|2|0|5|0|0|2|3|0|0|0|0|0	0	0	0	1.39	0.37	508	G3XAC6_HUMAN
ESYT2-N-ter	NP_004550.2	YBX1	0	6|5	11	5.5	2	11|6|14|19|10|0|0|9|18|33|24|23|4|4|19|23|22|30|14|28|12|20|21|2|31|10|0|10|3|4|6|4|6|5|9|4|15|12|6|6|7|3|3|7|3|9|10|4|0|7	0	0	0	0.31	0.57	324	YBOX1_HUMAN
ESYT2-N-ter	NP_004535.1	NDUFA10	1	5|6	11	5.5	2	0|0|0|2|0|0|0|0|2|0|0|0|0|0|0|2|2|2|0|0|4|0|0|2|0|3|2|3|0|0|0|0|0|2|2|0|5|2|2|6|3|0|0|0|0|0|0|0|0|0	0.6	0.73	0.6	2.99	0.04	355	A0A7I2V438_HUMAN
ESYT2-N-ter	NP_006058.1	EMC8	0	3|8	11	5.5	2	0|0|0|0|0|0|0|0|0|0|0|0|0|0|0|0|0|0|0|0|0|0|0|0|0|0|0|0|0|0|0|0|0|0|0|0|0|0|0|0|0|0|0|0|0|0|0|0|0|0	1	1	1	55	0	210	EMC8_HUMAN
ESYT2-N-ter	NP_036313.3	FKBP8	1	5|6	11	5.5	2	0|0|0|0|0|0|0|0|0|0|0|0|0|0|0|0|0|0|0|0|2|0|0|0|0|0|0|0|0|0|0|0|0|0|0|0|0|0|0|0|2|0|0|0|0|0|0|0|0|0	1	1	1	34.38	0	413	FKBP8_HUMAN
ESYT2-N-ter	NP_006658.1	PGRMC1	0	7|4	11	5.5	2	0|0|0|0|0|0|0|0|0|0|0|0|0|0|0|0|0|0|0|0|0|0|0|0|0|0|0|0|0|0|0|0|0|0|0|0|0|0|0|0|0|0|0|0|0|0|0|0|0|0	1	1	1	55	0	195	PGRC1_HUMAN
ESYT2-N-ter	NP_001030022.1	RETREG1	0	4|7	11	5.5	2	0|0|0|0|0|0|0|0|0|0|0|0|0|0|0|0|0|0|0|0|0|0|0|0|0|0|0|0|0|0|0|0|0|0|0|0|0|0|0|0|0|0|0|0|0|0|0|0|0|0	1	1	1	55	0	497	RETR1_HUMAN
ESYT2-N-ter	NP_005871.1	DNAJA2	0	3|8	11	5.5	2	0|0|2|0|0|0|0|0|0|2|3|5|0|0|0|0|0|2|0|0|4|0|0|0|0|3|0|2|0|2|0|2|0|0|4|2|5|4|0|0|2|2|2|0|2|0|2|0|0|2	0.48	0.93	0.48	2.55	0.18	412	DNJA2_HUMAN
ESYT2-N-ter	NP_005800.3	PRDX2	1	6|5	11	5.5	2	7|4|4|4|2|16|13|0|2|0|4|4|0|0|2|6|3|6|2|4|21|5|5|15|5|11|19|11|15|22|20|24|17|27|0|18|20|4|27|32|36|25|33|34|18|14|22|12|8|6	0	0	0	0.26	0.57	198	A6NIW5_HUMAN
ESYT2-N-ter	NP_006538.2	IGF2BP3	0	2|9	11	5.5	2	4|6|4|5|5|7|12|0|5|5|8|8|3|0|8|5|8|7|3|4|5|3|7|0|10|3|0|3|0|0|0|0|2|2|9|0|4|7|2|3|4|0|3|5|2|4|3|2|0|0	0	0	0	0.88	0.42	579	IF2B3_HUMAN
ESYT2-N-ter	NP_001107.2	ADCY9	0	4|7	11	5.5	2	0|0|0|0|0|0|0|0|0|0|0|0|0|0|0|0|0|0|0|0|0|0|0|0|0|0|0|0|0|0|0|0|0|0|0|0|0|0|0|0|0|0|0|0|0|0|0|0|0|0	1	1	1	55	0	1353	ADCY9_HUMAN
ESYT2-N-ter	NP_006398.1	ARL6IP5	0	4|7	11	5.5	2	0|0|0|0|0|0|0|0|0|0|0|0|0|0|0|0|0|0|0|0|0|0|0|0|0|0|0|0|0|0|0|0|0|0|0|0|0|0|0|0|0|0|0|0|0|0|0|0|0|0	1	1	1	55	0	188	PRAF3_HUMAN
ESYT2-N-ter	NP_005091.2	AKAP12	0	0|11	11	5.5	2	9|15|16|19|16|25|25|0|8|5|12|10|3|0|8|4|11|19|11|25|0|18|18|0|19|0|0|0|0|0|0|0|0|0|0|0|0|0|0|0|0|0|0|0|0|0|0|7|4|4	0	0	0	0.44	0.52	1782	AKA12_HUMAN
ESYT2-N-ter	NP_002794.1	PSMC2	0	0|11	11	5.5	2	5|10|6|6|8|21|16|2|13|9|14|16|3|2|9|10|13|14|10|11|2|9|5|0|12|0|2|2|0|2|0|0|0|0|5|0|7|2|0|2|2|0|0|0|0|0|3|12|9|4	0	0	0	0.54	0.49	433	PRS7_HUMAN
ESYT2-N-ter	NP_277048.2	TPGS1	0	7|3	10	5	2	0|0|2|0|4|0|0|0|3|8|19|18|0|0|7|10|12|8|4|5|0|6|6|0|10|0|0|0|0|0|0|0|0|0|0|0|0|0|0|0|0|0|0|0|0|0|0|10|10|10	0	0	0	0.82	0.44	290	TPGS1_HUMAN
ESYT2-N-ter	NP_004732.2	NOLC1	0	3|7	10	5	2	3|3|6|5|0|15|16|2|4|3|7|12|2|2|8|2|11|3|4|0|0|2|0|0|5|0|0|0|0|0|0|0|0|0|4|0|0|2|0|0|0|0|0|0|0|0|0|9|7|6	0	0	0	0.87	0.43	699	NOLC1_HUMAN
ESYT2-N-ter	NP_036221.2	ABCB10	1	3|7	10	5	2	0|0|0|0|0|0|0|0|2|0|0|0|0|0|3|0|0|0|0|0|0|0|0|0|0|3|0|0|0|0|0|0|0|0|4|0|2|9|0|0|0|0|0|0|0|0|0|0|0|0	0.81	0.93	0.81	5.43	0.02	738	ABCBA_HUMAN
ESYT2-N-ter	NP_064508.3	TM9SF3	0	4|6	10	5	2	0|0|0|0|0|0|0|0|0|0|0|0|0|0|0|0|0|0|0|0|0|0|0|0|0|0|0|0|0|0|0|0|0|0|0|0|3|0|0|0|0|0|0|0|0|0|0|0|0|0	0.99	1	0.99	41.67	0	589	Q5TB53_HUMAN
ESYT2-N-ter	NP_001123237.1	NSDHL	0	4|6	10	5	2	0|0|0|0|0|0|2|0|0|0|0|0|0|0|0|0|0|0|0|0|0|0|0|0|0|0|0|0|0|0|0|0|0|0|3|0|0|3|0|0|0|0|0|0|0|0|0|0|0|0	0.97	0.99	0.97	15.62	0	373	NSDHL_HUMAN
ESYT2-N-ter	NP_001123630.1	MYO1B	0	2|8	10	5	2	6|3|6|5|7|36|34|0|3|0|0|2|2|0|2|7|0|4|0|3|0|0|0|0|4|0|0|0|0|0|0|0|0|0|3|0|0|0|0|0|0|0|0|0|0|7|0|4|4|2	0	0	0	0.87	0.41	1136	E9PDF6_HUMAN
ESYT2-N-ter	NP_003735.3	NUMB	0	4|6	10	5	2	0|0|0|0|2|4|9|0|0|0|0|2|0|0|0|0|0|0|0|0|0|0|0|0|2|0|0|0|0|0|0|0|0|0|0|0|0|0|0|0|0|0|0|0|0|0|0|0|0|0	0.89	0.93	0.89	6.58	0.01	640	NUMB_HUMAN
ESYT2-N-ter	NP_060668.2	DNAJC11	1	4|6	10	5	2	0|0|0|0|0|0|0|0|0|0|0|0|0|0|0|0|0|0|0|0|0|0|0|0|0|0|0|3|0|0|0|0|0|0|0|0|2|0|0|2|0|0|0|0|0|0|0|0|0|0	0.98	0.99	0.98	17.86	0	559	Q5TH61_HUMAN
ESYT2-N-ter	NP_002798.2	PSMD1	0	5|5	10	5	2	3|5|6|4|6|3|8|0|14|4|6|5|2|0|10|6|6|10|5|5|0|4|4|0|8|0|0|0|0|0|0|0|0|0|0|0|0|0|0|0|0|0|0|0|0|0|0|0|0|5	0	0	0	0.97	0.43	953	PSMD1_HUMAN
ESYT2-N-ter	NP_006420.1	CCT7	0	3|7	10	5	2	51|28|50|38|64|0|2|22|96|120|59|60|15|19|115|157|66|77|57|74|4|56|84|0|78|0|0|2|0|0|0|2|0|0|2|2|2|0|3|3|5|3|2|4|2|0|0|20|27|34	0	0	0	0.08	0.57	543	TCPH_HUMAN
ESYT2-N-ter	NP_057190.2	SCFD1	0	4|6	10	5	2	0|2|0|0|0|4|2|0|0|0|0|0|0|0|0|0|0|0|0|0|0|0|0|0|0|0|0|0|0|0|0|0|0|0|0|0|0|0|0|0|0|0|0|0|0|0|0|0|0|0	0.97	0.99	0.97	15.62	0.01	642	A0A7I2V362_HUMAN
ESYT2-N-ter	NP_001231595.1	STX5	0	3|7	10	5	2	0|0|0|0|2|3|6|0|0|0|0|0|0|0|0|0|0|0|0|0|0|0|0|0|0|0|0|0|0|0|0|0|0|0|0|0|0|0|0|0|0|0|0|0|0|0|0|0|0|0	0.92	0.98	0.92	11.36	0.01	321	STX5_HUMAN
ESYT2-N-ter	NP_001168.1	ARL1	0	5|5	10	5	2	2|2|3|0|0|0|0|0|3|0|2|0|0|0|2|0|2|2|2|2|2|2|0|0|2|5|0|3|0|0|0|0|2|0|3|0|2|9|3|0|0|2|0|0|3|0|0|0|0|0	0.13	0.13	0.13	2.08	0.28	181	B4DZG7_HUMAN
ESYT2-N-ter	NP_067640.2	SENP2	0	5|5	10	5	2	0|0|0|0|0|0|2|0|0|0|0|0|0|0|0|0|0|0|0|0|0|0|0|0|0|0|0|0|0|0|0|0|0|0|0|0|0|0|0|0|0|0|0|0|0|0|0|0|0|0	1	1	1	50	0	589	SENP2_HUMAN
ESYT2-N-ter	NP_001389.2	ECH1	1	6|4	10	5	2	0|0|0|0|0|0|0|0|4|0|2|0|0|0|3|0|0|0|0|0|17|0|0|9|0|11|8|19|7|10|8|9|11|11|18|13|14|17|10|8|9|7|6|16|16|8|13|0|0|0	0	0	0	0.45	0.52	328	ECH1_HUMAN
ESYT2-N-ter	NP_057291.1	CPSF3	0	6|4	10	5	2	5|5|8|10|13|24|22|7|4|14|9|11|4|4|6|16|12|14|6|10|0|7|12|0|15|0|0|0|0|0|0|0|0|0|0|0|0|0|0|0|0|0|0|0|0|0|0|14|28|13	0	0	0	0.43	0.53	684	G5E9W3_HUMAN
ESYT2-N-ter	NP_064628.1	TOMM22	1	5|5	10	5	2	2|3|2|3|0|0|0|2|3|3|3|3|0|0|5|3|3|4|0|3|3|3|2|0|4|2|0|6|0|0|0|0|0|2|9|0|2|6|0|0|0|0|0|2|0|2|0|2|0|2	0.01	0.01	0.01	1.51	0.35	142	TOM22_HUMAN
ESYT2-N-ter	P35527	KRT9	0	3|7	10	5	2	0|0|2|0|17|9|4|0|13|3|4|16|2|2|0|5|3|0|2|0|107|3|4|17|19|49|13|19|9|28|44|57|40|22|7|13|58|7|10|75|22|31|47|37|36|60|32|5|5|8	0	0	0	0.14	0.57	623	K1C9_HUMAN
ESYT2-N-ter	NP_006126.1	CAPZA1	0	6|4	10	5	2	18|13|8|18|21|0|3|15|16|25|23|20|19|13|16|31|20|22|14|29|11|25|38|4|23|2|0|0|4|3|5|3|7|6|0|4|4|0|3|10|7|8|6|7|5|24|5|19|21|19	0	0	0	0.24	0.57	286	CAZA1_HUMAN
ESYT2-N-ter	NP_001073960.1	USP6NL	0	2|8	10	5	2	0|0|0|0|0|0|0|0|0|0|0|0|0|0|0|0|0|0|0|0|0|0|0|0|0|0|0|0|0|0|0|0|0|0|0|0|0|0|0|0|0|0|0|0|0|0|0|0|0|0	0.99	1	0.99	50	0	845	US6NL_HUMAN
ESYT2-N-ter	NP_009135.4	DDX20	0	2|8	10	5	2	5|0|2|8|4|0|2|0|3|0|3|4|0|0|3|0|0|5|2|8|0|2|3|0|14|0|0|0|0|0|0|0|0|0|3|0|3|3|0|0|0|0|0|0|2|2|0|2|0|0	0.1	0.2	0.1	1.51	0.29	824	DDX20_HUMAN
ESYT2-N-ter	NP_848934.1	GPAT4	0	3|7	10	5	2	0|0|0|0|0|0|0|0|0|0|0|0|0|0|0|0|0|0|0|0|0|0|0|0|0|0|0|0|0|0|0|0|0|0|0|0|0|0|0|0|0|0|0|0|0|0|0|0|0|0	1	1	1	50	0	456	GPAT4_HUMAN
ESYT2-N-ter	NP_000170.1	MSH6	0	2|8	10	5	2	6|4|2|3|2|8|10|0|6|7|8|10|0|0|8|3|7|6|0|3|3|4|2|2|8|2|0|3|0|0|0|0|2|2|10|0|7|6|0|0|0|0|0|0|0|0|0|4|3|3	0	0	0	0.88	0.42	1360	MSH6_HUMAN
ESYT2-N-ter	NP_001737.1	CANX	0	0|10	10	5	2	0|0|0|0|0|0|0|0|0|0|0|0|0|0|0|0|0|0|0|0|0|0|0|0|0|0|0|0|0|0|0|0|0|0|0|0|0|0|0|0|0|0|0|0|0|0|0|0|0|0	0.5	1	0.5	50	0.06	592	CALX_HUMAN
ESYT2-N-ter	NP_001351.2	DHCR7	0	0|10	10	5	2	0|0|0|0|0|0|0|0|0|0|0|0|0|0|0|0|0|0|0|0|0|0|0|0|0|0|0|2|0|0|0|0|0|0|0|0|2|2|0|0|0|0|0|0|0|0|0|0|0|0	0.5	1	0.5	20.83	0.07	475	DHCR7_HUMAN
ESYT2-N-ter	NP_001257420.1	RPL13A	0	0|10	10	5	2	5|0|0|4|3|0|0|4|5|0|3|3|6|0|4|0|0|14|0|8|7|0|0|4|11|7|4|10|0|2|0|2|2|5|6|3|3|5|2|5|4|5|5|7|5|9|6|4|4|0	0	0	0	0.81	0.4	142	RL13A_HUMAN
ESYT2-N-ter	NP_004413.1	DVL2	0	0|10	10	5	2	24|21|21|20|24|39|40|8|24|26|43|27|7|12|28|31|33|26|24|16|11|12|17|5|24|11|0|9|8|11|10|11|4|11|4|10|13|6|10|0|0|7|4|0|8|0|0|19|12|14	0	0	0	0.21	0.57	736	DVL2_HUMAN
ESYT2-N-ter	NP_004993.1	NDUFA9	1	0|10	10	5	2	0|0|0|0|0|0|0|0|3|0|0|0|0|0|4|0|0|0|0|0|0|0|0|0|0|7|0|12|0|0|0|0|0|0|14|0|2|15|0|3|2|0|0|2|0|0|2|0|0|0	0.4	0.8	0.4	1.89	0.21	377	NDUA9_HUMAN
ESYT2-N-ter	NP_004512.1	KIF5B	0	0|10	10	5	2	45|39|57|40|51|23|26|20|50|64|59|64|25|26|64|55|62|68|46|70|0|60|54|0|58|0|0|0|0|0|0|0|0|2|0|0|0|0|0|0|0|0|0|0|0|0|0|30|22|30	0	0	0	0.11	0.57	963	KINH_HUMAN
ESYT2-N-ter	NP_001034230.1	TRIOBP	0	0|10	10	5	2	5|0|2|5|4|0|0|0|2|0|2|2|0|0|2|0|0|4|0|0|0|4|0|0|8|0|0|0|0|0|0|0|0|0|0|0|0|0|0|0|0|0|0|0|0|0|0|0|0|0	0.47	0.94	0.47	3.12	0.18	2365	TARA_HUMAN
ESYT2-N-ter	NP_066964.1	XRCC5	0	2|7	9	4.5	2	2|2|5|5|4|3|4|2|7|8|6|6|2|4|8|5|7|9|2|8|4|6|3|0|23|0|0|2|0|3|3|0|2|6|3|3|0|4|0|2|3|3|6|3|3|0|3|6|3|4	0	0	0	0.73	0.45	732	XRCC5_HUMAN
ESYT2-N-ter	NP_060289.2	TRMT10C	1	3|6	9	4.5	2	0|0|0|0|0|0|0|0|3|0|0|0|0|0|0|0|0|0|0|0|2|0|0|0|0|0|0|4|0|0|0|0|0|0|8|0|0|4|0|2|2|0|0|0|3|0|0|0|0|0	0.7	0.87	0.7	4.02	0.03	403	TM10C_HUMAN
ESYT2-N-ter	NP_149975.1	PIGS	0	3|6	9	4.5	2	0|0|0|0|0|0|0|0|0|0|0|0|0|0|0|0|0|0|0|0|0|0|0|0|0|0|0|0|0|0|0|0|0|0|0|0|0|0|0|0|0|0|0|0|0|0|0|0|0|0	1	1	1	45	0	555	PIGS_HUMAN
ESYT2-N-ter	NP_003676.2	KHSRP	0	4|5	9	4.5	2	16|8|11|9|9|26|24|7|10|24|6|8|3|6|5|21|7|11|9|9|17|7|9|5|11|9|4|5|11|15|18|11|12|13|4|11|12|5|12|6|10|15|10|7|13|11|14|17|13|9	0	0	0	0.3	0.57	711	FUBP2_HUMAN
ESYT2-N-ter	NP_001124463.1	HYOU1	0	2|7	9	4.5	2	0|0|0|0|0|0|0|0|3|0|0|0|0|0|0|0|0|0|0|0|0|0|0|0|0|0|0|3|0|0|0|0|0|0|16|0|4|12|0|0|0|0|0|0|0|0|0|0|0|0	0.51	0.87	0.51	2.96	0.05	999	Q9BST8_HUMAN
ESYT2-N-ter	NP_079010.2	CLMN	0	4|5	9	4.5	2	0|0|0|2|0|13|14|2|0|2|2|2|2|0|0|2|6|2|0|5|0|3|4|0|6|0|0|0|0|0|0|0|0|0|0|0|0|0|0|0|0|0|0|0|0|0|0|3|0|2	0.03	0.05	0.03	1.56	0.32	1002	CLMN_HUMAN
ESYT2-N-ter	NP_002795.2	PSMC3	0	3|6	9	4.5	2	4|5|4|3|5|12|8|2|4|2|5|6|0|4|6|2|5|9|4|5|0|0|4|0|5|0|0|0|0|0|0|0|0|0|0|0|0|0|0|0|0|0|0|0|0|0|0|3|4|5	0	0	0	0.97	0.41	439	PRS6A_HUMAN
ESYT2-N-ter	NP_001135766.1	SPART	0	2|7	9	4.5	2	7|5|9|5|8|12|13|2|7|12|5|10|0|0|3|7|2|10|12|4|0|6|5|0|8|0|0|0|0|0|0|0|0|0|0|0|0|0|0|0|0|0|0|0|0|0|0|6|4|4	0	0	0	0.68	0.46	666	SPART_HUMAN
ESYT2-N-ter	NP_705618.1	NUP155	0	3|6	9	4.5	2	2|0|0|0|0|3|0|0|0|3|0|0|0|0|0|0|2|0|2|0|7|0|0|0|0|0|0|0|6|4|9|0|4|8|0|3|4|0|13|7|8|6|6|7|4|5|10|2|0|0	0	0	0	0.9	0.42	1391	E9PF10_HUMAN
ESYT2-N-ter	NP_000974.1	RPL22	0	6|3	9	4.5	2	6|2|2|0|3|0|0|7|7|7|3|3|4|6|10|7|3|8|5|3|0|3|4|0|4|2|2|2|2|0|0|0|0|3|2|0|5|8|0|4|3|0|0|3|4|2|3|3|3|6	0	0	0	0.89	0.42	128	K7ERI7_HUMAN
ESYT2-N-ter	NP_000995.1	RPLP2	0	4|5	9	4.5	2	6|7|6|5|6|12|13|0|11|5|8|7|0|3|10|2|6|9|7|10|3|4|5|0|8|2|0|2|2|0|2|3|2|3|6|3|0|4|3|2|2|2|4|3|0|10|6|10|6|5	0	0	0	0.6	0.49	115	RLA2_HUMAN
ESYT2-N-ter	NP_055186.2	AKAP8L	0	3|6	9	4.5	2	0|0|0|0|0|0|0|0|0|0|0|0|0|0|0|0|0|0|0|0|2|0|0|0|2|5|0|6|5|5|6|4|5|4|3|4|4|4|5|3|4|3|0|3|3|3|2|0|0|0	0.01	0.02	0.01	1.32	0.34	646	AKP8L_HUMAN
ESYT2-N-ter	NP_065068.1	VANGL2	0	4|5	9	4.5	2	2|0|0|0|0|0|0|0|0|0|0|0|0|0|0|0|0|0|0|0|0|0|0|0|0|0|0|0|0|0|0|0|0|0|0|0|0|0|0|0|0|0|0|0|0|0|0|0|0|0	1	1	1	45	0	521	VANG2_HUMAN
ESYT2-N-ter	NP_057332.1	AKAP11	0	4|5	9	4.5	2	0|0|2|4|5|5|5|0|4|2|2|0|0|0|8|0|4|0|0|6|0|0|3|0|11|0|0|0|0|0|0|0|0|0|2|0|0|4|0|0|0|0|0|0|0|0|0|0|2|0	0.04	0.06	0.04	1.63	0.31	1901	AKA11_HUMAN
ESYT2-N-ter	NP_009166.2	XPOT	0	3|6	9	4.5	2	3|0|3|2|2|0|0|0|4|0|3|3|0|0|4|0|0|0|0|2|0|0|0|0|4|2|0|4|0|0|0|0|0|0|9|0|3|5|0|0|0|0|0|0|0|0|4|2|0|0	0.18	0.34	0.18	1.91	0.27	962	XPOT_HUMAN
ESYT2-N-ter	NP_055414.2	MAGED2	0	4|5	9	4.5	2	0|2|2|0|2|2|6|0|5|3|2|2|0|0|3|0|0|2|3|2|0|0|0|0|3|0|0|0|0|0|0|0|0|0|4|0|2|3|0|0|0|0|0|0|0|0|0|0|0|0	0.29	0.41	0.29	2.34	0.24	606	Q5H907_HUMAN
ESYT2-N-ter	NP_005795.2	DDX39A	0	4|5	9	4.5	2	6|4|3|2|0|10|10|0|16|3|9|8|0|0|15|4|8|7|5|2|7|3|2|0|2|8|0|12|7|5|7|0|6|8|18|0|12|21|8|6|11|0|6|9|10|0|8|9|8|4	0	0	0	0.45	0.57	427	DX39A_HUMAN
ESYT2-N-ter	NP_001171062.1	PPP2R2A	0	3|6	9	4.5	2	4|3|4|4|9|4|4|2|3|6|11|10|0|3|0|10|12|5|4|6|17|4|5|12|11|11|12|7|10|17|23|11|17|22|2|13|11|4|15|8|15|16|19|16|16|10|10|8|4|8	0	0	0	0.32	0.57	457	A0A590UJJ1_HUMAN
ESYT2-N-ter	NP_060582.1	TMEM38B	0	2|7	9	4.5	2	0|0|0|0|0|0|0|0|0|0|0|0|0|0|0|0|0|0|0|0|0|0|0|0|0|0|0|0|0|0|0|0|0|0|0|0|0|0|0|0|0|0|0|0|0|0|0|0|0|0	0.99	1	0.99	45	0	291	A0A0A0MRS4_HUMAN
ESYT2-N-ter	NP_005796.1	PSMD14	0	3|6	9	4.5	2	0|0|0|0|0|0|0|0|3|2|5|0|0|0|5|0|3|5|0|0|0|0|0|0|0|2|0|4|0|0|0|0|0|0|8|0|3|6|0|0|0|0|0|0|0|0|0|0|0|0	0.38	0.66	0.38	2.45	0.22	310	PSDE_HUMAN
ESYT2-N-ter	NP_001171866.1	EPB41L5	0	2|7	9	4.5	2	0|0|0|0|0|2|0|0|0|0|0|0|0|0|0|0|0|0|0|0|0|0|0|0|0|0|0|0|0|0|0|0|0|0|0|0|0|0|0|0|0|0|0|0|0|0|0|0|0|0	0.98	1	0.98	45	0	687	E41L5_HUMAN
ESYT2-N-ter	NP_060679.1	ARFGAP1	0	2|7	9	4.5	2	5|7|10|7|13|11|14|7|6|16|15|13|11|8|10|17|10|14|10|12|0|11|14|0|16|0|0|0|0|0|0|0|0|0|0|0|0|0|0|0|0|0|0|0|0|0|0|5|6|8	0	0	0	0.42	0.52	406	ARFG1_HUMAN
ESYT2-N-ter	NP_057087.2	WIPI2	0	3|6	9	4.5	2	6|6|7|9|9|17|21|5|7|17|9|7|10|10|8|23|7|12|8|9|0|11|12|0|10|0|0|0|0|0|0|0|0|0|0|0|0|0|0|0|0|0|0|0|0|0|0|11|16|13	0	0	0	0.41	0.52	436	WIPI2_HUMAN
ESYT2-N-ter	NP_077719.2	NOTCH2	0	2|7	9	4.5	2	0|0|0|0|0|2|2|0|0|0|0|0|0|0|0|0|0|0|0|0|0|0|0|0|0|0|0|0|0|0|0|0|0|0|0|0|0|0|0|0|0|0|0|0|0|0|0|0|0|0	0.96	1	0.96	28.12	0.01	2471	D2WEZ3_HUMAN
ESYT2-N-ter	NP_002215.2	ITPR3	0	0|9	9	4.5	2	0|0|0|0|0|0|0|0|0|0|0|0|0|0|0|0|0|0|0|0|0|0|0|0|0|0|0|0|0|0|0|0|0|0|0|0|0|0|0|0|0|0|0|0|0|0|0|0|0|0	0.5	1	0.5	45	0.06	2671	ITPR3_HUMAN
ESYT2-N-ter	NP_115661.1	MRI1	0	0|9	9	4.5	2	0|0|0|0|0|0|0|0|0|0|0|0|0|0|0|0|0|0|0|0|0|0|0|0|0|0|0|4|0|0|0|0|0|2|6|0|3|8|0|0|0|0|0|0|0|0|0|0|0|0	0.48	0.96	0.48	4.89	0.18	322	MTNA_HUMAN
ESYT2-N-ter	NP_001186910.1	NDUFS1	1	0|9	9	4.5	2	0|0|0|0|0|0|0|0|0|0|0|0|0|0|0|0|0|0|0|0|0|0|0|0|0|0|0|0|0|0|0|0|0|0|0|0|5|2|0|0|0|0|0|0|0|0|0|0|0|0	0.5	1	0.5	16.07	0.1	691	B4DJ81_HUMAN
ESYT2-N-ter	NP_060939.3	TEX2	0	0|9	9	4.5	2	0|0|0|0|0|5|2|0|0|0|0|0|0|0|0|0|0|0|0|2|0|0|0|0|0|0|0|0|0|0|0|0|0|0|0|0|0|0|0|0|0|0|0|0|0|0|0|0|0|0	0.5	0.99	0.5	12.5	0.1	1134	TEX2_HUMAN
ESYT2-N-ter	NP_001408.2	EIF4B	0	0|9	9	4.5	2	21|32|46|30|53|46|36|33|20|56|30|37|21|23|24|41|45|51|28|44|3|41|35|0|59|0|0|0|0|0|0|0|0|0|0|0|0|0|0|0|0|0|0|0|0|0|0|22|24|22	0	0	0	0.12	0.57	611	E7EX17_HUMAN
ESYT2-N-ter	NP_066298.1	H3C7	0	0|9	9	4.5	2	0|7|0|9|0|7|7|5|0|0|0|0|10|6|5|0|6|0|0|0|7|0|0|6|0|5|8|6|5|7|6|5|0|10|5|8|0|4|7|13|6|0|8|7|7|6|14|0|5|4	0	0	0	0.6	0.46	136	H31_HUMAN
ESYT2-N-ter	NP_733821.1	LMNA	0	0|9	9	4.5	2	0|0|0|0|0|0|0|0|3|0|0|0|0|0|0|0|0|3|0|0|15|0|0|3|0|10|0|8|9|8|13|4|5|9|5|7|15|8|8|4|6|21|5|8|8|3|6|0|0|0	0	0	0	0.58	0.47	664	LMNA_HUMAN
ESYT2-N-ter	NP_001186071.1	EIF3C	0	0|9	9	4.5	2	12|15|0|0|23|0|0|0|13|0|16|17|0|0|13|0|17|29|19|0|0|24|15|0|22|0|0|0|0|0|0|0|0|0|0|0|0|0|0|0|0|0|0|0|0|0|0|0|0|0	0	0	0	0.48	0.49	913	EIF3C_HUMAN
ESYT2-N-ter	NP_003592.3	SMARCA5	0	0|9	9	4.5	2	26|21|15|29|25|57|46|10|17|8|18|24|14|15|10|15|17|24|18|23|0|14|28|0|28|3|0|0|0|0|0|0|0|0|0|0|0|0|0|3|0|0|0|0|0|0|0|68|48|53	0	0	0	0.17	0.57	1052	SMCA5_HUMAN
ESYT2-N-ter	NP_892021.1	ZNF326	0	0|9	9	4.5	2	0|0|0|0|0|0|0|0|3|0|0|0|0|0|2|0|0|0|0|0|8|0|0|22|0|2|19|0|20|30|19|16|7|20|3|13|4|4|4|37|24|47|29|19|35|15|20|3|0|0	0	0	0	0.27	0.54	582	A0A0A0MRN4_HUMAN
ESYT2-N-ter	NP_647539.1	YWHAB	0	0|9	9	4.5	2	9|10|10|9|13|0|0|4|10|21|14|15|0|7|8|24|12|9|10|11|0|6|6|0|10|3|0|4|3|5|4|3|5|0|2|2|0|0|0|0|5|5|0|3|3|5|4|10|8|13	0	0	0	0.43	0.51	246	1433B_HUMAN
ESYT2-N-ter	NP_036552.1	IFIT5	0	0|9	9	4.5	2	12|17|26|21|28|38|28|10|12|23|16|22|8|12|14|26|27|25|21|21|0|18|18|0|22|0|0|0|0|0|0|0|0|0|4|0|0|2|0|0|0|0|0|0|0|0|0|18|30|22	0	0	0	0.21	0.57	482	IFIT5_HUMAN
ESYT2-N-ter	NP_001186978.2	CFAP46	0	0|9	9	4.5	2	0|0|0|0|0|0|0|0|0|0|0|0|0|0|0|0|0|0|0|0|0|0|0|0|0|0|0|0|0|0|0|0|0|0|0|0|0|0|0|0|0|0|0|0|0|0|0|0|0|0	0.5	1	0.5	45	0.06	2715	CFA46_HUMAN
ESYT2-N-ter	NP_112552.1	HNRNPK	0	5|3	8	4	2	18|13|13|20|16|54|56|17|17|31|19|19|17|16|16|37|18|24|18|26|27|28|17|8|21|11|7|12|13|15|14|13|14|15|10|11|13|11|13|11|15|16|15|17|12|12|11|27|26|23	0	0	0	0.16	0.57	463	HNRPK_HUMAN
ESYT2-N-ter	NP_001096616.1	GIGYF2	0	4|4	8	4	2	46|56|69|52|72|72|60|37|54|63|68|82|33|34|62|69|72|100|67|67|8|103|72|0|90|7|0|2|0|0|2|3|3|0|2|2|6|3|0|0|0|0|0|0|0|0|0|33|53|56	0	0	0	0.06	0.57	1299	GGYF2_HUMAN
ESYT2-N-ter	NP_001122390.1	MARK3	0	2|6	8	4	2	0|0|0|0|0|0|4|0|0|0|0|0|0|0|0|0|0|0|0|0|0|0|0|0|0|0|0|0|0|0|0|0|0|0|0|0|0|0|0|0|0|0|0|0|0|0|0|0|0|0	0.97	0.99	0.97	25	0.01	753	A0A7I2V2E3_HUMAN
ESYT2-N-ter	NP_056325.2	DHRS7B	1	3|5	8	4	2	0|0|0|0|0|0|0|0|3|0|0|0|0|0|0|0|0|0|0|0|0|0|0|0|0|0|0|0|0|0|0|0|0|0|3|0|0|2|0|0|0|0|0|0|0|0|0|0|0|0	0.95	0.98	0.95	12.5	0.01	325	A0A0C4DGQ8_HUMAN
ESYT2-N-ter	NP_003553.2	SLC25A11	1	3|5	8	4	2	0|2|0|0|2|0|0|0|4|0|0|2|0|0|3|0|0|0|0|2|2|0|0|0|2|5|0|5|0|0|0|0|0|4|11|0|11|16|4|5|4|0|2|10|4|2|2|3|2|0	0	0	0	0.92	0.41	314	M2OM_HUMAN
ESYT2-N-ter	NP_005115.2	NUP153	0	4|4	8	4	2	24|22|31|21|25|66|56|24|23|49|32|39|20|20|22|44|25|44|27|33|3|34|34|0|39|7|0|5|0|0|0|0|0|0|17|0|7|22|0|9|0|2|0|0|0|0|2|38|46|43	0	0	0	0.12	0.57	1475	NU153_HUMAN
ESYT2-N-ter	NP_694546.1	PSMC4	0	3|5	8	4	2	2|0|3|0|5|6|2|0|10|2|9|6|0|0|9|0|8|7|4|4|0|0|0|0|9|7|0|9|0|0|0|0|0|2|16|0|9|12|0|3|0|0|0|0|0|0|2|0|0|2	0	0	0	0.68	0.46	387	PRS6B_HUMAN
ESYT2-N-ter	NP_061141.2	UNC45A	0	3|5	8	4	2	10|3|7|6|7|24|27|6|9|9|16|15|4|8|10|10|12|6|6|7|0|6|5|0|11|0|0|0|0|0|0|0|0|0|3|0|0|2|0|0|0|0|0|0|0|0|0|4|0|0	0	0	0	0.43	0.51	944	UN45A_HUMAN
ESYT2-N-ter	NP_056993.2	NBAS	0	4|4	8	4	2	0|0|0|0|0|0|0|0|0|0|0|0|0|0|0|0|0|0|0|2|0|0|0|0|2|0|0|0|0|0|0|0|0|0|0|0|0|0|0|0|0|0|0|0|0|0|0|0|0|0	0.99	0.99	0.99	25	0	2371	NBAS_HUMAN
ESYT2-N-ter	NP_001258732.1	REEP2	0	3|5	8	4	2	0|0|0|0|0|0|0|0|0|0|0|0|0|0|0|0|0|0|0|0|0|0|0|0|0|0|0|0|0|0|0|0|0|0|0|0|0|0|0|0|0|0|0|0|0|0|0|0|0|0	1	1	1	40	0	254	B4DE60_HUMAN
ESYT2-N-ter	NP_003391.1	XPO1	0	3|5	8	4	2	2|0|0|0|0|0|0|0|4|0|3|0|2|0|2|0|2|3|0|0|0|0|0|0|0|0|0|0|0|0|0|0|0|0|11|0|2|6|0|0|0|0|0|0|0|0|0|0|0|0	0.5	0.7	0.5	2.7	0.05	1071	A0A7I2V2Y6_HUMAN
ESYT2-N-ter	NP_005902.1	MAT2A	0	4|4	8	4	2	0|0|2|0|0|0|0|0|3|0|2|2|0|0|3|0|0|0|0|0|3|0|0|0|0|8|0|6|3|2|5|3|7|5|7|5|6|6|4|8|6|2|3|7|4|4|6|0|0|2	0	0	0	0.85	0.44	395	METK2_HUMAN
ESYT2-N-ter	NP_001560.2	IRAK1	0	3|5	8	4	2	5|6|7|5|8|21|22|3|9|8|8|8|3|0|7|7|6|3|7|5|0|7|3|0|6|0|0|0|0|0|0|0|0|0|2|0|2|5|0|0|0|0|0|0|0|0|0|7|5|5	0	0	0	0.55	0.49	712	D3YTB5_HUMAN
ESYT2-N-ter	NP_036357.1	NUBP2	0	4|4	8	4	2	0|0|0|0|0|0|0|0|2|2|0|0|0|0|3|2|0|2|0|0|0|0|0|0|2|0|0|2|0|0|0|0|0|0|7|0|2|8|0|0|0|0|0|0|0|0|0|0|0|0	0.63	0.63	0.63	3.12	0.04	271	B7Z6P0_HUMAN
ESYT2-N-ter	NP_055121.1	RTCB	0	3|5	8	4	2	3|6|3|3|2|7|6|0|5|3|6|9|0|0|3|5|10|4|0|5|5|2|0|2|10|9|0|9|6|4|5|3|2|7|4|4|4|3|3|3|3|8|4|4|5|6|6|6|5|5	0	0	0	0.63	0.47	505	RTCB_HUMAN
ESYT2-N-ter	NP_003816.2	SNAP23	0	3|5	8	4	2	0|0|0|0|0|2|4|0|0|0|0|0|0|0|0|0|0|0|0|0|0|0|0|0|0|0|0|0|0|0|0|0|0|0|0|0|0|0|0|0|0|0|0|0|0|0|0|0|0|0	0.96	0.98	0.96	16.67	0.01	211	SNP23_HUMAN
ESYT2-N-ter	NP_004772.1	VAMP3	0	3|5	8	4	2	0|0|0|0|0|0|0|0|0|0|0|0|0|0|0|0|0|0|0|0|0|0|0|0|0|0|0|0|0|0|0|0|0|0|0|0|0|0|0|0|0|0|0|0|0|0|0|0|0|0	1	1	1	40	0	100	VAMP3_HUMAN
ESYT2-N-ter	NP_001524.2	HNRNPL	0	2|6	8	4	2	10|8|14|19|14|21|18|8|7|22|12|16|6|5|12|12|14|15|10|20|14|15|12|0|23|11|0|6|4|8|14|9|10|12|2|8|8|0|6|9|11|10|13|10|11|9|13|15|18|10	0	0	0	0.26	0.57	589	B4DVF8_HUMAN
ESYT2-N-ter	NP_001007.2	RPS12	0	4|4	8	4	2	3|4|2|2|2|0|0|0|3|2|2|3|0|0|3|2|4|4|3|0|2|0|2|0|2|3|0|2|2|2|2|2|4|3|3|3|2|3|2|2|6|2|2|4|3|2|2|2|3|2	0	0	0	1.32	0.36	132	RS12_HUMAN
ESYT2-N-ter	NP_689794.1	MOSPD2	0	3|5	8	4	2	0|0|0|0|0|0|0|0|0|0|0|0|0|0|0|0|0|0|0|0|0|0|0|0|0|0|0|0|0|0|0|0|0|0|0|0|0|0|0|0|0|0|0|0|0|0|0|0|0|0	1	1	1	40	0	518	MSPD2_HUMAN
ESYT2-N-ter	NP_009191.1	LYPLA2	0	4|4	8	4	2	5|7|8|6|10|23|25|3|4|9|7|9|3|4|4|9|5|7|10|8|0|7|3|0|7|0|0|0|0|0|0|0|0|0|2|0|3|3|0|0|0|0|0|2|0|0|0|4|7|7	0	0	0	0.51	0.57	231	LYPA2_HUMAN
ESYT2-N-ter	NP_001073141.1	FNDC3A	0	2|6	8	4	2	0|0|0|0|0|0|2|0|0|0|0|0|0|0|0|0|0|0|0|0|0|0|0|0|0|0|0|0|0|0|0|0|0|0|0|0|0|0|0|0|0|0|0|0|0|0|0|0|0|0	0.98	1	0.98	40	0	1198	G5E9X3_HUMAN
ESYT2-N-ter	NP_003468.2	PDHX	1	5|3	8	4	2	0|0|0|0|0|0|0|0|0|0|0|0|0|0|0|0|0|0|0|0|2|0|0|0|0|0|0|2|0|0|0|0|0|0|3|0|0|3|0|0|0|0|0|0|0|0|0|0|0|0	0.92	0.97	0.92	10	0.01	501	ODPX_HUMAN
ESYT2-N-ter	NP_004208.2	AURKB	0	3|5	8	4	2	0|0|0|0|0|0|0|0|0|0|0|3|0|0|3|0|0|2|0|0|2|0|0|0|0|2|0|2|0|0|0|0|0|0|5|0|3|7|0|3|0|0|0|0|0|0|0|3|0|0	0.5	0.71	0.5	2.86	0.05	344	AURKB_HUMAN
ESYT2-N-ter	NP_219482.1	ZNF622	0	3|5	8	4	2	2|0|0|0|0|0|0|0|2|0|0|0|0|0|0|0|0|0|0|0|0|0|0|0|2|0|0|0|0|0|0|0|0|0|2|0|0|3|0|0|0|0|0|0|0|0|0|0|0|0	0.91	0.97	0.91	9.09	0.01	477	ZN622_HUMAN
ESYT2-N-ter	NP_060738.2	WDR41	0	2|6	8	4	2	0|2|2|0|2|0|0|0|3|0|3|2|0|0|0|0|0|0|0|0|0|0|0|0|0|0|0|0|0|0|0|0|0|0|0|0|0|0|0|0|0|0|0|0|0|0|0|0|0|0	0.8	0.98	0.8	7.14	0.02	459	B4DHS8_HUMAN
ESYT2-N-ter	NP_065134.1	NUP107	0	3|5	8	4	2	8|2|6|3|4|6|7|0|8|4|9|11|0|0|8|5|8|10|6|6|0|8|7|0|10|0|0|0|0|0|0|0|0|0|4|0|0|3|0|0|0|0|0|0|0|0|0|2|0|2	0	0	0	0.68	0.46	925	G3V1T4_HUMAN
ESYT2-N-ter	NP_003744.1	EIF3D	0	3|5	8	4	2	5|0|5|7|5|6|7|0|9|8|11|14|0|4|9|13|9|12|6|7|4|7|11|0|7|0|0|2|0|0|4|5|2|2|2|2|3|2|0|0|0|0|0|2|2|3|3|3|4|9	0	0	0	0.53	0.49	548	EIF3D_HUMAN
ESYT2-N-ter	NP_006796.1	HNRNPA0	0	2|6	8	4	2	0|3|2|3|0|2|2|0|4|0|0|2|0|0|4|0|2|3|0|4|9|0|0|5|3|5|0|5|2|3|4|4|0|5|5|2|11|6|0|18|16|8|20|13|10|6|5|0|0|0	0	0	0	0.56	0.48	305	ROA0_HUMAN
ESYT2-N-ter	NP_055814.1	RAB21	0	3|5	8	4	2	0|0|0|0|0|0|0|0|0|0|0|2|0|0|0|0|0|2|2|2|0|3|2|0|3|0|2|0|3|0|0|0|2|6|0|0|4|0|0|4|0|0|2|0|0|0|0|0|0|0	0.41	0.64	0.41	2.56	0.21	225	RAB21_HUMAN
ESYT2-N-ter	NP_001186307.1	GBF1	0	2|6	8	4	2	0|0|0|0|0|0|0|0|2|0|0|0|0|0|0|0|0|0|0|0|0|3|2|0|2|0|0|0|0|0|0|0|0|0|3|0|0|3|0|0|0|0|0|0|0|0|0|0|0|0	0.78	0.97	0.78	6.67	0.02	1856	A0A669KBG8_HUMAN
ESYT2-N-ter	NP_940932.2	MXRA7	0	2|6	8	4	2	0|0|0|0|0|0|0|0|0|0|0|0|0|0|0|0|0|0|0|0|0|0|0|0|0|0|0|0|0|0|0|0|0|0|0|0|0|0|0|0|0|0|0|0|0|0|0|0|0|0	0.99	1	0.99	40	0	170	MXRA7_HUMAN
ESYT2-N-ter	NP_000970.1	RPL18	0	2|6	8	4	2	7|3|5|8|4|0|0|7|14|3|8|9|5|4|6|3|10|19|3|10|7|0|0|5|9|5|2|7|6|4|5|3|4|6|5|4|4|4|5|13|10|5|8|11|6|7|6|3|0|3	0	0	0	0.48	0.5	188	G3V203_HUMAN
ESYT2-N-ter	NP_054903.1	CNIH4	0	3|5	8	4	2	0|0|0|0|2|0|0|3|0|2|0|0|0|2|0|3|0|2|0|3|0|0|0|0|0|0|0|0|0|0|0|0|0|0|0|0|0|0|0|0|0|0|0|0|0|0|0|0|0|0	0.83	0.93	0.83	5.88	0.02	139	A6NLH6_HUMAN
ESYT2-N-ter	NP_056067.2	EHBP1	0	0|8	8	4	2	6|6|7|2|7|13|13|0|6|0|3|5|0|0|3|3|10|3|2|2|0|13|5|0|5|0|0|0|0|0|0|0|0|0|0|0|0|0|0|0|0|0|0|0|0|0|0|5|0|4	0	0	0	0.81	0.38	1231	EHBP1_HUMAN
ESYT2-N-ter	NP_113673.3	GRWD1	0	0|8	8	4	2	0|0|0|2|0|0|0|0|2|0|2|0|0|0|3|0|2|0|2|0|0|0|0|0|0|2|0|0|2|0|2|0|0|0|5|0|2|5|4|4|3|0|2|3|2|0|2|0|0|0	0.49	0.97	0.49	1.96	0.12	446	GRWD1_HUMAN
ESYT2-N-ter	NP_056138.1	UFL1	0	0|8	8	4	2	0|0|0|0|0|4|5|0|0|0|0|0|0|0|0|0|0|0|0|0|0|0|0|0|0|0|0|0|0|0|0|0|0|0|8|0|0|5|0|0|0|0|0|0|0|0|0|0|0|0	0.48	0.95	0.48	4.55	0.18	794	UFL1_HUMAN
ESYT2-N-ter	NP_001395.1	EEF1G	0	0|8	8	4	2	15|20|23|16|21|0|5|3|11|13|13|13|3|5|11|14|12|25|16|20|3|17|16|3|21|0|0|2|0|0|3|0|0|3|5|0|3|6|0|0|0|0|0|2|3|2|6|23|12|12	0	0	0	0.27	0.57	437	EF1G_HUMAN
ESYT2-N-ter	NP_003861.1	IQGAP1	0	0|8	8	4	2	0|0|0|0|0|0|0|0|2|0|0|0|0|0|0|0|0|0|0|0|0|0|0|0|0|0|0|0|0|0|0|0|0|0|4|0|0|0|0|0|0|0|0|0|0|16|0|3|0|0	0.47	0.94	0.47	4	0.18	1657	IQGA1_HUMAN
ESYT2-N-ter	NP_001091894.1	DLG1	0	0|8	8	4	2	0|3|5|3|6|10|12|0|3|0|3|2|0|0|6|0|2|4|4|5|0|3|4|0|7|0|0|0|0|0|0|0|0|0|0|0|0|0|0|0|0|0|0|0|0|0|0|11|4|4	0.02	0.03	0.02	0.99	0.33	904	A0A0C4DFT3_HUMAN
ESYT2-N-ter	NP_079430.3	SUN1	0	0|8	8	4	2	0|0|0|2|0|0|0|0|0|0|0|0|0|0|0|0|0|0|0|0|0|0|0|0|0|0|0|0|0|0|0|0|0|0|0|0|0|0|0|0|0|0|0|0|0|0|0|0|0|0	0.5	1	0.5	40	0.06	702	SUN1_HUMAN
ESYT2-N-ter	NP_057439.2	DDX47	0	0|8	8	4	2	2|0|0|0|0|0|0|0|5|0|0|0|0|0|3|0|0|0|0|0|0|0|0|0|0|0|0|0|0|0|0|0|0|2|9|0|0|6|0|3|0|0|0|2|2|0|3|0|0|0	0.45	0.89	0.45	2.7	0.19	455	DDX47_HUMAN
ESYT2-N-ter	NP_003655.3	AP3B1	0	0|8	8	4	2	5|6|4|5|2|18|16|0|7|3|9|8|0|0|12|0|7|4|0|2|0|2|4|0|3|0|0|0|0|0|0|0|0|0|3|0|2|3|0|0|0|0|0|2|0|0|0|6|3|3	0	0	0	0.72	0.41	1094	AP3B1_HUMAN
ESYT2-N-ter	NP_001122388.1	TOMM40	1	2|5	7	3.5	2	0|0|0|0|0|0|0|0|0|0|0|0|0|0|0|0|0|0|0|0|0|0|0|0|0|4|0|3|0|0|0|0|0|0|2|0|6|0|0|2|0|0|3|2|0|0|3|0|0|0	0.58	0.83	0.58	3.5	0.04	361	TOM40_HUMAN
ESYT2-N-ter	NP_001128251.1	IPO11	0	3|4	7	3.5	2	0|0|0|0|0|0|0|0|0|0|0|0|0|0|0|0|0|3|0|0|0|3|0|0|0|2|0|0|0|0|0|0|0|0|3|0|0|5|0|0|0|0|2|0|0|0|0|0|0|0	0.79	0.84	0.79	4.86	0.02	1015	IPO11_HUMAN
ESYT2-N-ter	NP_005138.3	DNAJA3	1	4|3	7	3.5	2	0|0|0|0|0|0|0|0|7|3|3|3|0|0|4|0|3|0|0|0|10|0|0|6|0|17|4|18|2|3|0|0|2|4|23|3|33|19|2|6|5|4|6|4|3|2|7|0|0|0	0	0	0	0.44	0.57	480	DNJA3_HUMAN
ESYT2-N-ter	NP_644670.1	EHD4	0	2|5	7	3.5	2	0|0|0|0|0|0|0|0|0|0|0|0|0|0|0|0|0|0|0|0|0|0|0|0|0|0|0|0|0|0|0|0|0|0|2|0|0|2|0|0|0|0|0|0|0|0|0|0|0|0	0.96	1	0.96	21.88	0.01	541	EHD4_HUMAN
ESYT2-N-ter	NP_057404.2	NUP98	0	5|2	7	3.5	2	2|4|4|4|4|16|16|0|8|0|6|6|0|0|9|5|7|5|0|2|22|3|2|0|5|21|0|26|0|0|0|0|0|0|25|0|37|22|0|15|14|2|2|11|2|0|0|4|0|10	0	0	0	0.29	0.57	1800	NUP98_HUMAN
ESYT2-N-ter	NP_055040.2	PPP2R1A	0	2|5	7	3.5	2	3|4|4|5|8|0|0|0|3|15|8|13|0|0|3|23|13|9|7|12|8|6|10|0|9|8|4|6|2|12|7|4|8|6|4|10|7|3|5|5|10|8|5|7|4|6|5|4|7|7	0	0	0	0.37	0.57	589	B3KQV6_HUMAN
ESYT2-N-ter	NP_056937.2	UBXN1	0	5|2	7	3.5	2	0|0|0|0|0|0|0|0|0|0|0|0|0|0|0|0|0|0|0|0|0|0|0|0|0|0|0|0|0|0|0|0|0|0|0|0|3|0|0|0|0|0|0|0|0|0|0|0|0|0	0.98	1	0.98	29.17	0	312	A0A087WTZ5_HUMAN
ESYT2-N-ter	NP_653171.1	JPT2	0	4|3	7	3.5	2	5|6|9|8|11|12|11|10|5|11|8|7|8|8|5|16|9|12|6|9|0|10|8|0|9|0|0|0|0|0|0|0|0|0|0|0|0|0|0|4|0|2|2|2|0|0|0|10|12|12	0	0	0	0.38	0.57	190	A6NGP5_HUMAN
ESYT2-N-ter	NP_002793.2	PSMC1	0	2|5	7	3.5	2	5|0|3|2|0|0|0|0|5|0|5|6|0|0|6|2|7|5|2|3|0|3|4|0|4|0|0|0|0|0|0|0|0|0|4|0|0|2|0|0|0|0|0|0|0|0|2|4|2|0	0.01	0.02	0.01	1.15	0.35	440	PRS4_HUMAN
ESYT2-N-ter	NP_004930.1	DDX1	0	2|5	7	3.5	2	4|2|5|0|6|0|0|6|5|8|6|7|2|5|4|11|7|8|6|8|5|3|2|4|7|4|2|5|6|5|5|4|4|9|6|7|3|6|4|5|3|7|6|3|8|6|6|10|27|10	0	0	0	0.44	0.57	740	DDX1_HUMAN
ESYT2-N-ter	NP_055692.2	HELZ	0	7|0	7	3.5	2	0|0|0|0|0|0|0|0|11|3|5|5|0|0|9|0|4|0|0|0|17|0|0|0|3|48|0|39|0|0|0|0|0|0|51|0|46|52|0|3|0|0|0|0|0|0|0|0|0|0	0	0	0	0.3	0.52	1942	HELZ_HUMAN
ESYT2-N-ter	NP_009144.1	PRAF2	0	2|5	7	3.5	2	0|0|0|0|0|0|0|0|0|0|0|0|0|0|0|0|0|0|0|0|0|0|0|0|0|0|0|0|0|0|0|0|0|0|0|0|0|0|0|0|0|0|0|0|0|0|0|0|0|0	0.99	1	0.99	35	0	178	PRAF2_HUMAN
ESYT2-N-ter	NP_057227.2	NSFL1C	0	3|4	7	3.5	2	5|7|5|4|5|12|9|0|6|3|3|4|0|2|3|4|4|2|4|3|0|3|3|0|3|0|0|0|0|0|0|0|0|0|0|0|0|0|0|0|0|0|0|0|0|0|0|6|5|5	0	0	0	0.8	0.43	370	NSF1C_HUMAN
ESYT2-N-ter	NP_001231903.1	PPP1CC	0	3|4	7	3.5	2	0|11|23|17|26|0|0|13|19|33|38|38|19|16|17|34|39|39|20|26|3|34|28|0|25|3|0|5|0|3|2|0|2|0|4|0|2|2|2|0|0|0|0|0|0|2|0|28|29|28	0	0	0	0.14	0.57	337	PP1G_HUMAN
ESYT2-N-ter	NP_001252518.1	RTN3	0	4|3	7	3.5	2	0|0|0|0|0|4|12|0|0|0|0|0|0|0|0|0|0|0|0|0|0|0|0|0|0|0|0|0|0|2|0|0|0|0|0|0|0|0|0|0|0|0|0|0|0|0|0|0|0|0	0.86	0.88	0.86	4.86	0.02	1032	B7Z4M1_HUMAN
ESYT2-N-ter	NP_003396.1	YWHAH	0	7|0	7	3.5	2	8|6|6|6|6|0|0|4|7|17|7|6|0|0|4|17|6|3|5|0|0|4|5|0|4|3|0|0|0|0|0|0|0|2|2|0|0|0|0|0|0|0|0|0|0|0|0|8|8|18	0	0	0	0.54	0.45	246	1433F_HUMAN
ESYT2-N-ter	NP_000145.1	GALK1	0	3|4	7	3.5	2	0|0|0|0|0|0|0|0|0|0|0|0|0|0|0|0|0|0|0|0|2|0|0|0|0|3|0|0|0|0|0|0|0|0|4|0|2|5|0|0|0|0|0|0|0|0|0|0|0|0	0.82	0.86	0.82	5.47	0.02	392	GALK1_HUMAN
ESYT2-N-ter	NP_110416.1	HM13	0	4|3	7	3.5	2	0|0|0|0|0|0|0|0|0|0|0|0|0|0|0|0|0|0|0|0|0|0|0|0|0|0|0|0|0|0|0|0|0|0|2|0|0|0|0|0|0|0|0|0|0|0|0|0|0|0	0.99	1	0.99	35	0	377	A0A0C4DGU3_HUMAN
ESYT2-N-ter	NP_055454.1	TTC37	0	2|5	7	3.5	2	0|0|0|0|0|0|0|0|0|0|0|0|0|0|2|0|0|2|0|0|0|0|0|0|0|0|0|0|0|0|0|0|0|0|6|0|0|2|0|0|0|0|0|0|0|0|0|0|0|0	0.84	0.95	0.84	7.29	0.02	1564	TTC37_HUMAN
ESYT2-N-ter	NP_005262.1	GLUD1	1	2|5	7	3.5	2	0|0|0|0|0|0|0|0|0|0|0|4|0|0|6|0|0|0|0|0|12|2|0|6|0|12|2|14|4|9|4|0|0|0|0|0|25|6|2|0|6|0|0|7|4|0|0|0|0|0	0	0	0	0.7	0.43	558	DHE3_HUMAN
ESYT2-N-ter	NP_058626.1	STX18	0	2|5	7	3.5	2	0|0|0|0|0|0|0|0|0|0|0|0|0|0|0|0|0|0|0|0|0|0|0|0|0|0|0|0|0|0|0|0|0|0|0|0|0|0|0|0|0|0|0|0|0|0|0|0|0|0	0.99	1	0.99	35	0	335	STX18_HUMAN
ESYT2-N-ter	NP_001120792.1	UBAP2L	0	7|0	7	3.5	2	23|27|25|26|27|32|34|12|27|25|30|33|11|13|26|22|26|43|27|31|15|36|27|0|41|21|0|18|0|0|0|0|0|0|43|0|49|42|0|6|0|5|2|8|0|0|0|20|30|30	0	0	0	0.11	0.57	983	F8W726_HUMAN
ESYT2-N-ter	NP_009109.3	STRAP	0	2|5	7	3.5	2	15|14|18|20|18|7|11|16|21|22|24|18|14|17|18|30|26|21|16|22|2|23|33|0|21|3|0|0|5|4|8|4|0|6|2|2|5|2|6|3|7|5|3|4|4|0|7|22|26|22	0	0	0	0.17	0.57	350	STRAP_HUMAN
ESYT2-N-ter	NP_004131.3	LLGL1	0	3|4	7	3.5	2	0|0|0|0|0|2|4|0|0|0|0|0|0|0|0|0|0|0|0|0|0|0|0|0|0|0|0|0|0|0|0|0|0|0|0|0|0|0|0|0|0|0|0|0|0|0|0|0|0|0	0.95	0.97	0.95	14.58	0.01	1064	L2GL1_HUMAN
ESYT2-N-ter	NP_056001.1	VPS13A	0	2|5	7	3.5	2	0|0|0|0|0|2|0|0|0|0|0|0|0|0|0|0|0|0|0|0|0|0|0|0|0|0|0|0|0|0|0|0|0|0|0|0|0|0|0|0|0|0|0|0|0|0|0|0|0|0	0.98	1	0.98	35	0	3095	VP13A_HUMAN
ESYT2-N-ter	NP_055577.1	DHCR24	0	2|5	7	3.5	2	0|0|0|0|0|0|0|0|0|0|0|0|0|0|0|0|0|0|0|0|0|0|0|0|0|0|0|0|0|0|0|0|0|0|0|0|0|0|0|0|0|0|0|0|0|0|0|0|0|0	0.99	1	0.99	35	0	516	DHC24_HUMAN
ESYT2-N-ter	NP_001231867.1	TXN	0	3|4	7	3.5	2	3|3|4|5|4|3|0|0|2|0|2|4|0|0|0|6|4|0|5|5|8|3|5|5|2|7|5|6|8|10|9|6|9|14|4|6|9|5|9|17|15|12|14|19|9|5|6|3|0|2	0	0	0	0.39	0.57	85	THIO_HUMAN
ESYT2-N-ter	NP_008869.1	SNRPD1	0	3|4	7	3.5	2	2|2|5|0|4|0|0|5|7|6|6|6|4|5|4|9|6|7|0|5|0|0|0|2|5|0|0|0|0|0|0|0|0|0|2|0|2|3|0|0|0|0|0|2|3|0|0|18|6|3	0	0	0	0.69	0.45	119	SMD1_HUMAN
ESYT2-N-ter	NP_057018.1	NOP58	0	2|5	7	3.5	2	0|2|4|6|3|8|9|0|2|0|3|3|0|0|3|0|3|3|0|6|3|2|2|0|5|2|0|2|0|4|0|0|2|0|3|0|2|2|2|4|0|2|0|4|2|3|4|0|0|0	0	0	0	0.94	0.38	529	NOP58_HUMAN
ESYT2-N-ter	NP_004452.1	FARSA	0	3|4	7	3.5	2	0|5|0|5|4|0|2|4|6|14|2|2|7|3|5|0|4|7|0|7|11|6|4|5|9|8|2|7|4|7|13|6|10|10|9|3|11|10|10|13|10|11|8|14|11|8|8|5|6|5	0	0	0	0.37	0.57	508	SYFA_HUMAN
ESYT2-N-ter	NP_059107.1	SMN2	0	2|5	7	3.5	2	5|3|6|6|2|0|0|0|0|0|4|4|2|2|4|0|2|6|4|6|0|0|4|0|7|0|0|0|0|0|0|0|0|0|0|0|0|2|0|2|5|0|0|2|0|0|0|0|2|2	0	0.01	0	1.07	0.36	294	B4DP61_HUMAN
ESYT2-N-ter	NP_009035.3	RPL10A	0	0|7	7	3.5	2	7|5|13|13|8|0|0|0|6|8|6|7|0|0|9|11|7|17|9|19|7|13|15|2|17|5|0|6|0|5|5|5|6|10|4|7|4|2|7|12|10|9|9|13|10|11|13|11|5|9	0	0	0	0.31	0.57	217	RL10A_HUMAN
ESYT2-N-ter	NP_056473.2	NOC2L	0	0|7	7	3.5	2	0|0|0|0|0|0|0|0|0|0|0|0|0|0|0|0|0|0|0|0|0|0|0|0|0|0|0|0|6|11|6|4|3|6|0|7|0|0|0|2|0|5|2|0|5|0|0|0|0|0	0.3	0.6	0.3	1.54	0.24	749	NOC2L_HUMAN
ESYT2-N-ter	NP_001135887.1	AIMP1	0	0|7	7	3.5	2	2|5|5|10|5|0|0|0|4|3|4|4|0|4|3|7|6|7|4|11|0|10|7|0|14|0|0|0|0|0|0|0|0|0|2|0|0|0|0|0|0|2|0|0|0|0|2|7|4|6	0	0	0	0.63	0.43	312	AIMP1_HUMAN
ESYT2-N-ter	NP_000703.2	BLVRA	0	0|7	7	3.5	2	0|0|0|0|0|0|0|0|0|2|3|0|0|0|0|0|0|0|0|0|5|0|0|3|0|3|2|5|0|2|0|0|2|2|0|0|6|0|0|0|3|0|4|0|2|0|2|2|0|0	0.41	0.82	0.41	1.82	0.21	296	BIEA_HUMAN
ESYT2-N-ter	NP_003741.1	EIF3A	0	0|7	7	3.5	2	31|33|47|43|43|20|21|18|37|38|42|50|12|6|32|29|44|57|38|42|0|49|38|0|54|0|0|0|0|0|0|0|0|0|0|0|0|2|0|0|0|2|0|0|0|0|3|25|15|17	0	0	0	0.1	0.57	1382	EIF3A_HUMAN
ESYT2-N-ter	NP_001460.1	XRCC6	0	0|7	7	3.5	2	8|0|3|7|5|14|12|0|10|5|8|6|2|0|10|6|8|7|4|13|2|5|7|0|18|0|0|0|0|0|2|0|0|0|4|0|0|3|3|3|3|5|0|2|3|2|8|9|6|6	0	0	0	0.45	0.48	609	B1AHC9_HUMAN
ESYT2-N-ter	NP_055181.3	GNL3	0	0|7	7	3.5	2	0|0|0|2|0|10|11|0|4|0|4|4|0|0|4|3|3|0|2|3|2|0|0|0|2|3|0|3|3|0|0|0|2|2|2|0|3|3|2|5|3|0|2|5|0|0|8|8|2|3	0	0.01	0	0.85	0.36	549	GNL3_HUMAN
ESYT2-N-ter	NP_001123356.1	TEX264	0	0|7	7	3.5	2	0|0|0|0|0|0|2|0|0|0|0|0|0|0|0|0|0|0|0|0|0|0|0|0|0|0|0|0|0|0|0|0|0|0|0|0|0|0|0|0|0|0|0|0|0|0|0|0|0|0	0.5	1	0.5	35	0.06	313	A0A087WTU3_HUMAN
ESYT2-N-ter	NP_004152.1	RAB1A	0	0|7	7	3.5	2	0|0|0|0|0|0|0|0|0|0|0|0|0|0|0|0|0|0|0|0|0|0|0|7|0|0|0|0|3|0|4|0|0|0|0|0|6|0|0|0|0|0|0|0|0|0|4|0|0|0	0.46	0.93	0.46	3.65	0.19	205	RAB1A_HUMAN
ESYT2-N-ter	NP_002255.3	KPNA1	0	0|7	7	3.5	2	4|5|6|0|4|0|0|0|0|3|4|0|0|0|5|3|4|0|0|3|0|4|4|0|4|0|0|0|3|2|0|3|0|3|2|2|0|2|0|0|0|2|3|0|0|0|0|2|0|0	0.09	0.18	0.09	1.14	0.29	538	IMA5_HUMAN
ESYT2-N-ter	NP_001164014.1	PGAM5	1	0|7	7	3.5	2	8|14|16|11|14|2|3|8|21|9|12|15|5|5|16|15|11|10|11|10|4|15|10|0|12|2|0|0|0|2|2|0|2|2|5|2|2|4|3|3|2|0|0|3|0|0|4|4|10|8	0	0	0	0.32	0.52	289	PGAM5_HUMAN
ESYT2-N-ter	NP_000242.1	MSH2	0	0|7	7	3.5	2	7|8|4|4|5|0|0|0|11|7|5|5|0|0|10|5|5|3|0|0|4|2|0|0|2|2|0|2|0|2|2|0|0|3|8|0|10|9|0|0|0|0|0|0|0|0|0|3|0|4	0	0	0	0.67	0.41	934	A0A2R8Y6P0_HUMAN
ESYT2-N-ter	NP_004850.1	CLTC	0	0|7	7	3.5	2	3|0|3|5|3|0|0|0|0|0|0|0|0|0|0|0|0|0|0|0|2|2|4|0|0|0|0|2|0|0|0|0|0|2|2|0|0|0|2|4|4|9|10|8|6|7|10|0|0|2	0.02	0.04	0.02	0.97	0.33	1675	A0A087WVQ6_HUMAN
ESYT2-N-ter	NP_005875.1	PAK4	0	0|7	7	3.5	2	0|0|0|3|3|0|4|0|2|2|0|2|0|0|2|0|0|2|0|0|3|2|0|0|0|0|0|0|0|0|0|0|0|0|3|0|2|2|0|0|0|0|0|0|0|0|0|0|0|0	0.48	0.97	0.48	2.73	0.17	591	PAK4_HUMAN
ESYT2-N-ter	NP_116116.1	INA	0	0|7	7	3.5	2	0|0|0|0|2|0|4|0|0|0|0|0|0|0|2|0|0|0|0|4|3|0|0|0|3|4|0|4|0|4|0|0|0|3|3|0|5|2|0|4|2|15|52|3|0|0|0|0|0|0	0	0	0	0.74	0.38	499	AINX_HUMAN
ESYT2-N-ter	NP_055309.2	TNRC6A	0	6|0	6	3	2	0|2|3|3|0|3|7|0|10|5|8|7|0|0|12|0|6|5|3|3|44|0|0|0|7|61|0|67|5|2|4|3|7|7|69|3|46|63|13|29|8|3|0|6|4|5|5|0|0|0	0	0	0	0.15	0.57	1962	TNR6A_HUMAN
ESYT2-N-ter	NP_056154.1	ADNP	0	2|4	6	3	2	7|19|29|24|25|59|48|8|13|29|10|15|12|16|14|23|11|26|21|16|6|21|25|2|34|6|0|6|4|0|3|2|0|3|2|3|7|3|6|4|0|0|2|0|3|0|0|34|14|15	0	0	0	0.13	0.57	1102	ADNP_HUMAN
ESYT2-N-ter	NP_073716.1	SNRPN	0	3|3	6	3	2	0|0|2|2|0|0|0|0|3|9|3|2|0|0|3|5|4|0|2|3|0|2|2|0|0|0|0|0|0|0|0|0|0|0|2|0|2|0|0|0|0|0|0|0|2|0|0|14|0|17	0	0	0	0.95	0.38	240	RSMN_HUMAN
ESYT2-N-ter	NP_001092086.1	C1orf43	0	3|3	6	3	2	0|0|0|0|0|0|0|0|0|0|0|0|0|0|0|0|0|0|0|0|0|0|0|0|0|0|0|0|0|0|0|0|0|0|0|0|0|0|0|0|0|0|0|0|0|0|0|0|0|0	1	1	1	30	0	253	CA043_HUMAN
ESYT2-N-ter	NP_002808.3	PSMD13	0	3|3	6	3	2	0|0|6|0|5|0|0|0|5|5|3|4|0|0|7|5|5|2|2|2|0|4|3|0|3|0|0|0|0|0|0|0|0|0|0|0|0|0|0|0|0|0|0|0|0|0|0|4|3|4	0	0	0	1.04	0.37	376	PSD13_HUMAN
ESYT2-N-ter	NP_073572.2	ACBD3	0	2|4	6	3	2	0|0|0|0|0|6|5|0|0|3|0|0|0|0|0|0|2|2|0|0|0|0|0|0|2|0|0|0|0|0|0|0|0|0|0|0|0|0|0|0|0|0|0|0|0|0|0|0|0|0	0.66	0.81	0.66	3.75	0.04	528	GCP60_HUMAN
ESYT2-N-ter	NP_005207.2	DDOST	0	3|3	6	3	2	0|0|0|0|0|0|0|0|0|0|0|0|0|0|2|0|0|0|0|0|0|0|0|0|0|0|0|0|0|0|0|0|0|0|9|0|0|8|0|0|0|0|0|0|0|0|0|0|0|0	0.8	0.8	0.8	3.95	0.02	456	A0A0C4DGS1_HUMAN
ESYT2-N-ter	NP_115497.4	MAGT1	0	2|4	6	3	2	0|0|0|0|0|0|0|0|0|0|0|0|0|0|0|0|0|0|0|0|0|0|0|0|0|0|0|0|0|0|0|0|0|0|0|0|0|0|0|0|0|0|0|0|0|0|0|0|0|0	0.99	1	0.99	30	0	367	A0A087WU53_HUMAN
ESYT2-N-ter	NP_066997.3	CCAR2	0	3|3	6	3	2	8|7|10|10|9|9|6|6|8|17|12|12|2|4|11|14|10|13|5|8|6|8|11|0|14|8|0|10|0|0|0|0|0|0|9|0|9|14|0|2|0|0|0|0|0|0|0|17|20|11	0	0	0	0.27	0.57	923	G3V119_HUMAN
ESYT2-N-ter	NP_055622.3	C2CD2L	0	2|4	6	3	2	0|0|0|0|0|0|0|0|0|0|0|0|0|0|0|0|0|0|0|0|0|0|0|0|0|0|0|0|0|0|0|0|0|0|0|0|0|0|0|0|0|0|0|0|0|0|0|0|0|0	0.99	1	0.99	30	0	707	C2C2L_HUMAN
ESYT2-N-ter	NP_055288.1	DIMT1	0	2|4	6	3	2	0|0|0|0|0|0|0|0|2|0|0|0|0|0|0|0|0|0|0|0|0|0|0|0|0|0|0|2|0|0|0|0|0|0|2|0|0|5|0|0|0|0|0|0|0|0|0|0|0|0	0.83	0.92	0.83	6.82	0.02	313	A0A0C4DGB1_HUMAN
ESYT2-N-ter	NP_000099.2	DLD	1	3|3	6	3	2	0|0|0|0|0|0|2|0|7|0|2|0|0|0|7|0|0|0|0|0|6|0|0|4|0|5|2|9|3|3|4|0|4|0|19|5|24|20|3|3|4|4|0|6|2|0|0|2|0|0	0	0	0	0.5	0.57	509	E9PEX6_HUMAN
ESYT2-N-ter	NP_004955.2	HDAC1	0	2|4	6	3	2	12|17|23|25|21|2|2|12|14|19|21|23|16|12|11|21|15|27|15|24|5|26|36|0|27|0|0|5|0|0|0|0|0|0|9|0|5|12|0|3|2|2|0|2|0|0|0|20|24|19	0	0	0	0.15	0.57	482	HDAC1_HUMAN
ESYT2-N-ter	NP_006353.2	NXF1	0	2|4	6	3	2	0|0|0|0|0|0|0|0|4|0|2|2|0|0|4|0|0|3|0|0|4|0|0|0|3|4|0|6|0|0|0|0|0|0|6|0|3|7|0|2|0|2|0|2|3|0|0|0|0|0	0.04	0.07	0.04	1.32	0.31	619	B4E227_HUMAN
ESYT2-N-ter	NP_066299.2	MYL6	0	2|4	6	3	2	6|3|6|6|5|0|0|3|16|17|12|9|2|2|19|13|8|8|4|4|0|2|5|0|6|0|0|0|0|0|0|0|0|0|0|0|2|0|0|4|4|4|0|4|3|38|3|6|6|9	0	0	0	0.34	0.57	151	B7Z6Z4_HUMAN
ESYT2-N-ter	NP_061322.2	MATR3	0	3|3	6	3	2	5|12|13|14|12|25|20|5|12|8|10|10|6|7|9|10|6|10|11|10|19|8|13|11|15|19|13|14|18|24|17|20|18|25|17|21|13|10|17|10|8|18|16|3|21|12|5|16|15|13	0	0	0	0.17	0.57	847	A0A0R4J2E8_HUMAN
ESYT2-N-ter	NP_001157882.1	CDK5	0	2|4	6	3	2	0|0|0|3|0|0|0|0|0|0|0|0|0|0|0|0|0|0|0|2|0|0|0|0|0|0|0|0|0|0|0|0|0|0|2|0|2|3|0|0|0|0|0|0|0|0|0|0|2|0	0.76	0.9	0.76	5.36	0.03	260	CDK5_HUMAN
ESYT2-N-ter	NP_996261.1	EMC10	0	3|3	6	3	2	0|0|0|0|0|0|0|0|0|0|0|0|0|0|0|0|0|0|0|0|0|0|0|0|0|0|0|0|0|0|0|0|0|0|0|0|0|0|0|0|0|0|0|0|0|0|0|0|0|0	1	1	1	30	0	262	EMC10_HUMAN
ESYT2-N-ter	P02538	KRT6A	0	6|0	6	3	2	0|0|0|0|0|0|0|0|11|0|0|0|0|0|0|0|0|0|0|0|0|0|11|8|0|17|0|0|0|0|0|0|0|0|0|0|18|0|0|0|20|119|0|0|19|0|0|0|0|0	0	0	0	0.34	0.5	564	K2C6A_HUMAN
ESYT2-N-ter	NP_055995.4	SYNE2	0	2|4	6	3	2	0|0|0|0|0|0|0|0|0|0|0|0|0|0|0|0|0|0|0|0|0|0|0|0|0|0|0|0|0|0|0|0|0|0|0|0|0|0|0|0|0|0|0|0|0|0|0|0|0|0	0.99	1	0.99	30	0	6885	A0A0C4DGK3_HUMAN
ESYT2-N-ter	NP_001830.1	CNN3	0	2|4	6	3	2	4|2|5|2|3|9|12|0|6|7|13|8|2|3|6|2|12|8|0|9|4|2|5|0|10|0|0|0|0|0|0|2|0|0|0|0|2|0|0|2|2|0|0|0|0|0|2|10|4|0	0	0	0	0.5	0.47	329	CNN3_HUMAN
ESYT2-N-ter	NP_001129487.1	ANXA2	0	2|4	6	3	2	7|2|3|8|3|21|17|0|4|4|7|5|2|0|7|3|3|4|2|5|12|10|8|7|8|6|5|7|10|11|12|11|10|14|5|13|9|2|12|21|19|28|17|22|12|10|11|6|2|0	0	0	0	0.23	0.57	339	ANXA2_HUMAN
ESYT2-N-ter	NP_001139555.1	MBOAT7	0	2|4	6	3	2	0|0|0|0|0|0|0|0|0|0|0|0|0|0|0|0|0|0|0|0|0|0|0|0|0|0|0|0|0|0|0|0|0|0|0|0|0|0|0|0|0|0|0|0|0|0|0|0|0|0	0.99	1	0.99	30	0	399	MBOA7_HUMAN
ESYT2-N-ter	NP_573566.2	LRPPRC	1	3|3	6	3	2	0|0|0|0|0|0|0|0|2|0|0|0|0|0|0|0|0|0|0|0|0|0|0|0|0|0|0|2|0|0|0|0|0|0|5|0|3|7|0|5|3|0|2|3|0|0|0|0|0|0	0.4	0.4	0.4	2.34	0.21	1394	A0A0C4DG06_HUMAN
ESYT2-N-ter	NP_003141.2	STAT3	0	3|3	6	3	2	9|7|9|12|16|16|18|4|8|8|11|15|7|8|16|15|16|14|8|9|3|16|22|0|10|3|0|0|2|3|0|2|0|0|4|2|0|5|2|2|0|3|0|0|0|0|0|11|13|11	0	0	0	0.25	0.57	769	A0A7I2V395_HUMAN
ESYT2-N-ter	NP_001177645.1	DNM2	0	3|3	6	3	2	0|0|0|0|0|0|6|0|2|0|0|0|0|0|3|0|0|3|0|0|0|0|0|0|0|0|0|0|0|0|0|0|0|0|7|0|4|7|0|0|0|0|0|0|0|0|0|0|0|0	0.44	0.44	0.44	2.34	0.2	869	DYN2_HUMAN
ESYT2-N-ter	NP_031401.1	TARDBP	0	3|3	6	3	2	0|0|2|2|2|5|3|0|2|3|2|2|0|0|0|4|2|2|0|6|3|0|0|3|4|6|0|3|4|4|7|3|4|7|2|4|7|0|5|7|8|3|4|8|8|6|2|0|3|2	0	0	0	0.6	0.57	414	A0A0A0MSV7_HUMAN
ESYT2-N-ter	NP_001106673.1	NACA	0	3|3	6	3	2	6|0|2|3|3|8|6|0|5|2|6|7|0|0|5|3|6|3|2|2|2|3|4|0|3|0|0|0|2|2|0|0|2|0|0|0|0|0|3|2|2|0|2|0|0|0|0|5|6|3	0	0	0	0.75	0.42	215	NACAM_HUMAN
ESYT2-N-ter	NP_000782.1	DHFR	0	2|4	6	3	2	0|0|0|0|0|0|0|0|4|0|0|0|2|0|2|0|0|0|0|0|0|0|0|0|0|0|0|2|2|0|0|0|0|3|2|0|2|3|0|0|0|0|3|0|5|0|0|0|0|0	0.41	0.65	0.41	2.5	0.21	187	B4DM58_HUMAN
ESYT2-N-ter	NP_536724.1	PIGU	0	2|4	6	3	2	0|0|0|0|0|0|0|0|0|0|0|0|0|0|0|0|0|0|0|0|0|0|0|0|0|0|0|0|0|0|0|0|0|0|0|0|0|0|0|0|0|0|0|0|0|0|0|0|0|0	0.99	1	0.99	30	0	435	PIGU_HUMAN
ESYT2-N-ter	NP_112200.2	VMP1	0	2|4	6	3	2	0|0|0|0|0|0|0|0|0|0|0|0|0|0|0|0|0|2|0|0|0|0|0|0|0|0|0|0|0|0|0|0|0|0|0|0|0|0|0|0|0|0|0|0|0|0|0|0|0|0	0.98	1	0.98	30	0	406	VMP1_HUMAN
ESYT2-N-ter	NP_036272.2	SLC25A10	1	2|4	6	3	2	0|0|0|0|2|0|0|0|0|0|0|0|0|0|0|0|0|0|0|0|3|0|0|0|0|5|0|3|0|0|0|0|0|2|3|0|3|9|0|2|5|0|0|7|4|3|2|2|0|0	0.05	0.1	0.05	1.36	0.31	287	F6RGN5_HUMAN
ESYT2-N-ter	NP_001129389.1	DOLPP1	0	2|4	6	3	2	0|0|0|0|0|0|0|0|0|0|0|0|0|0|2|0|0|0|0|0|0|0|0|0|0|2|0|2|0|0|0|0|0|0|2|0|0|3|0|0|0|0|0|0|0|0|0|0|0|0	0.81	0.93	0.81	6.82	0.02	195	DOPP1_HUMAN
ESYT2-N-ter	NP_001275.1	AP3S1	0	2|4	6	3	2	2|2|0|2|0|0|0|0|2|3|3|4|0|0|2|2|3|2|0|0|0|0|0|0|2|3|0|0|0|2|2|0|2|2|0|0|2|3|0|0|2|0|0|2|3|0|2|0|2|0	0.03	0.06	0.03	1.34	0.32	193	F5H459_HUMAN
ESYT2-N-ter	NP_003745.1	EIF3F	0	2|4	6	3	2	9|5|7|9|8|0|0|3|9|7|10|11|3|0|9|8|10|14|8|14|0|4|3|0|11|3|0|0|0|0|0|0|0|0|7|0|0|4|0|0|0|0|0|0|2|0|0|11|6|8	0	0	0	0.38	0.57	357	EIF3F_HUMAN
ESYT2-N-ter	NP_004466.2	FLOT2	0	2|4	6	3	2	0|0|0|0|0|6|4|0|0|0|0|0|0|0|0|0|0|0|0|0|0|0|0|0|0|0|0|0|0|0|0|0|0|0|0|0|0|0|0|0|0|0|0|0|0|0|0|0|0|0	0.87	0.93	0.87	7.5	0.02	428	J3QLD9_HUMAN
ESYT2-N-ter	NP_001960.2	EIF5	0	2|4	6	3	2	15|17|26|18|22|60|53|9|20|17|20|23|10|12|22|15|18|22|17|18|0|24|12|0|22|0|0|0|0|0|0|0|0|0|0|0|0|0|0|0|0|0|0|0|0|0|0|23|23|18	0	0	0	0.14	0.57	431	IF5_HUMAN
ESYT2-N-ter	NP_006645.3	FRS2	0	0|6	6	3	2	0|0|0|0|0|0|0|0|0|0|0|0|0|0|0|0|0|0|0|0|0|0|0|0|0|0|0|0|0|0|0|0|0|0|0|0|0|0|0|0|0|0|0|0|0|0|0|0|0|0	0.5	1	0.5	30	0.06	508	FRS2_HUMAN
ESYT2-N-ter	NP_079120.1	NUP85	0	0|6	6	3	2	0|0|0|0|0|0|0|0|3|0|2|2|0|0|0|0|0|0|0|0|0|0|0|0|0|0|0|0|0|0|0|0|0|0|4|0|0|6|0|0|0|0|0|0|0|0|0|0|0|0	0.47	0.94	0.47	4.41	0.18	656	J3KT10_HUMAN
ESYT2-N-ter	NP_001123561.1	KARS1	1	0|6	6	3	2	3|5|4|5|4|0|0|0|6|0|5|4|0|0|6|3|4|10|0|8|0|5|3|0|8|2|0|0|0|0|0|0|0|0|6|0|3|5|0|0|2|0|0|0|2|0|0|0|0|2	0	0	0	0.71	0.39	625	SYK_HUMAN
ESYT2-N-ter	NP_001132913.1	BCAP31	0	0|6	6	3	2	0|0|0|0|0|0|0|0|0|0|0|0|0|0|0|0|0|0|0|0|0|0|0|0|0|0|0|0|0|0|0|0|0|0|0|0|0|0|0|0|0|0|0|0|0|0|0|0|0|0	0.5	1	0.5	30	0.06	246	BAP31_HUMAN
ESYT2-N-ter	NP_689485.1	CHMP7	0	0|6	6	3	2	0|0|0|0|0|4|2|0|0|0|0|0|0|0|0|0|0|0|0|0|0|0|0|0|0|0|0|0|0|0|0|0|0|0|0|0|0|0|0|0|0|0|0|0|0|0|0|0|0|0	0.49	0.99	0.49	12.5	0.11	453	CHMP7_HUMAN
ESYT2-N-ter	NP_003899.2	EIF2S2	0	0|6	6	3	2	0|2|2|0|0|2|0|0|5|0|2|4|0|0|3|0|2|5|2|0|0|0|0|0|3|0|0|0|0|0|0|0|0|0|6|0|2|3|0|0|0|0|0|0|0|0|0|0|0|0	0.37	0.73	0.37	1.74	0.22	333	IF2B_HUMAN
ESYT2-N-ter	NP_085153.1	LNPK	0	0|6	6	3	2	0|0|0|0|0|0|0|0|0|0|0|0|0|0|0|0|0|0|0|0|0|0|0|0|0|0|0|0|0|0|0|0|0|0|0|0|0|0|0|0|0|0|0|0|0|0|0|0|0|0	0.5	1	0.5	30	0.06	428	LNP_HUMAN
ESYT2-N-ter	NP_001258625.1	ABCB7	1	0|6	6	3	2	0|0|0|0|0|0|0|0|2|0|0|0|0|0|2|0|0|0|0|0|0|0|0|0|0|0|0|2|0|0|0|0|0|0|5|0|0|5|0|0|0|0|0|0|0|0|0|0|0|0	0.47	0.95	0.47	4.69	0.18	752	A0A087WW65_HUMAN
ESYT2-N-ter	NP_004414.3	DVL3	0	0|6	6	3	2	7|11|7|11|13|30|24|0|15|9|15|12|0|5|20|8|11|8|12|10|0|3|5|0|14|0|0|0|0|0|3|0|2|0|2|0|0|4|0|0|0|2|0|0|0|0|0|9|3|6	0	0	0	0.28	0.52	716	DVL3_HUMAN
ESYT2-N-ter	NP_060791.3	BRIX1	0	0|6	6	3	2	0|0|0|2|0|0|4|0|0|0|0|0|0|0|0|0|0|4|0|3|0|0|0|0|6|0|0|0|0|0|0|0|0|2|0|0|0|0|0|3|5|5|2|5|0|7|7|3|0|0	0.19	0.37	0.19	1.29	0.27	353	BRX1_HUMAN
ESYT2-N-ter	NP_009145.1	SEC63	0	0|6	6	3	2	0|0|0|0|0|0|2|0|0|0|0|0|0|0|0|0|0|0|0|0|0|0|0|0|0|0|0|0|0|0|0|0|0|0|3|0|0|0|0|0|0|0|0|0|0|0|0|0|0|0	0.5	0.99	0.5	15	0.1	760	SEC63_HUMAN
ESYT2-N-ter	NP_057731.1	THEM6	0	0|6	6	3	2	0|0|0|0|0|0|0|0|0|0|0|0|0|0|0|0|0|0|0|0|0|0|0|0|0|0|0|0|0|0|0|0|0|0|0|0|0|0|0|0|0|0|0|0|0|0|0|0|0|0	0.5	1	0.5	30	0.06	208	THEM6_HUMAN
ESYT2-N-ter	P13645	KRT10	0	0|6	6	3	2	0|0|10|0|5|12|8|8|3|0|4|26|19|2|25|0|19|8|0|11|136|0|0|7|16|61|49|16|10|9|19|81|29|25|2|20|36|14|27|48|9|146|83|30|35|47|122|5|5|11	0	0	0	0.07	0.57	593	K1C10_HUMAN
ESYT2-N-ter	NP_036448.1	KPNA6	0	0|6	6	3	2	4|0|7|4|3|0|0|0|5|2|4|0|0|2|5|2|5|6|4|0|0|5|5|0|0|0|0|0|0|0|0|2|0|0|0|0|0|0|0|0|0|2|0|0|0|0|0|4|0|4	0.04	0.07	0.04	1	0.32	536	IMA7_HUMAN
ESYT2-N-ter	NP_005727.1	ACTR1A	0	0|6	6	3	2	8|7|14|9|14|0|0|6|14|9|10|10|9|4|7|14|10|19|15|19|0|26|17|0|20|0|0|0|0|0|0|0|0|0|0|0|0|0|0|0|0|0|0|0|0|0|0|15|6|8	0	0	0	0.26	0.53	376	ACTZ_HUMAN
ESYT2-N-ter	NP_001028675.1	SAR1B	0	0|6	6	3	2	0|0|0|0|0|0|0|0|0|0|0|0|0|0|0|0|0|0|0|0|0|0|0|0|0|0|0|0|0|0|0|0|0|0|0|0|0|0|0|0|0|0|0|0|0|0|0|0|0|0	0.5	1	0.5	30	0.06	198	Q9H029_HUMAN
ESYT2-N-ter	NP_060802.1	DDX19A	0	0|6	6	3	2	0|0|0|0|0|0|0|0|0|0|0|2|0|0|0|0|0|2|0|0|0|0|0|0|0|2|0|0|0|0|0|0|0|0|3|2|0|5|0|0|0|0|0|0|2|0|0|0|0|0	0.47	0.95	0.47	4.17	0.18	478	I3L0H8_HUMAN
ESYT2-N-ter	NP_005754.2	AASS	1	2|3	5	2.5	2	0|0|0|0|0|0|0|0|3|0|0|0|0|0|3|0|0|0|0|0|0|0|0|0|0|5|0|0|0|0|0|0|0|0|8|0|9|12|0|0|0|0|0|0|0|0|0|0|0|0	0.18	0.28	0.18	1.56	0.27	926	AASS_HUMAN
ESYT2-N-ter	NP_060090.2	ILF3	0	2|3	5	2.5	2	5|4|9|7|5|15|16|0|11|7|10|8|0|0|12|6|8|13|3|21|9|6|10|0|17|5|0|3|0|2|2|0|3|0|3|4|5|3|7|11|3|4|2|6|3|8|5|5|2|2	0	0	0	0.26	0.57	898	ILF3_HUMAN
ESYT2-N-ter	NP_060555.2	IPO9	0	2|3	5	2.5	2	2|0|0|0|0|0|0|0|0|0|0|0|0|0|0|2|0|2|0|0|0|0|0|0|0|0|0|0|0|0|0|0|0|0|0|0|0|2|0|0|0|0|0|0|0|0|0|0|0|0	0.86	0.92	0.86	7.81	0.02	1041	IPO9_HUMAN
ESYT2-N-ter	NP_002884.1	RBBP7	0	2|3	5	2.5	2	16|14|37|23|26|12|8|19|21|34|26|22|10|18|19|37|21|40|29|33|4|31|39|0|31|0|0|0|0|4|4|2|3|0|4|3|7|7|3|0|0|0|2|2|2|0|0|32|27|33	0	0	0	0.1	0.57	425	RBBP7_HUMAN
ESYT2-N-ter	NP_001192183.1	OCLN	0	2|3	5	2.5	2	0|0|0|0|0|0|0|0|0|0|0|0|0|0|0|0|0|0|0|0|0|0|0|0|0|0|0|0|0|0|0|0|0|0|0|0|0|0|0|0|0|0|0|0|0|0|0|0|0|0	0.98	1	0.98	25	0	522	OCLN_HUMAN
ESYT2-N-ter	NP_002873.1	RANBP1	0	2|3	5	2.5	2	2|3|3|4|4|5|9|3|5|5|4|5|4|3|2|5|3|7|4|4|3|3|5|0|6|0|0|2|0|0|0|0|0|0|0|0|2|0|0|0|0|0|0|0|0|2|0|3|5|3	0	0	0	0.58	0.44	201	F6WQW2_HUMAN
ESYT2-N-ter	NP_997006.1	GAB1	0	3|2	5	2.5	2	0|0|0|0|0|5|4|0|0|0|2|0|0|0|0|0|0|0|0|0|0|2|2|0|0|0|0|0|0|0|0|0|0|0|0|0|0|0|0|0|0|0|0|0|0|0|0|0|0|0	0.72	0.78	0.72	4.17	0.03	724	B7Z3B9_HUMAN
ESYT2-N-ter	NP_085139.2	EEPD1	0	2|3	5	2.5	2	0|0|0|0|0|0|0|0|0|0|0|0|0|0|0|0|0|0|0|0|0|0|0|0|0|0|0|0|0|0|0|0|0|0|0|0|0|0|0|0|0|0|0|0|0|0|0|0|0|0	0.98	1	0.98	25	0	569	EEPD1_HUMAN
ESYT2-N-ter	NP_001264.2	CHD4	0	2|3	5	2.5	2	81|60|92|94|111|101|88|33|56|80|75|75|42|48|68|94|84|103|91|119|0|114|108|0|132|0|0|3|0|2|5|0|0|0|6|3|4|6|0|0|0|0|0|0|0|2|0|124|84|107	0	0	0	0.03	0.57	1912	A0A0C4DGG9_HUMAN
ESYT2-N-ter	NP_006383.2	NOP56	0	2|3	5	2.5	2	0|3|3|7|2|14|6|0|2|0|0|0|0|0|2|0|2|0|0|2|0|0|0|0|6|0|0|0|0|0|0|0|0|0|2|0|0|0|0|4|0|0|0|4|0|0|3|6|0|0	0	0.01	0	0.92	0.36	594	NOP56_HUMAN
ESYT2-N-ter	NP_060268.2	YTHDF1	0	2|3	5	2.5	2	2|3|0|2|3|0|4|0|7|0|4|4|0|0|4|0|3|3|0|0|9|0|0|3|0|5|0|6|0|0|3|0|0|0|15|0|11|10|0|8|0|4|0|0|0|0|2|0|0|0	0	0	0	0.54	0.45	559	YTHD1_HUMAN
ESYT2-N-ter	NP_060813.2	RIOK2	0	2|3	5	2.5	2	0|0|0|0|0|0|0|0|0|0|0|0|0|0|0|0|0|0|0|0|0|0|0|0|0|0|0|0|0|0|0|0|0|0|0|0|0|3|0|0|0|0|0|0|0|0|0|0|0|0	0.97	0.98	0.97	20.83	0	552	RIOK2_HUMAN
ESYT2-N-ter	NP_060672.2	MACO1	0	2|3	5	2.5	2	0|0|0|0|0|6|6|0|2|0|2|0|0|0|0|0|2|0|0|0|0|0|0|0|0|0|0|0|0|0|0|0|0|0|0|0|0|0|0|0|0|0|0|0|0|0|0|0|0|0	0.69	0.77	0.69	3.47	0.03	664	MACOI_HUMAN
ESYT2-N-ter	NP_002801.1	PSMD4	0	2|3	5	2.5	2	0|3|2|4|0|8|6|0|6|5|0|0|3|0|3|6|0|0|3|2|0|7|4|0|3|3|0|2|0|0|0|0|0|0|2|0|0|0|0|2|0|0|0|2|0|0|0|6|0|0	0	0	0	0.76	0.4	377	PSMD4_HUMAN
ESYT2-N-ter	NP_004714.2	ARHGEF2	0	2|3	5	2.5	2	0|0|0|0|0|0|2|0|4|0|0|3|0|0|4|0|0|5|0|0|4|0|0|0|2|4|0|2|0|0|0|0|0|0|14|0|2|12|0|0|0|0|0|0|0|0|0|0|0|0	0.02	0.03	0.02	1.08	0.33	958	A0A5F9ZI21_HUMAN
ESYT2-N-ter	NP_060240.3	ELOVL2	0	3|2	5	2.5	2	0|0|0|0|0|0|0|0|0|0|0|0|0|0|0|0|0|0|0|0|0|0|0|0|0|0|0|0|0|0|0|0|0|0|0|0|0|0|0|0|0|0|0|0|0|0|0|0|0|0	0.98	1	0.98	25	0	296	ELOV2_HUMAN
ESYT2-N-ter	NP_056175.3	MTREX	0	2|3	5	2.5	2	15|15|20|22|20|3|0|7|21|29|16|21|5|8|18|19|17|20|15|15|0|10|12|0|18|0|0|0|0|0|0|0|0|0|3|0|2|0|0|0|0|0|0|0|0|0|0|35|18|16	0	0	0	0.15	0.57	1042	MTREX_HUMAN
ESYT2-N-ter	NP_001128714.1	NDRG1	0	2|3	5	2.5	2	0|0|0|0|0|4|4|0|0|2|0|0|0|0|0|0|0|0|0|0|0|0|0|0|0|0|0|0|0|0|0|0|0|0|0|0|0|0|0|0|0|0|0|0|0|0|0|0|3|2	0.71	0.78	0.71	4.17	0.03	394	NDRG1_HUMAN
ESYT2-N-ter	NP_001180424.1	ADAR	0	2|3	5	2.5	2	6|4|6|5|7|26|40|2|4|8|6|5|3|3|6|6|7|7|0|2|13|4|7|0|5|4|6|6|8|14|12|7|7|9|4|8|10|5|9|13|15|9|8|12|3|5|5|20|7|16	0	0	0	0.21	0.57	931	DSRAD_HUMAN
ESYT2-N-ter	NP_009167.1	CHP1	0	2|3	5	2.5	2	0|0|0|0|0|0|0|0|0|0|0|0|0|0|0|0|0|0|0|0|0|0|0|0|0|0|0|0|0|0|0|0|0|0|0|0|0|0|0|0|0|0|0|0|0|0|0|0|0|0	0.98	1	0.98	25	0	195	H0YKE7_HUMAN
ESYT2-N-ter	NP_036537.1	ICMT	0	2|3	5	2.5	2	0|0|0|0|0|0|0|0|0|0|2|2|0|0|0|0|2|0|0|0|0|0|0|0|0|0|0|0|0|0|0|0|0|0|0|0|0|0|0|0|0|0|0|0|0|0|0|0|0|0	0.9	0.94	0.9	10.42	0.01	284	ICMT_HUMAN
ESYT2-N-ter	NP_006310.1	CDIPT	0	3|2	5	2.5	2	0|0|0|0|0|0|0|0|0|0|0|0|0|0|0|0|0|0|0|0|0|0|0|0|2|0|0|2|0|0|0|0|0|0|3|0|2|2|0|0|0|0|0|0|0|2|0|0|0|0	0.73	0.82	0.73	4.81	0.03	213	B3KY94_HUMAN
ESYT2-N-ter	NP_005757.1	FARP1	0	2|3	5	2.5	2	0|0|0|2|0|0|3|0|0|0|0|0|0|0|0|0|0|0|0|0|0|0|0|0|0|0|0|0|0|0|0|0|0|0|0|0|0|0|0|0|0|0|0|0|0|0|0|0|0|0	0.92	0.95	0.92	12.5	0.01	1045	C9JME2_HUMAN
ESYT2-N-ter	NP_001139438.1	MKI67	0	0|5	5	2.5	2	43|56|46|79|54|318|304|12|28|18|44|38|39|37|27|46|42|25|31|54|0|34|40|0|76|4|0|0|0|0|0|0|0|0|0|0|0|0|0|14|7|0|0|7|0|5|5|122|77|73	0	0	0	0.04	0.57	2896	KI67_HUMAN
ESYT2-N-ter	NP_005660.4	REEP5	0	0|5	5	2.5	2	0|0|0|0|0|0|0|0|0|0|0|0|0|0|0|0|0|0|0|0|0|0|0|0|0|0|0|0|0|0|0|0|0|0|0|0|0|0|0|0|0|0|0|0|0|0|0|0|0|0	0.5	1	0.5	25	0.06	189	B7Z332_HUMAN
ESYT2-N-ter	NP_079510.1	WDR61	0	0|5	5	2.5	2	0|0|0|2|0|0|0|0|3|0|2|3|0|0|2|0|3|0|2|0|0|0|2|0|3|0|0|0|0|0|0|0|0|0|0|0|0|0|0|0|0|0|0|0|0|0|0|0|0|0	0.45	0.9	0.45	2.84	0.19	305	H0YL19_HUMAN
ESYT2-N-ter	NP_001609.2	PARP1	0	0|5	5	2.5	2	8|10|13|14|9|60|59|6|4|5|5|7|9|6|6|9|7|7|5|12|3|5|7|3|17|2|0|2|2|7|3|3|2|3|2|3|2|2|3|9|16|8|6|12|11|14|20|30|23|22	0	0	0	0.15	0.57	1014	PARP1_HUMAN
ESYT2-N-ter	NP_057267.2	MRTO4	0	0|5	5	2.5	2	0|0|0|0|3|0|0|0|0|0|0|0|0|0|2|0|0|2|0|3|0|0|0|0|4|0|0|0|0|0|0|0|0|0|3|0|2|6|0|0|0|0|0|0|3|0|3|0|0|0	0.39	0.78	0.39	2.02	0.22	239	MRT4_HUMAN
ESYT2-N-ter	NP_001120729.1	SLC39A10	0	0|5	5	2.5	2	0|0|0|0|0|0|0|0|0|0|0|0|0|0|0|0|0|0|0|0|0|0|0|0|0|0|0|0|0|0|0|0|0|0|0|0|0|0|0|0|0|0|0|0|0|0|0|0|0|0	0.5	1	0.5	25	0.06	831	S39AA_HUMAN
ESYT2-N-ter	NP_570844.1	OPA1	1	0|5	5	2.5	2	0|0|0|0|0|0|0|0|0|0|0|0|0|0|0|0|0|0|0|0|0|0|0|0|0|0|0|0|0|0|0|0|0|0|9|0|3|4|0|0|0|0|0|0|0|0|0|0|0|0	0.46	0.92	0.46	3.91	0.19	924	E5KLJ9_HUMAN
ESYT2-N-ter	NP_001123492.1	ATP6V0A1	0	0|5	5	2.5	2	0|0|0|0|0|0|0|0|0|0|0|0|0|0|0|0|0|0|0|0|0|0|0|0|0|0|0|0|0|0|0|0|0|0|0|0|0|0|0|0|0|0|0|0|0|0|0|0|0|0	0.5	1	0.5	25	0.06	838	B7Z2A9_HUMAN
ESYT2-N-ter	NP_001129122.1	EEF1E1	0	0|5	5	2.5	2	4|0|4|5|6|0|0|0|3|0|3|3|0|0|3|0|4|7|3|6|0|3|3|0|10|0|0|0|0|0|3|0|0|0|2|0|0|0|0|0|0|0|0|2|0|0|0|0|0|0	0.01	0.03	0.01	0.84	0.34	139	MCA3_HUMAN
ESYT2-N-ter	NP_003091.2	SNX2	0	0|5	5	2.5	2	8|5|6|0|6|15|12|0|8|0|8|7|3|0|9|4|7|5|5|6|0|6|4|0|7|0|0|0|0|0|0|0|0|0|7|0|2|4|0|0|0|0|0|0|0|0|0|4|7|4	0	0	0	0.39	0.47	519	SNX2_HUMAN
ESYT2-N-ter	NP_149977.2	LMF2	0	0|5	5	2.5	2	0|0|0|0|0|0|0|0|0|0|0|0|0|0|0|0|0|0|0|0|0|0|0|0|0|0|0|0|0|0|0|0|0|0|0|0|0|0|0|0|0|0|0|0|0|0|0|0|0|0	0.5	1	0.5	25	0.06	707	LMF2_HUMAN
ESYT2-N-ter	NP_056261.4	AHCTF1	0	0|5	5	2.5	2	8|13|11|12|6|76|71|0|0|0|0|5|2|4|6|0|3|4|0|4|0|7|6|0|8|0|0|0|0|0|0|0|0|0|0|0|0|0|0|0|0|0|0|0|0|0|0|32|14|19	0	0	0	0.2	0.57	2275	ELYS_HUMAN
ESYT2-N-ter	NP_116126.3	LMNB2	0	0|5	5	2.5	2	0|0|0|0|0|0|0|0|0|0|0|0|0|0|0|0|0|0|0|0|0|0|0|0|0|0|0|0|0|0|0|0|0|0|0|0|0|0|0|0|0|0|0|0|0|0|0|0|0|0	0.5	1	0.5	25	0.06	620	LMNB2_HUMAN
ESYT2-N-ter	NP_055427.2	FAM120A	0	0|5	5	2.5	2	0|2|2|0|0|4|3|0|2|0|0|0|0|0|0|0|0|0|0|0|6|0|0|0|0|6|0|4|0|0|0|0|0|0|6|0|5|10|0|0|0|2|0|0|0|0|0|0|0|0	0.17	0.33	0.17	1.2	0.27	1118	A0A0C4DG79_HUMAN
ESYT2-N-ter	NP_036601.2	PRPF6	0	0|5	5	2.5	2	6|4|8|5|8|0|0|0|7|0|5|8|0|0|7|0|4|9|8|10|0|7|11|0|13|0|0|0|0|0|0|0|0|0|2|0|0|0|0|0|0|0|0|0|0|0|0|3|0|0	0	0	0	0.5	0.43	941	PRP6_HUMAN
ESYT2-N-ter	NP_004721.1	ETF1	0	0|5	5	2.5	2	5|0|0|0|0|2|7|0|5|0|3|3|0|0|3|0|2|0|0|0|0|0|0|0|0|0|0|0|0|0|0|0|0|0|5|0|0|6|0|0|0|0|0|0|0|0|0|3|10|2	0.12	0.24	0.12	1.12	0.28	437	B7Z7P8_HUMAN
ESYT2-N-ter	NP_006819.2	ASCC3	0	0|5	5	2.5	2	10|8|8|15|10|20|14|2|11|6|20|22|3|4|12|9|21|16|6|15|0|12|11|0|14|0|0|0|0|0|0|0|0|0|0|0|0|0|0|0|0|0|0|0|0|0|0|20|5|13	0	0	0	0.2	0.57	2202	ASCC3_HUMAN
ESYT2-N-ter	NP_002214.2	ITPR2	0	0|5	5	2.5	2	0|0|0|0|0|0|0|0|0|0|0|0|0|0|0|0|0|0|0|0|0|0|0|0|0|0|0|0|0|0|0|0|0|0|0|0|0|0|0|0|0|0|0|0|0|0|0|0|0|0	0.5	1	0.5	25	0.06	2701	ITPR2_HUMAN
ESYT2-N-ter	NP_001074003.1	UNC13C	0	0|5	5	2.5	2	0|0|0|0|0|0|0|0|0|0|0|0|0|0|0|0|0|0|0|0|0|0|0|0|0|0|0|0|0|0|0|0|0|0|0|0|0|0|0|0|0|0|0|0|0|0|0|0|0|0	0.5	1	0.5	25	0.06	2214	A0A0C4DGH4_HUMAN
ESYT2-N-ter	NP_006301.3	NPEPPS	0	0|5	5	2.5	2	0|0|0|0|0|0|0|0|0|0|0|0|0|0|0|0|0|2|0|0|0|0|0|0|0|0|0|0|0|0|0|0|0|0|11|0|3|10|0|0|0|0|0|0|0|0|0|4|0|0	0.41	0.82	0.41	2.08	0.21	919	A0A7I2V3W8_HUMAN
ESYT2-N-ter	NP_057406.2	RAB14	0	0|5	5	2.5	2	0|0|0|2|0|0|0|0|0|0|0|0|0|0|0|0|0|0|0|0|3|0|0|4|0|3|0|0|0|0|2|0|0|3|0|0|0|0|0|4|0|3|0|3|0|0|0|0|0|0	0.41	0.83	0.41	2.31	0.21	215	RAB14_HUMAN
ESYT2-N-ter	NP_057424.3	RAPGEF6	0	0|5	5	2.5	2	5|5|7|2|8|12|15|0|8|8|9|11|0|2|7|9|12|5|4|6|3|4|4|0|9|0|0|3|0|0|3|2|0|2|3|0|0|3|4|0|0|0|0|0|0|0|0|3|2|2	0	0	0	0.37	0.48	1601	B7Z7Y1_HUMAN
ESYT2-N-ter	NP_004761.2	KCNB2	0	0|5	5	2.5	2	0|0|0|0|0|0|0|0|0|0|0|0|0|0|0|0|0|0|0|0|0|0|0|0|0|0|0|0|0|0|0|0|0|0|0|0|0|0|0|0|0|0|0|0|0|0|0|0|0|0	0.5	1	0.5	25	0.06	911	KCNB2_HUMAN
ESYT2-N-ter	NP_115834.1	PHF6	0	0|5	5	2.5	2	0|0|0|0|0|0|0|0|2|0|0|3|0|0|0|0|0|3|0|0|0|0|0|2|0|0|0|0|0|4|4|0|2|2|3|0|0|2|0|0|0|0|2|0|0|0|0|0|0|0	0.41	0.82	0.41	2.16	0.21	365	Q5JRC6_HUMAN
ESYT2-N-ter	NP_001072992.1	PAICS	1	0|5	5	2.5	2	30|20|20|18|25|8|5|17|26|23|25|25|12|16|32|52|24|30|19|26|2|20|22|0|23|0|0|0|0|0|0|0|0|0|0|0|0|0|0|0|0|0|0|0|0|0|0|22|24|33	0	0	0	0.11	0.57	425	D6RF62_HUMAN
ESYT2-N-ter	NP_004194.3	PKMYT1	0	0|5	5	2.5	2	0|0|0|0|0|0|0|0|2|0|0|0|0|0|0|0|0|0|0|0|0|0|0|0|0|0|0|0|0|0|0|0|0|0|0|0|0|0|0|0|0|0|0|0|0|0|0|0|0|0	0.5	1	0.5	25	0.08	499	A6NHV6_HUMAN
ESYT2-N-ter	NP_002559.2	PABPC1	0	0|5	5	2.5	2	28|23|31|25|28|15|17|12|34|66|32|38|15|19|44|62|38|49|25|45|17|39|40|0|60|11|0|13|0|0|6|0|2|4|26|0|7|15|3|11|8|6|5|4|5|4|8|31|19|29	0	0	0	0.07	0.57	636	PABP1_HUMAN
ESYT2-N-ter	NP_006318.1	TIMM23	1	0|5	5	2.5	2	0|0|0|0|0|0|0|0|0|0|0|0|0|0|0|0|0|0|0|0|0|0|0|0|0|4|0|5|0|0|2|0|0|0|3|2|3|6|0|0|0|0|2|0|0|0|0|0|0|0	0.41	0.82	0.41	2.31	0.21	209	TIM23_HUMAN
ESYT2-N-ter	P35908	KRT2	0	0|5	5	2.5	2	0|0|4|0|4|7|7|6|0|0|5|15|10|0|14|0|9|9|0|6|63|0|0|0|17|40|37|11|0|5|22|40|17|17|5|16|28|8|17|22|0|81|66|14|25|42|71|8|5|12	0	0	0	0.09	0.57	645	K22E_HUMAN
ESYT2-N-ter	NP_000987.2	RPL35A	0	0|5	5	2.5	2	8|0|2|4|3|0|0|0|7|0|4|8|0|0|11|0|5|10|2|9|5|2|0|4|9|4|0|2|0|5|4|7|3|4|5|3|3|4|3|16|3|5|12|3|11|5|7|0|0|0	0	0	0	0.36	0.48	110	RL35A_HUMAN
ESYT2-N-ter	NP_115700.1	NTPCR	0	2|2	4	2	2	0|0|0|0|0|0|0|0|0|0|0|0|0|0|0|0|0|0|0|0|0|0|0|0|0|0|0|0|0|0|0|0|0|0|2|0|2|2|0|0|0|0|0|0|0|0|0|0|0|0	0.85	0.85	0.85	8.33	0.02	190	Q5TDE5_HUMAN
ESYT2-N-ter	NP_055093.2	HSPA4L	0	2|2	4	2	2	0|4|0|0|3|2|0|0|3|4|4|4|0|0|4|0|5|5|0|4|0|0|0|0|4|0|0|0|0|0|0|0|0|0|0|0|0|0|0|0|2|0|0|2|0|0|0|0|5|0	0.01	0.01	0.01	0.91	0.36	839	E9PDE8_HUMAN
ESYT2-N-ter	NP_001531.1	HSPB1	0	2|2	4	2	2	0|0|0|0|0|0|0|0|2|0|0|0|0|0|5|0|0|0|0|0|2|0|0|0|0|4|0|3|0|0|0|0|0|0|4|0|6|9|0|0|0|6|0|0|0|0|0|0|0|0	0.06	0.06	0.06	1.22	0.3	205	HSPB1_HUMAN
ESYT2-N-ter	NP_996895.1	AP3M1	0	2|2	4	2	2	0|0|0|0|0|0|0|0|0|0|0|3|0|0|4|0|3|2|0|0|3|0|0|0|0|3|0|3|0|0|0|0|0|0|7|0|2|7|2|0|2|2|0|4|2|0|3|3|0|0	0.01	0.01	0.01	0.91	0.36	418	AP3M1_HUMAN
ESYT2-N-ter	NP_006247.1	PKN2	0	2|2	4	2	2	0|3|3|0|2|9|13|0|4|3|2|5|0|0|4|3|5|6|0|2|0|0|0|0|3|0|0|0|0|0|0|0|0|0|0|0|0|0|0|0|0|0|0|0|0|0|0|2|3|0	0	0	0	0.69	0.39	984	B1AL79_HUMAN
ESYT2-N-ter	NP_002747.2	MAP2K3	0	2|2	4	2	2	0|0|0|0|0|0|0|0|0|0|0|0|0|0|3|0|0|0|0|0|0|0|0|0|0|0|0|0|0|0|0|0|0|0|11|0|0|9|0|0|0|0|0|0|0|0|0|0|0|0	0.55	0.55	0.55	2.17	0.05	318	MP2K3_HUMAN
ESYT2-N-ter	NP_001229971.1	HLA-C	0	4|0	4	2	2	0|0|0|0|0|0|0|0|0|0|0|0|0|0|0|0|0|0|0|0|0|0|0|0|0|0|0|0|0|0|0|0|0|0|0|0|0|0|0|0|0|0|0|0|0|0|0|0|0|0	0.5	1	0.5	20	0.07	366	O19617_HUMAN
ESYT2-N-ter	NP_056326.2	AAR2	0	2|2	4	2	2	2|0|3|0|2|0|0|0|5|4|4|4|2|0|5|3|3|0|0|3|0|0|0|0|2|0|0|0|0|0|0|0|0|0|3|0|0|0|0|0|0|0|0|0|0|0|0|0|2|2	0.01	0.01	0.01	1.02	0.34	384	AAR2_HUMAN
ESYT2-N-ter	NP_005021.2	PLK1	0	2|2	4	2	2	0|0|2|3|0|0|0|0|4|0|0|3|0|0|2|5|0|0|0|3|0|0|0|0|0|2|0|0|0|0|0|0|0|0|3|0|0|4|2|0|0|0|0|0|0|0|0|0|0|0	0.12	0.12	0.12	1.52	0.28	603	PLK1_HUMAN
ESYT2-N-ter	NP_004593.2	STAU1	0	2|2	4	2	2	6|8|9|11|10|33|30|0|11|8|7|9|6|2|11|8|9|13|8|15|2|8|12|0|15|0|0|2|0|0|0|0|0|0|4|0|2|0|0|3|0|0|0|0|0|5|3|5|5|9	0	0	0	0.18	0.57	496	STAU1_HUMAN
ESYT2-N-ter	NP_057125.2	DERL2	0	2|2	4	2	2	0|0|0|0|0|0|0|0|0|0|0|0|0|0|0|0|0|0|0|0|0|0|0|0|0|0|0|0|0|0|0|0|0|0|0|0|0|0|0|0|0|0|0|0|0|0|0|0|0|0	0.97	0.97	0.97	20	0	239	I3L3R8_HUMAN
ESYT2-N-ter	NP_004757.1	COPB2	0	2|2	4	2	2	0|0|0|0|0|0|0|0|0|0|3|3|0|0|2|4|2|0|0|0|0|0|0|0|0|0|0|0|0|0|0|0|0|0|0|0|0|0|0|0|0|0|0|0|0|0|0|0|0|0	0.65	0.65	0.65	3.57	0.04	906	COPB2_HUMAN
ESYT2-N-ter	NP_001032671.2	SCD5	0	2|2	4	2	2	0|0|0|0|0|0|0|0|0|0|0|0|0|0|0|0|0|0|0|0|0|0|0|0|0|0|0|0|0|0|0|0|0|0|2|0|0|2|0|0|0|0|0|0|0|0|0|0|0|0	0.93	0.93	0.93	12.5	0.01	330	SCD5_HUMAN
ESYT2-N-ter	NP_612468.1	NUS1	0	2|2	4	2	2	0|0|0|0|0|0|0|0|0|0|0|0|0|0|0|0|0|0|0|0|0|0|0|0|0|0|0|0|0|0|0|0|0|0|0|0|0|0|0|0|0|0|0|0|0|0|0|0|0|0	0.97	0.97	0.97	20	0	293	NGBR_HUMAN
ESYT2-N-ter	NP_001129125.1	PABPC4	0	4|0	4	2	2	21|14|29|20|22|6|13|5|29|39|26|30|8|10|34|33|26|40|23|37|10|39|36|0|49|0|0|0|0|2|5|0|0|4|13|3|0|0|0|0|7|4|4|4|0|0|0|22|13|20	0	0	0	0.08	0.57	660	B1ANR0_HUMAN
ESYT2-N-ter	NP_004991.1	NDUFA5	1	2|2	4	2	2	0|0|0|0|0|0|0|0|0|0|0|0|0|0|0|0|0|0|0|0|2|0|0|2|0|0|0|0|0|2|0|0|0|0|3|0|4|0|0|0|0|0|0|0|0|0|0|0|0|0	0.67	0.67	0.67	3.85	0.04	116	A0A087WXR5_HUMAN
ESYT2-N-ter	NP_061891.1	OTULINL	0	2|2	4	2	2	0|0|0|0|0|0|0|0|0|0|0|0|0|0|0|0|0|0|0|0|0|0|0|0|0|0|0|0|0|0|0|0|0|0|0|0|0|0|0|0|0|0|0|0|0|0|0|0|0|0	0.97	0.97	0.97	20	0	356	OTULL_HUMAN
ESYT2-N-ter	NP_116136.1	ATP5MK	0	2|2	4	2	2	0|0|0|0|0|0|0|0|0|0|2|0|0|0|0|0|0|0|0|0|0|0|0|0|0|0|0|0|0|0|0|0|0|0|0|0|2|0|0|0|0|0|0|2|0|0|0|0|0|0	0.85	0.85	0.85	8.33	0.02	58	ATPMK_HUMAN
ESYT2-N-ter	NP_065801.1	XPO5	0	2|2	4	2	2	0|0|0|0|0|0|2|0|2|0|0|3|0|0|4|0|0|0|0|0|0|0|0|0|0|0|0|0|0|0|0|0|0|0|18|2|0|9|0|0|0|0|0|0|0|0|0|0|0|0	0.11	0.11	0.11	1.25	0.29	1204	XPO5_HUMAN
ESYT2-N-ter	NP_001022.1	RPS28	0	2|2	4	2	2	4|3|2|2|0|0|0|0|2|2|3|5|0|0|0|2|2|5|0|2|4|2|3|6|2|4|6|5|7|3|5|3|4|6|2|2|7|0|7|16|11|7|8|9|9|4|3|2|3|3	0	0	0	0.33	0.57	69	RS28_HUMAN
ESYT2-N-ter	NP_036478.2	NUP62	0	2|2	4	2	2	6|2|7|4|3|5|3|0|6|0|5|3|0|0|5|0|6|3|0|3|8|5|4|0|3|14|0|11|0|0|2|0|0|2|14|0|17|13|0|3|5|3|0|7|0|0|2|3|2|2	0	0	0	0.31	0.57	522	NUP62_HUMAN
ESYT2-N-ter	NP_056272.2	ZDHHC5	0	2|2	4	2	2	0|0|0|0|0|0|0|0|0|0|0|0|0|0|0|0|0|0|0|0|0|0|0|0|0|0|0|0|0|0|0|0|0|0|0|0|0|0|0|0|0|0|0|0|0|0|0|0|0|0	0.97	0.97	0.97	20	0	715	ZDHC5_HUMAN
ESYT2-N-ter	NP_057133.2	EMC9	0	2|2	4	2	2	0|0|0|0|0|0|0|0|0|0|0|0|0|0|0|0|0|0|0|0|0|0|0|0|0|0|0|0|0|0|0|0|0|0|0|0|0|0|0|0|0|0|0|0|0|0|0|0|0|0	0.97	0.97	0.97	20	0	208	H0YNH6_HUMAN
ESYT2-N-ter	NP_001185808.1	ATP5MF-PTCD1	1	2|2	4	2	2	0|0|0|0|0|0|0|0|0|0|0|0|0|0|0|0|0|0|0|0|0|0|0|0|0|0|0|0|0|0|0|0|0|0|4|0|0|4|0|0|0|0|0|0|0|0|0|0|0|0	0.85	0.85	0.85	6.25	0.02	749	G3V325_HUMAN
ESYT2-N-ter	NP_003135.2	SSR1	0	2|2	4	2	2	0|0|0|0|0|0|0|0|0|0|0|0|0|0|0|0|0|0|0|0|0|0|0|0|0|0|0|0|0|0|0|0|0|0|0|0|0|0|0|0|0|0|0|0|0|0|0|0|0|0	0.97	0.97	0.97	20	0	286	C9JBX5_HUMAN
ESYT2-N-ter	NP_066953.1	PPIA	0	0|4	4	2	2	0|0|0|0|0|2|0|0|0|0|0|0|0|0|0|0|0|0|0|0|11|0|0|3|0|6|3|2|5|7|7|3|4|12|2|4|6|4|7|9|7|9|7|5|3|4|4|0|0|0	0	0	0	0.37	0.46	165	PPIA_HUMAN
ESYT2-N-ter	NP_006314.2	SEC24B	0	0|4	4	2	2	0|0|0|0|0|3|3|0|3|2|0|0|0|0|0|0|0|2|0|0|0|0|0|0|2|0|0|0|0|0|0|0|0|0|4|0|0|3|0|0|0|0|0|0|0|0|0|0|0|0	0.39	0.79	0.39	2.27	0.22	1268	SC24B_HUMAN
ESYT2-N-ter	NP_443131.2	GPRIN1	0	0|4	4	2	2	4|7|8|10|11|22|26|0|4|3|5|7|3|2|4|4|6|2|5|3|0|7|3|0|4|0|0|0|0|0|0|0|0|0|0|0|0|0|0|0|0|0|0|0|0|0|0|0|0|0	0	0	0	0.33	0.47	1008	GRIN1_HUMAN
ESYT2-N-ter	NP_536350.2	GNAS	0	0|4	4	2	2	0|0|0|0|0|0|0|0|2|0|0|0|0|0|0|0|0|0|0|0|4|0|0|0|2|3|0|3|3|2|3|0|4|4|2|0|4|0|3|4|4|3|3|3|0|2|3|0|0|0	0.02	0.03	0.02	0.82	0.33	1037	A0A590UJF0_HUMAN
ESYT2-N-ter	NP_056474.2	RSL1D1	0	0|4	4	2	2	2|0|3|4|0|20|15|0|6|2|4|3|0|0|5|3|4|8|0|6|6|2|3|2|12|3|0|3|0|2|4|0|0|0|4|5|2|2|4|5|3|2|0|2|3|10|4|3|0|0	0	0	0	0.34	0.47	490	RL1D1_HUMAN
ESYT2-N-ter	NP_003606.3	SLC4A7	0	0|4	4	2	2	0|0|0|0|0|2|2|0|0|0|0|0|0|0|0|0|0|0|0|0|0|0|0|0|0|0|0|0|0|0|0|0|0|0|0|0|0|0|0|0|0|0|0|0|0|0|0|2|0|0	0.49	0.98	0.49	8.33	0.12	1214	E9PFN4_HUMAN
ESYT2-N-ter	NP_077740.1	DSC2	0	0|4	4	2	2	0|0|0|0|0|0|0|0|0|0|0|0|0|0|0|0|0|0|0|0|0|0|0|0|0|0|0|0|0|0|0|0|0|0|0|0|0|0|0|0|0|0|0|0|0|0|0|0|0|0	0.5	1	0.5	20	0.07	901	A0A3B3ISU0_HUMAN
ESYT2-N-ter	NP_001278.1	CLCN7	0	0|4	4	2	2	0|0|0|0|0|0|2|0|0|0|0|0|0|0|0|0|0|0|0|0|0|0|0|0|0|0|0|0|0|0|0|0|0|0|0|0|0|0|0|0|0|0|0|0|0|0|0|0|0|0	0.5	1	0.5	20	0.08	805	H0Y2M6_HUMAN
ESYT2-N-ter	NP_001005242.2	PKP2	0	0|4	4	2	2	0|0|0|0|0|0|0|0|5|0|0|3|0|0|3|0|2|0|0|0|3|0|0|0|0|19|0|10|0|0|3|0|2|3|4|2|16|8|2|0|2|5|0|0|4|0|5|0|0|0	0	0	0	0.5	0.41	837	PKP2_HUMAN
ESYT2-N-ter	NP_110382.3	TMX1	0	0|4	4	2	2	0|0|0|0|0|0|0|0|0|0|0|0|0|0|0|0|0|0|0|0|0|0|0|0|0|0|0|0|0|0|0|0|0|0|0|0|0|0|0|0|0|0|0|0|0|0|0|0|0|0	0.5	1	0.5	20	0.07	280	TMX1_HUMAN
ESYT2-N-ter	NP_150093.1	PURB	0	0|4	4	2	2	0|0|0|0|0|0|0|0|0|0|0|0|0|0|0|0|0|0|0|0|0|0|0|0|0|0|0|0|0|0|0|0|0|0|0|0|0|3|0|0|0|0|0|0|0|0|0|0|0|0	0.5	0.99	0.5	16.67	0.11	312	PURB_HUMAN
ESYT2-N-ter	NP_001095896.1	TBC1D8	0	0|4	4	2	2	0|0|0|0|0|3|0|0|0|0|0|0|0|0|0|0|0|0|0|0|0|0|0|0|0|0|0|0|0|0|0|0|0|0|0|0|0|0|0|0|0|0|0|0|0|0|0|0|0|0	0.5	0.99	0.5	16.67	0.11	1140	J3KQ40_HUMAN
ESYT2-N-ter	NP_055567.2	SPCS2	0	0|4	4	2	2	0|0|0|0|0|0|0|0|0|0|0|0|0|0|0|0|0|0|0|0|0|0|0|0|0|0|0|0|0|0|0|0|0|0|0|0|0|0|0|0|0|0|0|0|0|0|0|0|0|0	0.5	1	0.5	20	0.07	226	SPCS2_HUMAN
ESYT2-N-ter	NP_071757.4	MMS19	0	0|4	4	2	2	0|0|0|0|0|0|0|0|3|0|2|0|0|0|3|0|2|2|0|0|0|0|0|0|0|2|0|0|0|0|0|0|0|0|7|0|0|9|0|0|0|0|0|0|0|0|0|0|0|0	0.35	0.69	0.35	1.67	0.23	1030	Q5T454_HUMAN
ESYT2-N-ter	NP_055786.1	EFR3B	0	0|4	4	2	2	0|0|0|0|0|0|0|0|0|0|0|0|0|0|0|0|0|0|0|0|0|0|0|0|0|0|0|0|0|0|0|0|0|0|0|0|0|0|0|0|0|0|0|0|0|0|0|0|0|0	0.5	1	0.5	20	0.07	817	E7ESK9_HUMAN
ESYT2-N-ter	NP_060117.3	FTSJ3	0	0|4	4	2	2	3|4|3|3|4|15|17|0|2|0|3|3|0|0|2|0|3|3|2|4|0|2|0|0|4|0|0|0|0|0|0|0|0|2|0|0|0|0|0|2|0|0|0|0|0|0|3|11|8|6	0	0	0	0.46	0.42	847	SPB1_HUMAN
ESYT2-N-ter	NP_004551.2	ROR2	0	0|4	4	2	2	0|0|0|0|0|0|0|0|0|0|0|0|0|0|0|0|0|0|0|0|0|0|0|0|0|0|0|0|0|0|0|0|0|0|0|0|0|0|0|0|0|0|0|0|0|0|0|0|0|0	0.5	1	0.5	20	0.07	943	B1APY4_HUMAN
ESYT2-N-ter	NP_057508.2	LUC7L3	0	0|4	4	2	2	0|0|2|3|0|0|2|0|3|3|2|3|0|0|0|4|2|0|2|7|4|3|2|0|4|2|0|4|3|0|0|2|2|2|0|0|4|2|3|0|3|2|2|0|4|3|2|0|0|0	0	0	0	0.66	0.37	432	J3KPP4_HUMAN
ESYT2-N-ter	NP_071896.8	NOC3L	0	0|4	4	2	2	0|0|0|0|0|5|3|0|0|0|0|0|0|0|0|0|0|0|0|0|0|0|0|0|0|0|0|0|0|0|0|0|0|0|0|0|0|0|0|0|0|0|0|0|0|0|0|3|2|3	0.43	0.86	0.43	3.12	0.2	800	NOC3L_HUMAN
ESYT2-N-ter	NP_056485.2	SENP3	0	0|4	4	2	2	2|0|0|0|0|0|2|0|2|4|2|2|0|0|3|2|2|0|0|0|0|0|0|0|0|0|0|2|0|0|0|2|0|2|2|2|2|0|0|0|0|0|0|3|2|0|0|4|0|0	0.16	0.31	0.16	1.19	0.27	574	SENP3_HUMAN
ESYT2-N-ter	NP_001135836.1	ALG5	0	0|4	4	2	2	0|0|0|0|0|0|0|0|0|0|0|0|0|0|0|0|0|0|0|0|0|0|0|0|0|0|0|0|0|0|0|0|0|0|4|0|0|5|0|0|0|0|0|0|0|0|0|0|0|0	0.47	0.95	0.47	5.56	0.18	294	ALG5_HUMAN
ESYT2-N-ter	NP_003309.2	TTK	0	0|4	4	2	2	5|5|7|4|4|16|15|0|3|4|11|8|0|0|4|3|8|6|3|4|2|3|3|0|5|0|0|0|0|0|0|0|0|0|0|0|0|3|0|0|0|0|0|0|0|0|0|0|2|2	0	0	0	0.38	0.45	857	TTK_HUMAN
ESYT2-N-ter	NP_115604.1	FAR1	0	0|4	4	2	2	0|0|0|0|0|0|0|0|0|0|0|0|0|0|2|0|0|0|0|0|0|0|0|0|0|0|0|0|0|0|0|0|0|0|0|0|0|0|0|0|0|0|0|0|0|0|0|0|0|0	0.5	1	0.5	20	0.08	515	FACR1_HUMAN
ESYT2-N-ter	NP_055426.1	MDN1	0	0|4	4	2	2	0|0|0|0|0|0|0|0|3|0|0|0|0|0|0|0|0|0|0|0|0|0|0|0|0|0|0|0|0|0|0|0|0|0|5|0|0|5|0|0|0|0|0|0|0|0|0|0|0|0	0.45	0.91	0.45	3.85	0.19	5596	MDN1_HUMAN
ESYT2-N-ter	NP_002262.3	IPO5	0	0|4	4	2	2	0|0|2|0|0|2|0|0|4|0|3|3|0|0|3|3|0|3|0|0|2|0|0|0|0|0|0|0|0|0|0|0|0|0|5|0|0|4|0|0|0|0|0|0|0|0|3|2|0|0	0.2	0.4	0.2	1.28	0.26	1115	IPO5_HUMAN
ESYT2-N-ter	NP_116045.2	DHX37	0	0|4	4	2	2	0|0|0|0|0|0|2|0|0|0|0|0|0|0|0|0|0|0|0|0|0|0|0|0|0|0|0|0|0|0|0|0|0|0|0|0|0|0|0|0|0|0|0|0|0|0|0|0|0|0	0.5	1	0.5	20	0.08	1157	DHX37_HUMAN
ESYT2-N-ter	NP_001167568.1	LDHB	1	0|4	4	2	2	0|2|0|0|0|0|0|0|3|0|3|0|0|0|0|0|2|0|0|0|0|0|0|0|0|0|0|2|0|0|0|0|0|0|2|0|0|3|0|2|0|0|0|0|2|0|0|0|0|0	0.41	0.81	0.41	2.38	0.21	334	A0A5F9ZHM4_HUMAN
ESYT2-N-ter	NP_001171894.1	WDR44	0	0|4	4	2	2	3|2|4|3|3|16|12|0|3|7|6|6|0|2|4|6|5|3|0|4|0|0|2|0|6|0|0|0|0|0|0|0|0|0|0|0|0|0|0|0|0|0|0|0|0|0|0|5|2|3	0	0	0	0.47	0.42	905	WDR44_HUMAN
ESYT2-N-ter	NP_006308.3	BASP1	0	0|4	4	2	2	0|2|0|0|0|3|2|0|0|0|0|0|0|0|0|0|0|0|0|0|0|0|0|0|0|0|0|0|0|0|0|0|0|0|0|0|0|0|0|0|0|0|0|0|0|0|0|0|0|0	0.48	0.97	0.48	7.14	0.17	227	BASP1_HUMAN
ESYT2-N-ter	NP_001186508.1	SUN2	0	0|4	4	2	2	0|0|0|0|0|0|0|0|0|0|0|0|0|0|0|0|0|0|0|0|0|0|0|0|0|0|0|0|0|0|0|0|0|0|0|0|0|0|0|0|0|0|0|0|0|0|0|0|0|0	0.5	1	0.5	20	0.07	738	SUN2_HUMAN
ESYT2-N-ter	NP_060945.2	TMEM165	0	0|4	4	2	2	0|0|0|0|2|0|0|0|0|2|0|0|0|0|0|0|0|2|2|0|0|2|2|0|0|0|0|0|0|0|0|0|0|0|0|0|0|0|0|0|0|0|0|0|0|0|0|0|0|0	0.47	0.94	0.47	4.17	0.19	324	TM165_HUMAN
ESYT2-N-ter	NP_003742.2	EIF3B	0	0|4	4	2	2	16|10|16|12|21|0|0|6|19|15|30|31|6|6|23|24|26|28|16|21|2|22|25|2|29|0|0|0|0|0|0|0|0|0|2|0|0|2|0|0|0|0|0|0|0|0|0|17|11|9	0	0	0	0.11	0.57	814	EIF3B_HUMAN
ESYT2-N-ter	NP_002476.2	NBN	0	0|4	4	2	2	0|0|0|2|0|8|10|0|0|0|4|7|0|0|3|0|4|0|0|4|64|0|0|29|4|37|29|39|34|39|57|51|52|43|19|64|25|13|65|2|3|37|25|0|41|12|12|2|0|0	0	0	0	0.06	0.57	754	A0A0C4DG07_HUMAN
ESYT2-N-ter	NP_976221.1	HDLBP	0	0|4	4	2	2	20|22|31|18|31|61|57|13|25|36|25|29|9|14|25|36|23|29|20|22|0|21|23|0|30|0|0|0|0|0|0|0|0|0|4|0|3|0|0|3|0|0|0|0|0|0|0|29|22|19	0	0	0	0.07	0.57	1268	A0A024R4E5_HUMAN
ESYT2-N-ter	NP_001238968.1	RAB5C	0	0|4	4	2	2	0|0|0|0|0|0|0|0|0|0|0|0|0|0|0|0|0|0|0|0|0|0|0|2|0|0|0|3|0|0|0|0|0|2|0|0|4|0|0|0|5|0|0|0|0|0|0|0|0|0	0.43	0.86	0.43	3.12	0.2	249	RAB5C_HUMAN
ESYT2-N-ter	NP_055535.2	SLK	0	0|4	4	2	2	41|30|36|39|51|93|86|32|38|47|41|47|30|26|38|44|37|67|34|55|0|47|48|0|56|0|0|0|0|0|0|0|0|0|0|0|0|0|0|0|0|0|0|0|0|0|0|24|38|32	0	0	0	0.04	0.57	1235	SLK_HUMAN
ESYT2-N-ter	NP_001312.1	CSRP2	0	0|4	4	2	2	2|0|6|0|0|4|2|0|2|0|3|4|0|0|2|0|4|2|0|2|11|0|0|12|0|10|10|15|8|8|11|8|14|13|6|11|10|6|15|12|18|9|9|18|8|8|7|0|0|0	0	0	0	0.19	0.57	193	CSRP2_HUMAN
ESYT2-N-ter	NP_001406.1	EIF2S3	0	0|4	4	2	2	2|3|5|6|2|2|5|0|8|0|8|4|0|0|8|3|4|12|4|4|0|0|0|0|5|7|0|3|2|0|0|0|0|0|5|0|0|6|0|3|2|4|0|0|2|0|3|0|0|2	0	0	0	0.42	0.44	472	IF2G_HUMAN
ESYT2-N-ter	NP_003866.1	GMPS	0	0|4	4	2	2	2|0|2|2|3|12|10|0|0|5|2|3|0|0|3|2|3|4|0|2|7|0|0|3|5|4|3|3|3|8|11|5|8|9|0|4|5|0|3|14|12|9|9|9|3|7|13|0|2|0	0	0	0	0.27	0.57	693	GUAA_HUMAN
ESYT2-N-ter	NP_000928.1	POLR2A	0	0|4	4	2	2	3|0|3|3|2|9|15|0|4|3|2|3|0|0|4|2|5|4|0|0|0|4|0|0|4|0|0|0|0|0|2|0|0|0|0|0|0|2|0|0|0|0|0|0|0|0|0|2|0|0	0	0.01	0	0.66	0.36	1970	RPB1_HUMAN
ESYT2-N-ter	NP_001008.1	RPS13	0	0|4	4	2	2	0|0|0|0|0|0|0|0|0|0|0|0|0|0|2|0|0|0|0|0|2|0|0|0|0|0|0|0|0|0|0|0|0|0|6|0|0|8|0|0|4|0|0|5|0|3|0|0|0|0	0.34	0.69	0.34	1.67	0.23	151	RS13_HUMAN
ESYT2-N-ter	NP_003365.1	VDAC1	1	0|4	4	2	2	0|0|0|0|0|0|0|0|5|0|4|3|0|0|4|0|3|0|0|0|2|0|0|0|0|4|0|4|4|0|2|0|0|0|4|0|0|6|0|3|0|2|0|0|2|2|2|0|0|0	0.03	0.07	0.03	0.89	0.32	283	VDAC1_HUMAN
ESYT2-N-ter	NP_003375.1	VRK1	0	0|4	4	2	2	0|0|0|0|0|0|0|0|0|0|0|0|0|0|0|0|0|0|0|0|0|0|0|0|0|0|0|0|0|0|0|0|0|0|0|0|0|0|0|0|0|0|0|0|0|0|0|0|0|0	0.5	1	0.5	20	0.07	396	VRK1_HUMAN
ESYT2-N-ter	NP_004299.1	ARHGAP1	0	0|4	4	2	2	0|0|0|0|0|0|0|0|0|0|0|0|0|0|0|0|0|0|0|0|0|0|0|0|0|0|0|0|0|0|0|0|0|0|0|0|0|0|0|0|0|0|0|0|0|0|0|0|0|0	0.5	1	0.5	20	0.07	439	RHG01_HUMAN
ESYT2-N-ter	NP_004395.1	SEPTIN2	0	0|4	4	2	2	14|10|13|13|17|3|6|16|16|25|15|15|9|17|13|31|16|13|14|15|0|15|15|0|15|0|0|0|0|0|0|0|0|0|2|0|0|0|0|0|0|0|0|0|0|0|0|25|17|14	0	0	0	0.13	0.57	361	SEPT2_HUMAN
ESYT2-N-ter	NP_004896.1	PRDX6	1	0|4	4	2	2	4|0|4|5|4|11|12|0|4|5|7|6|2|0|3|7|6|4|3|4|6|3|3|0|6|0|0|3|3|3|3|2|0|5|3|4|4|0|4|5|5|4|0|0|5|0|4|6|7|0	0	0	0	0.36	0.47	224	PRDX6_HUMAN
ESYT2-N-ter	NP_004542.1	NDUFS3	1	0|4	4	2	2	0|0|0|0|0|0|0|0|0|0|0|0|0|0|0|0|0|0|0|0|0|0|0|0|0|0|0|2|0|0|0|0|0|0|2|0|2|3|0|0|0|0|0|0|0|0|0|0|0|0	0.48	0.95	0.48	5.56	0.18	264	G3V194_HUMAN
ESYT2-N-ter	NP_006286.1	VARS1	0	0|4	4	2	2	18|6|15|7|11|13|12|6|18|8|20|16|4|5|13|10|10|16|8|12|0|6|12|0|13|0|0|2|0|0|0|0|0|0|3|0|2|6|0|0|0|2|0|0|0|0|2|10|3|7	0	0	0	0.18	0.57	1264	SYVC_HUMAN
ESYT2-N-ter	NP_009121.1	SEC23IP	0	0|4	4	2	2	2|8|5|6|6|8|14|2|9|8|5|5|0|4|5|6|5|5|6|3|0|8|6|0|4|0|0|0|0|0|0|0|0|0|0|0|0|0|0|0|0|0|0|0|0|0|0|5|4|6	0	0	0	0.34	0.47	1000	S23IP_HUMAN
ESYT2-N-ter	NP_612409.1	NOM1	0	0|4	4	2	2	0|0|0|0|0|0|0|0|0|0|0|0|0|0|0|0|0|0|0|0|0|0|0|0|0|0|0|0|0|0|0|0|0|0|0|0|0|2|0|0|0|0|0|0|0|0|0|0|0|0	0.5	1	0.5	20	0.08	860	NOM1_HUMAN
ESYT2-N-ter	NP_078934.3	IPO4	0	0|4	4	2	2	0|0|0|0|0|0|0|0|0|0|0|0|0|0|0|0|0|0|0|0|0|0|0|0|0|0|0|0|0|0|0|0|0|0|0|0|0|2|0|0|0|0|0|0|0|0|0|0|0|0	0.5	1	0.5	20	0.08	1081	IPO4_HUMAN
ESYT2-N-ter	NP_056169.1	NUP188	0	0|4	4	2	2	0|0|3|0|0|0|0|0|2|0|0|0|0|0|0|0|0|0|2|0|0|0|0|0|4|0|0|0|0|0|0|0|0|0|6|0|0|3|0|0|0|0|0|0|0|0|0|0|0|0	0.4	0.81	0.4	2.5	0.21	1749	NU188_HUMAN
ESYT2-N-ter	NP_055791.1	PDCD11	0	0|4	4	2	2	0|0|0|0|0|4|3|0|0|0|0|0|0|0|0|0|0|0|0|0|0|0|0|0|0|0|0|0|0|0|0|0|0|0|0|0|0|0|0|0|0|0|0|0|0|0|0|0|0|0	0.48	0.96	0.48	7.14	0.18	1871	A0A3B3IUD7_HUMAN
ESYT2-N-ter	NP_072047.4	VPS52	0	0|4	4	2	2	0|0|0|0|0|0|0|0|2|0|0|0|0|0|0|0|0|0|0|0|0|0|0|0|0|0|0|0|0|0|0|0|0|0|2|0|0|2|0|0|0|0|0|0|0|0|0|0|0|0	0.49	0.98	0.49	8.33	0.12	723	VPS52_HUMAN
ESYT2-N-ter	NP_055545.1	MLEC	0	0|4	4	2	2	0|0|0|0|0|0|0|0|0|0|0|0|0|0|0|0|0|0|0|0|0|0|0|0|0|0|0|0|0|0|0|0|0|0|0|0|0|0|0|0|0|0|0|0|0|0|0|0|0|0	0.5	1	0.5	20	0.07	292	F5GX14_HUMAN
ESYT2-N-ter	NP_005325.2	HCFC1	0	0|4	4	2	2	40|35|47|45|50|46|48|38|46|68|54|52|41|43|38|67|44|57|39|55|0|60|41|0|51|2|0|0|0|0|0|0|0|0|0|0|0|2|0|0|0|0|0|0|2|0|2|63|41|37	0	0	0	0.04	0.57	2035	A6NEM2_HUMAN
ESYT2-N-ter	NP_003482.1	NAA10	0	0|4	4	2	2	0|2|0|0|0|0|5|0|0|0|0|0|0|0|0|0|0|2|0|0|0|0|2|0|2|0|0|3|0|0|0|0|0|0|0|0|3|0|0|2|0|0|0|0|2|0|3|0|0|0	0.36	0.73	0.36	1.92	0.22	235	NAA10_HUMAN
ESYT2-N-ter	NP_067058.1	EPS15L1	0	0|4	4	2	2	33|22|24|23|27|54|50|16|33|45|26|31|13|28|28|30|25|27|30|34|0|28|23|0|33|0|0|0|0|0|0|0|0|0|0|0|0|0|0|0|0|0|0|0|0|0|0|36|34|26	0	0	0	0.07	0.57	864	EP15R_HUMAN
ESYT2-N-ter	NP_112604.2	HNRNPC	0	0|4	4	2	2	3|4|6|8|8|10|10|0|4|7|6|6|5|0|10|4|5|7|6|18|13|7|7|3|17|6|2|5|8|7|17|10|12|7|6|13|9|4|7|12|11|11|11|9|8|18|22|3|0|0	0	0	0	0.17	0.57	306	B2R5W2_HUMAN
ESYT2-N-ter	NP_001026884.3	INF2	0	0|4	4	2	2	0|0|0|0|0|4|5|0|4|0|0|0|0|0|2|0|3|0|2|0|0|0|0|0|0|0|0|0|0|0|0|0|0|0|3|0|0|2|0|0|0|0|0|0|0|0|0|0|0|0	0.37	0.75	0.37	2	0.22	1240	A0A6Q8PHA2_HUMAN
ESYT2-N-ter	NP_536347.1	PTPN2	0	0|4	4	2	2	0|0|0|0|0|0|0|0|0|0|0|0|0|0|0|0|0|0|0|0|0|0|0|0|0|0|0|0|0|0|0|0|0|0|0|0|0|0|0|0|0|0|0|0|0|0|0|0|0|0	0.5	1	0.5	20	0.07	387	D3DUJ3_HUMAN
ESYT2-N-ter	NP_742112.1	CAMK2D	0	0|4	4	2	2	2|2|0|0|4|0|0|0|3|3|4|6|0|0|2|2|6|0|3|2|2|2|0|0|4|2|0|0|0|0|0|0|0|0|0|0|2|0|0|0|2|0|0|2|0|0|0|2|0|0	0.03	0.06	0.03	0.88	0.32	492	D6R938_HUMAN
ESYT2-N-ter	NP_683758.1	SNX1	0	0|4	4	2	2	12|12|12|14|18|33|31|19|12|51|14|16|9|10|16|40|22|14|10|12|2|24|16|0|15|0|0|0|0|0|0|0|0|0|0|0|0|0|0|2|3|0|0|0|0|0|0|9|14|9	0	0	0	0.11	0.57	457	SNX1_HUMAN
ESYT2-N-ter	NP_002107.3	HLA-A	0	0|4	4	2	2	0|0|0|0|0|0|0|0|0|0|0|0|0|0|0|0|0|0|0|0|0|0|0|0|0|0|0|0|0|0|0|0|0|0|0|0|4|2|0|0|0|0|0|0|0|0|2|0|0|0	0.48	0.96	0.48	6.25	0.18	365	B0UXQ0_HUMAN
ESYT2-N-ter	NP_001184222.1	DPYSL2	0	0|4	4	2	2	21|22|22|20|26|35|40|35|29|53|29|32|22|29|22|43|26|29|24|22|0|24|21|0|26|0|0|0|0|0|0|0|0|0|0|0|0|0|0|2|2|0|0|0|0|0|0|33|32|26	0	0	0	0.07	0.57	677	A0A1C7CYX9_HUMAN
ESYT2-N-ter	NP_001254485.1	PDCD6	0	0|4	4	2	2	0|0|0|0|0|0|0|0|0|0|0|0|0|0|0|0|0|0|0|0|0|0|0|0|0|0|0|0|0|0|0|0|0|0|5|0|0|2|0|0|0|0|0|0|2|0|0|0|0|0	0.47	0.95	0.47	5.56	0.18	189	A0A024QZ42_HUMAN
ESYT2-N-ter	NP_002379.3	MCM3	0	0|4	4	2	2	0|0|0|2|2|0|0|0|8|0|3|5|0|0|8|0|6|0|2|0|14|2|0|0|2|12|0|12|4|7|7|7|2|6|20|4|12|15|6|6|5|5|4|3|7|5|4|3|0|0	0	0	0	0.26	0.57	853	A0A499FHX9_HUMAN
ESYT2-N-ter	NP_001258848.1	SEC11A	0	0|4	4	2	2	0|0|0|0|0|0|0|0|0|0|0|0|0|0|0|0|0|0|0|0|0|0|0|0|0|0|0|0|0|0|0|0|0|0|0|0|0|0|0|0|0|0|0|0|0|0|0|0|0|0	0.5	1	0.5	20	0.07	139	H0YKT4_HUMAN
ESYT2-N-ter	NP_001230869.1	PRPSAP2	0	0|4	4	2	2	0|0|0|0|0|0|0|0|0|0|0|2|0|0|0|0|0|0|0|0|0|0|0|0|0|0|0|0|0|0|0|0|0|0|0|0|0|2|0|0|0|0|0|0|0|0|0|0|0|0	0.5	0.99	0.5	12.5	0.11	320	KPRB_HUMAN
ESYT2-N-ter	NP_003016.1	SH3GL1	0	0|4	4	2	2	8|5|6|3|8|8|12|6|5|13|5|7|0|8|5|9|5|10|4|11|3|4|5|0|14|0|0|0|0|0|0|0|0|0|0|0|0|0|0|0|0|0|0|0|0|0|0|2|6|3	0	0	0	0.29	0.49	368	SH3G1_HUMAN
ESYT2-N-ter	NP_005619.1	SLC1A5	0	0|4	4	2	2	3|0|0|0|2|8|6|0|4|0|4|4|0|0|5|0|5|4|0|0|4|4|2|0|4|6|0|6|2|2|2|0|2|3|10|0|4|9|0|7|2|2|0|0|3|0|4|5|2|2	0	0	0	0.42	0.44	541	AAAT_HUMAN
ESYT2-N-ter	NP_006149.2	NEFL	0	0|4	4	2	2	0|0|0|0|0|0|0|0|0|0|0|0|0|0|0|0|0|0|0|0|0|0|0|0|3|3|0|2|0|3|0|0|0|0|0|0|2|0|0|0|0|0|0|0|0|0|0|0|0|0	0.45	0.91	0.45	3.85	0.19	543	NFL_HUMAN
ESYT2-N-ter	NP_005848.2	ZMPSTE24	0	0|4	4	2	2	0|0|0|0|0|0|0|0|0|0|0|0|0|0|0|0|0|0|0|0|0|0|0|0|0|0|0|0|0|0|0|0|0|0|0|0|0|0|0|0|0|0|0|0|0|0|0|0|0|0	0.5	1	0.5	20	0.07	475	FACE1_HUMAN
ESYT2-N-ter	NP_001129676.1	RCC2	0	0|4	4	2	2	5|2|4|3|3|9|8|0|3|0|5|5|0|0|0|0|4|2|0|5|27|3|6|10|5|11|11|17|19|22|32|18|16|20|2|15|17|6|19|30|26|23|18|20|19|8|17|0|0|2	0	0	0	0.11	0.57	522	RCC2_HUMAN
ESYT2-N-ter	NP_001243728.1	GAPDH	0	0|4	4	2	2	0|0|0|0|0|0|0|0|0|0|0|0|0|0|0|0|0|0|0|0|2|0|0|0|0|2|0|0|0|0|0|0|0|2|4|0|2|2|0|2|0|24|0|2|2|4|4|0|0|0	0.12	0.24	0.12	0.96	0.28	293	G3P_HUMAN
ESYT2-N-ter	NP_006764.3	DDX18	0	0|4	4	2	2	0|0|0|0|0|3|2|0|0|0|0|2|0|0|2|0|0|3|0|0|0|0|0|0|0|0|0|0|0|0|0|0|0|0|2|0|0|2|0|2|0|0|0|0|0|0|2|0|0|0	0.42	0.83	0.42	2.5	0.21	670	DDX18_HUMAN
ESYT2-N-ter	NP_003964.3	RPL14	0	0|4	4	2	2	3|2|0|6|4|6|4|0|2|0|7|6|0|0|6|0|5|6|0|6|4|9|6|2|10|3|2|3|2|3|3|3|3|3|2|2|2|2|0|0|5|3|3|4|2|4|4|0|0|0	0	0	0	0.41	0.45	215	RL14_HUMAN
ESYT2-N-ter	NP_071353.4	HEATR6	0	0|4	4	2	2	0|0|0|0|0|0|0|0|0|0|0|0|0|0|0|0|0|0|0|0|0|0|0|0|0|0|0|0|0|0|0|0|0|0|0|0|0|3|0|0|0|0|0|0|0|0|0|0|0|0	0.5	0.99	0.5	16.67	0.11	1181	HEAT6_HUMAN
ESYT2-N-ter	NP_003118.2	SPTAN1	0	0|4	4	2	2	3|3|7|11|5|5|3|0|0|0|3|6|0|0|2|5|3|5|0|5|0|3|3|0|9|0|0|0|0|0|0|0|0|0|0|0|0|0|0|0|0|0|0|0|0|82|0|7|0|2	0	0	0	0.29	0.48	2472	A0A0D9SF54_HUMAN
ESYT2-N-ter	NP_001058.2	TOP2A	0	0|4	4	2	2	0|3|0|2|0|72|56|0|0|0|0|0|0|0|0|0|0|0|0|0|0|0|0|0|0|0|0|0|0|0|0|0|0|0|0|0|0|0|0|4|4|0|3|3|5|0|0|0|6|2	0	0	0	0.31	0.47	1531	TOP2A_HUMAN
ESYT2-N-ter	NP_060542.4	HEATR1	0	0|4	4	2	2	2|0|0|0|0|13|10|0|2|0|0|0|0|0|3|0|0|3|0|0|0|0|0|0|0|0|0|0|0|0|0|0|0|0|6|0|0|2|0|0|0|0|0|0|0|0|0|0|0|2	0.21	0.41	0.21	1.16	0.26	2144	Q5T3Q7_HUMAN
ESYT2-N-ter	NP_003128.3	SRPK1	0	0|4	4	2	2	3|0|9|5|4|4|5|0|3|2|3|5|0|0|0|0|2|7|8|8|2|5|10|0|7|0|0|0|0|0|0|0|0|0|0|0|0|0|0|0|2|0|0|0|0|0|0|10|28|0	0	0	0	0.38	0.45	655	SRPK1_HUMAN
ESYT2-N-ter	NP_001074012.1	CACTIN	0	0|4	4	2	2	0|0|2|2|0|8|9|0|0|2|2|2|0|0|2|3|0|0|0|2|0|3|0|0|0|0|0|0|0|0|0|0|0|0|0|0|0|0|0|0|0|0|0|0|0|0|0|0|4|3	0.16	0.31	0.16	1.14	0.27	758	CATIN_HUMAN
ESYT2-N-ter	NP_077007.1	WDR77	0	3|0	3	1.5	2	2|0|4|0|5|0|0|0|5|3|5|4|0|0|3|3|5|10|0|4|0|4|4|0|6|0|0|0|0|0|0|0|0|0|0|0|0|0|0|0|0|0|0|0|0|0|0|0|0|2	0	0	0	0.54	0.37	342	MEP50_HUMAN
ESYT2-N-ter	NP_001191330.1	XIAP	0	3|0	3	1.5	2	7|4|4|4|6|21|21|2|10|4|6|10|0|0|10|7|8|4|3|4|2|7|8|0|5|18|0|20|0|0|0|2|3|2|21|0|12|24|0|7|2|8|5|2|3|0|6|5|0|0	0	0	0	0.14	0.57	497	XIAP_HUMAN
ESYT2-N-ter	NP_003667.1	DEGS1	0	3|0	3	1.5	2	0|0|0|0|0|0|0|0|0|0|0|0|0|0|0|0|0|0|0|0|0|0|0|0|0|0|0|0|0|0|0|0|0|0|0|0|0|0|0|0|0|0|0|0|0|0|0|0|0|0	0.5	1	0.5	15	0.08	323	DEGS1_HUMAN
ESYT2-N-ter	NP_056046.1	NUP160	0	3|0	3	1.5	2	0|0|0|0|0|0|0|0|2|0|0|0|0|0|0|0|0|0|0|3|0|0|0|0|0|0|0|0|0|0|0|0|0|0|3|0|0|3|0|0|0|0|0|0|0|0|0|0|0|0	0.43	0.85	0.43	3.41	0.2	1436	NU160_HUMAN
ESYT2-N-ter	P02533	KRT14	0	3|0	3	1.5	2	0|0|0|0|0|0|0|0|6|0|0|6|0|0|0|0|0|0|0|0|33|0|0|2|0|16|6|0|0|0|11|19|7|0|0|0|0|0|0|11|2|90|13|7|16|11|34|0|0|0	0	0	0	0.13	0.57	472	K1C14_HUMAN
ESYT2-N-ter	NP_055491.1	PUM1	0	3|0	3	1.5	2	0|0|0|0|0|2|6|0|10|0|2|4|0|0|6|0|4|0|0|0|5|0|0|0|0|16|0|13|0|0|0|0|0|0|20|0|13|25|0|3|0|0|0|0|0|0|0|0|0|0	0	0	0	0.29	0.46	1186	PUM1_HUMAN
ESYT2-N-ter	NP_001076045.1	RBFOX2	0	3|0	3	1.5	2	0|0|0|0|0|0|0|0|0|0|0|0|0|0|0|0|0|2|0|0|2|0|0|0|0|2|0|3|0|0|0|0|0|0|4|0|4|9|0|0|3|0|0|3|0|0|0|0|0|0	0.21	0.42	0.21	1.17	0.26	376	RFOX2_HUMAN
ESYT2-N-ter	NP_002523.2	NUP88	0	3|0	3	1.5	2	4|8|5|6|7|5|7|4|11|17|10|12|4|4|11|17|11|10|7|7|24|7|6|2|6|16|0|12|0|0|0|0|0|0|18|0|23|24|0|11|15|3|2|11|3|2|3|18|7|7	0	0	0	0.12	0.57	741	NUP88_HUMAN
ESYT2-N-ter	NP_001093138.1	HIGD1A	1	3|0	3	1.5	2	0|0|0|0|0|0|0|0|0|0|0|0|0|0|0|0|0|0|0|0|0|0|0|0|0|0|0|0|0|0|0|0|0|0|0|0|0|0|0|0|0|0|0|0|0|0|0|0|0|0	0.5	1	0.5	15	0.08	107	HIG1A_HUMAN
ESYT2-N-ter	NP_004860.2	VPS4B	0	3|0	3	1.5	2	0|0|0|0|0|0|0|0|0|0|0|0|0|0|0|0|0|0|0|0|0|0|0|0|0|0|0|0|0|0|0|0|0|0|3|0|0|3|0|0|0|0|0|0|0|0|0|0|0|0	0.47	0.94	0.47	6.25	0.18	444	VPS4B_HUMAN
ESYT2-N-ter	NP_000983.1	RPL29	0	3|0	3	1.5	2	2|4|0|0|2|2|2|0|3|7|3|3|3|0|2|9|3|3|0|4|2|0|3|2|4|0|0|3|2|0|0|0|0|2|2|2|3|3|0|2|3|0|3|3|0|0|2|0|0|0	0	0	0	0.46	0.4	159	RL29_HUMAN
ESYT2-N-ter	NP_002931.2	ABCE1	0	0|3	3	1.5	2	0|0|0|3|0|0|0|3|3|0|0|0|2|0|0|0|0|0|0|0|0|0|0|4|0|0|0|0|0|0|0|0|0|0|0|0|0|0|0|0|0|0|0|0|0|0|0|0|0|0	0.39	0.77	0.39	2.5	0.22	599	ABCE1_HUMAN
ESYT2-N-ter	NP_001036041.1	RRBP1	0	0|3	3	1.5	2	0|4|2|3|3|8|4|0|0|0|0|0|0|0|0|4|2|2|0|0|0|3|0|0|7|0|0|0|0|0|0|0|0|0|0|0|0|0|0|0|0|0|0|0|0|0|0|0|0|0	0.08	0.16	0.08	0.89	0.29	977	RRBP1_HUMAN
ESYT2-N-ter	NP_068747.1	SPCS3	0	0|3	3	1.5	2	0|0|0|0|0|0|0|0|0|0|0|0|0|0|0|0|0|0|0|0|0|0|0|0|0|0|0|0|0|0|0|0|0|0|0|0|0|0|0|0|0|0|0|0|0|0|0|0|0|0	0.5	1	0.5	15	0.08	180	SPCS3_HUMAN
ESYT2-N-ter	NP_076412.3	PHACTR4	0	0|3	3	1.5	2	0|3|6|3|6|15|16|0|0|6|2|3|0|0|2|4|4|2|4|4|0|2|0|0|4|0|0|0|0|0|0|0|0|0|0|0|0|0|0|0|0|0|0|0|0|0|0|0|5|0	0	0	0	0.41	0.41	712	PHAR4_HUMAN
ESYT2-N-ter	NP_057085.2	UTP18	0	0|3	3	1.5	2	0|0|0|0|0|0|0|0|0|0|0|0|0|0|2|0|0|0|0|0|0|0|0|0|0|0|0|0|0|3|2|4|0|0|2|2|0|3|0|0|0|2|0|2|0|0|2|0|0|0	0.29	0.57	0.29	1.56	0.24	556	UTP18_HUMAN
ESYT2-N-ter	NP_001073867.1	ECPAS	0	0|3	3	1.5	2	0|0|0|0|0|2|0|0|7|0|0|0|0|0|8|0|0|0|0|0|0|0|0|0|2|0|0|0|0|0|0|0|0|0|7|0|0|9|0|0|0|0|0|0|0|0|0|0|0|0	0.2	0.4	0.2	1.07	0.26	2017	J3KN16_HUMAN
ESYT2-N-ter	NP_004514.2	KIF11	0	0|3	3	1.5	2	20|12|17|18|19|14|11|0|26|9|26|24|0|4|25|14|21|23|17|25|0|12|12|0|25|0|0|0|0|0|0|0|0|0|2|0|0|0|0|0|0|0|0|0|0|0|0|6|4|5	0	0	0	0.1	0.57	1056	KIF11_HUMAN
ESYT2-N-ter	NP_065767.1	GRAMD1B	0	0|3	3	1.5	2	0|0|0|0|0|0|0|0|0|0|0|0|0|0|0|0|0|0|0|0|0|0|0|0|0|0|0|0|0|0|0|0|0|0|0|0|0|0|0|0|0|0|0|0|0|0|0|0|0|0	0.5	1	0.5	15	0.08	738	A0A024R3M2_HUMAN
ESYT2-N-ter	NP_004362.2	COPA	0	0|3	3	1.5	2	0|0|0|0|0|2|4|0|0|3|3|3|0|0|3|9|3|0|0|0|0|0|0|0|0|0|0|0|0|0|0|0|0|0|0|0|0|0|0|0|0|0|0|0|0|0|0|0|0|0	0.24	0.48	0.24	1.25	0.25	1224	COPA_HUMAN
ESYT2-N-ter	NP_060142.3	TRPM7	0	0|3	3	1.5	2	0|0|0|0|0|0|0|0|0|0|0|0|0|0|0|0|0|0|0|0|0|0|0|0|0|0|0|0|0|0|0|0|0|0|0|0|0|0|0|0|0|0|0|0|0|0|0|0|0|0	0.5	1	0.5	15	0.08	1865	A0A0C4DGL2_HUMAN
ESYT2-N-ter	NP_056127.2	KIAA1109	0	0|3	3	1.5	2	0|0|0|0|0|0|0|0|0|0|0|0|0|0|0|0|0|0|0|0|0|0|0|0|0|0|0|0|0|0|0|0|0|0|0|0|0|0|0|0|0|0|0|0|0|0|0|0|0|0	0.5	1	0.5	15	0.08	5005	K1109_HUMAN
ESYT2-N-ter	NP_003461.2	USP7	0	0|3	3	1.5	2	7|5|11|8|8|17|17|0|11|6|16|15|2|0|18|6|11|12|7|9|12|4|6|5|20|9|2|8|10|10|13|7|5|13|9|11|5|11|11|0|0|9|9|0|7|3|3|14|14|7	0	0	0	0.12	0.57	1102	UBP7_HUMAN
ESYT2-N-ter	NP_006169.2	NSF	0	0|3	3	1.5	2	2|0|0|0|0|3|2|0|3|0|0|0|0|0|3|0|0|0|0|0|0|0|0|0|0|0|0|0|0|0|0|0|0|0|3|0|0|2|0|0|0|0|0|0|0|0|0|0|0|0	0.36	0.72	0.36	2.08	0.23	744	NSF_HUMAN
ESYT2-N-ter	NP_060391.2	NPLOC4	0	0|3	3	1.5	2	3|2|2|0|0|5|11|0|0|0|2|3|0|0|2|0|4|2|0|0|0|2|2|0|0|0|0|0|0|0|0|0|0|0|0|0|0|0|0|0|0|0|0|0|0|0|0|0|0|0	0.11	0.21	0.11	0.94	0.29	608	NPL4_HUMAN
ESYT2-N-ter	NP_056229.2	RPL36	0	0|3	3	1.5	2	0|0|0|2|0|0|0|0|2|0|3|4|0|0|2|0|2|3|0|3|2|2|0|0|3|2|0|2|0|0|0|0|0|0|0|0|0|0|2|0|2|0|0|2|0|2|2|0|0|0	0.05	0.11	0.05	0.89	0.31	105	RL36_HUMAN
ESYT2-N-ter	NP_073750.2	MRPS11	1	0|3	3	1.5	2	0|0|0|0|0|0|0|0|0|0|0|0|0|0|0|0|0|0|0|0|0|0|0|0|0|2|0|0|0|0|0|0|0|2|0|0|2|0|2|0|0|0|0|0|0|0|2|0|0|0	0.44	0.87	0.44	3.75	0.2	194	RT11_HUMAN
ESYT2-N-ter	NP_057311.2	SUCO	0	0|3	3	1.5	2	0|0|0|0|0|0|0|0|0|0|0|0|0|0|0|0|0|0|0|0|0|0|0|0|0|0|0|0|0|0|0|0|0|0|0|0|0|0|0|0|0|0|0|0|0|0|0|0|0|0	0.5	1	0.5	15	0.08	1210	A0A087WV04_HUMAN
ESYT2-N-ter	NP_510868.1	BCCIP	0	0|3	3	1.5	2	0|0|0|2|2|0|0|0|0|0|0|0|0|0|0|2|0|0|0|0|0|0|2|0|0|0|0|0|0|2|0|2|0|0|2|0|0|0|0|0|0|0|0|0|2|2|3|0|0|0	0.33	0.65	0.33	1.79	0.23	314	BCCIP_HUMAN
ESYT2-N-ter	NP_036387.2	XRN2	0	0|3	3	1.5	2	0|0|0|6|4|4|6|0|5|0|7|7|0|0|8|3|6|4|3|3|2|0|0|0|8|0|0|2|0|0|0|0|2|2|4|0|2|9|0|4|0|0|2|0|5|0|0|5|2|4	0	0	0	0.33	0.45	950	XRN2_HUMAN
ESYT2-N-ter	NP_001124384.1	SUGT1	0	0|3	3	1.5	2	7|4|3|3|7|5|7|0|3|4|5|5|2|0|3|4|3|3|3|3|0|4|6|0|3|0|0|0|0|0|0|0|0|0|0|0|0|0|0|0|0|0|0|0|0|0|0|5|3|2	0	0	0	0.39	0.43	365	SGT1_HUMAN
ESYT2-N-ter	NP_055018.2	AP2A1	0	0|3	3	1.5	2	0|0|0|0|0|0|0|0|3|3|3|4|0|0|5|0|4|0|0|3|0|0|0|0|0|0|0|0|0|0|0|0|0|0|0|0|0|0|0|0|0|0|0|0|0|0|0|0|0|0	0.29	0.59	0.29	1.5	0.24	977	AP2A1_HUMAN
ESYT2-N-ter	NP_001128527.1	TKT	0	0|3	3	1.5	2	0|0|0|0|0|0|0|0|0|0|0|0|0|0|0|0|0|3|0|0|0|0|0|0|0|8|0|5|0|0|0|0|3|3|13|0|0|14|0|0|0|0|0|0|0|2|2|0|0|0	0.03	0.06	0.03	0.71	0.32	623	A0A0B4J1R6_HUMAN
ESYT2-N-ter	NP_001129224.1	ECD	0	0|3	3	1.5	2	9|6|15|16|22|24|29|19|25|20|27|21|13|8|20|23|21|25|12|14|0|25|16|0|16|0|0|0|0|0|0|0|0|0|0|0|0|0|0|0|0|0|0|0|0|0|0|6|28|19	0	0	0	0.08	0.57	677	ECD_HUMAN
ESYT2-N-ter	NP_000812.2	GGCX	0	0|3	3	1.5	2	0|0|0|0|0|0|0|0|0|0|0|0|0|0|0|0|0|0|0|0|0|0|0|0|0|0|0|0|0|0|0|0|0|0|0|0|0|0|0|0|0|0|0|0|0|0|0|0|0|0	0.5	1	0.5	15	0.08	758	VKGC_HUMAN
ESYT2-N-ter	NP_004784.2	LONP1	1	0|3	3	1.5	2	0|0|0|0|0|0|0|0|0|3|0|0|0|0|0|0|0|0|0|0|0|0|0|0|0|0|0|2|0|0|0|0|0|0|4|0|5|4|0|0|0|0|0|0|0|0|0|0|0|0	0.37	0.75	0.37	2.08	0.22	959	LONM_HUMAN
ESYT2-N-ter	NP_057195.2	TELO2	0	0|3	3	1.5	2	0|0|0|0|0|0|0|0|2|0|0|0|0|0|2|0|0|0|0|0|0|0|0|0|0|0|0|0|0|0|0|0|0|0|3|0|0|6|0|0|0|0|0|0|0|0|0|0|0|0	0.42	0.84	0.42	2.88	0.21	837	TELO2_HUMAN
ESYT2-N-ter	NP_001972.1	EPS15	0	0|3	3	1.5	2	10|10|10|9|9|12|10|7|10|10|11|13|7|4|10|16|10|10|7|9|0|8|5|0|12|0|0|0|0|0|0|0|0|0|0|0|0|0|0|0|0|0|0|0|0|0|0|10|9|5	0	0	0	0.16	0.57	896	EPS15_HUMAN
ESYT2-N-ter	NP_006351.2	EIF3M	0	0|3	3	1.5	2	11|5|12|9|14|2|0|6|8|8|9|11|3|2|6|13|7|12|10|14|0|7|12|0|13|0|0|0|0|0|0|0|0|0|0|0|0|0|0|0|0|0|0|0|0|0|0|13|8|11	0	0	0	0.17	0.57	374	EIF3M_HUMAN
ESYT2-N-ter	NP_056449.1	KIFBP	0	0|3	3	1.5	2	0|0|0|0|0|0|0|0|2|0|0|0|0|0|0|0|0|0|0|0|0|0|0|0|0|0|0|0|0|0|0|0|0|0|7|0|0|9|0|0|0|0|0|0|0|0|0|0|0|0	0.41	0.81	0.41	2.08	0.21	621	KBP_HUMAN
ESYT2-N-ter	NP_061854.1	DNAJC10	0	0|3	3	1.5	2	0|0|0|0|0|0|0|0|0|0|0|0|0|0|0|0|0|0|0|0|0|0|0|0|0|0|0|0|0|0|0|0|0|0|2|0|2|2|0|0|0|0|0|0|0|0|2|0|0|0	0.46	0.92	0.46	4.69	0.19	793	DJC10_HUMAN
ESYT2-N-ter	NP_057049.5	NDUFA13	1	0|3	3	1.5	2	0|0|0|0|0|0|0|0|2|0|0|0|0|0|2|0|0|0|0|0|2|0|0|0|0|0|0|0|0|0|0|0|0|0|7|0|3|5|0|0|0|0|0|0|0|0|0|0|0|0	0.35	0.71	0.35	1.79	0.23	144	B4DEZ3_HUMAN
ESYT2-N-ter	NP_777568.1	CCDC50	0	0|3	3	1.5	2	0|0|0|0|0|4|5|0|0|0|0|0|0|0|0|0|2|0|2|2|0|3|0|0|0|0|0|0|0|0|0|0|0|0|0|0|0|0|0|0|0|0|0|0|0|0|0|0|0|0	0.37	0.74	0.37	2.08	0.22	306	CCD50_HUMAN
ESYT2-N-ter	NP_001166958.1	NKRF	0	0|3	3	1.5	2	0|2|0|2|0|2|3|0|2|0|3|3|0|0|4|0|3|0|2|0|0|0|0|0|0|2|0|2|0|0|0|0|3|0|0|0|0|0|0|3|2|0|0|0|4|2|2|0|0|0	0.03	0.06	0.03	0.82	0.32	705	NKRF_HUMAN
ESYT2-N-ter	NP_001171671.1	ZBTB33	0	0|3	3	1.5	2	25|21|24|32|27|125|107|25|33|59|39|49|22|23|35|45|44|47|26|34|0|28|24|0|39|0|0|0|0|0|0|0|0|0|0|0|0|0|0|0|0|0|0|0|0|0|0|79|45|61	0	0	0	0.03	0.57	672	KAISO_HUMAN
ESYT2-N-ter	NP_006787.2	AFG3L2	1	0|3	3	1.5	2	0|0|0|0|0|0|0|0|0|0|0|0|0|0|0|0|0|0|0|0|0|0|0|0|0|0|0|0|0|2|0|0|0|0|0|0|0|5|0|0|0|0|0|0|0|0|0|0|0|0	0.47	0.93	0.47	5.36	0.19	797	AFG32_HUMAN
ESYT2-N-ter	NP_001193638.1	PRKAG1	0	0|3	3	1.5	2	4|0|0|2|0|0|0|0|6|0|5|4|0|0|7|0|4|2|0|0|0|0|0|0|0|0|0|0|0|0|0|0|0|0|0|0|0|4|0|0|0|0|0|0|0|0|0|0|0|0	0.12	0.25	0.12	0.99	0.28	340	AAKG1_HUMAN
ESYT2-N-ter	NP_004628.4	RAB7A	0	0|3	3	1.5	2	0|0|0|0|0|0|0|0|0|0|0|0|0|0|0|0|0|0|0|0|0|0|0|0|0|0|0|0|0|0|0|0|0|0|0|0|0|0|0|0|0|0|0|0|0|0|0|0|0|0	0.5	1	0.5	15	0.08	207	RAB7A_HUMAN
ESYT2-N-ter	NP_064632.2	COQ8A	1	0|3	3	1.5	2	0|0|0|0|0|0|0|0|0|0|0|0|0|0|0|0|0|0|0|0|2|0|0|0|0|0|0|0|0|0|0|0|0|0|2|0|6|6|0|0|0|0|0|0|0|0|0|0|0|0	0.4	0.8	0.4	2.34	0.21	647	COQ8A_HUMAN
ESYT2-N-ter	NP_001243198.1	KIF22	0	0|3	3	1.5	2	0|0|0|0|0|2|3|0|0|0|0|0|0|0|0|0|0|0|0|0|0|0|0|0|0|0|0|0|0|0|0|0|0|0|0|0|2|4|0|0|0|0|0|0|0|0|0|2|0|0	0.41	0.82	0.41	2.88	0.21	597	KIF22_HUMAN
ESYT2-N-ter	NP_001243390.1	SLC12A2	0	0|3	3	1.5	2	0|0|0|0|0|4|5|0|0|0|0|0|0|0|0|0|0|0|0|0|0|0|0|0|0|0|0|0|0|0|0|0|0|0|0|0|0|0|0|0|0|0|0|0|0|0|0|0|0|0	0.45	0.91	0.45	4.17	0.19	1196	G3XAL9_HUMAN
ESYT2-N-ter	NP_001243546.1	TUBGCP2	0	0|3	3	1.5	2	0|0|0|3|0|0|3|0|3|0|0|0|0|0|3|0|0|0|3|0|0|0|0|0|0|0|0|0|0|0|0|0|0|0|2|0|0|0|0|0|0|0|0|0|0|0|0|0|0|0	0.37	0.74	0.37	2.21	0.22	930	GCP2_HUMAN
ESYT2-N-ter	NP_001245237.1	NOP2	0	0|3	3	1.5	2	0|0|0|0|0|13|16|0|2|0|4|2|0|0|4|0|4|0|0|4|0|0|0|0|5|2|0|0|2|0|0|0|0|2|0|0|0|0|2|5|2|3|4|5|0|0|4|0|0|0	0	0	0	0.44	0.4	812	NOP2_HUMAN
ESYT2-N-ter	NP_006360.3	LRRC41	0	0|3	3	1.5	2	0|0|0|0|0|0|0|0|2|0|0|0|0|0|0|0|0|0|0|0|0|0|0|0|0|0|0|0|0|0|0|0|0|0|4|0|0|4|0|0|0|0|0|0|0|0|0|0|0|0	0.44	0.87	0.44	3.75	0.2	812	A0A0C4DH00_HUMAN
ESYT2-N-ter	NP_001258594.1	NSA2	0	0|3	3	1.5	2	0|0|0|0|0|0|0|0|0|0|0|0|0|0|0|0|0|0|0|0|0|0|0|0|0|0|0|0|0|0|0|0|0|0|0|0|0|0|0|0|0|0|0|0|0|0|0|0|0|0	0.5	1	0.5	15	0.08	189	A0A0A0MQZ6_HUMAN
ESYT2-N-ter	NP_001654.1	ARF6	0	0|3	3	1.5	2	0|0|0|0|0|0|0|0|0|0|0|0|0|0|0|0|0|0|0|0|0|0|0|0|0|0|0|0|0|0|0|0|0|0|0|0|0|4|0|0|0|0|0|0|0|0|0|0|0|0	0.49	0.97	0.49	9.38	0.12	175	ARF6_HUMAN
ESYT2-N-ter	NP_001405.1	EIF2B1	0	0|3	3	1.5	2	0|0|0|0|0|0|0|0|0|0|0|0|0|0|0|0|0|0|0|0|0|0|0|0|0|0|0|0|0|0|0|0|0|0|0|0|0|0|0|0|0|0|0|0|0|0|0|0|0|0	0.5	1	0.5	15	0.08	305	EI2BA_HUMAN
ESYT2-N-ter	NP_000929.1	POLR2B	0	0|3	3	1.5	2	0|0|2|0|2|0|2|0|5|2|0|0|0|0|2|4|4|2|0|0|0|2|2|0|3|0|0|0|0|0|0|0|0|0|0|0|0|3|0|0|0|0|0|0|0|0|0|0|2|4	0.06	0.13	0.06	0.91	0.3	1174	C9J2Y9_HUMAN
ESYT2-N-ter	NP_003339.1	UBE2N	0	0|3	3	1.5	2	0|0|0|0|0|0|0|0|4|0|0|0|0|0|3|0|0|0|0|0|2|0|0|0|0|2|0|2|2|2|0|0|0|0|5|0|2|5|0|0|0|3|0|0|3|3|3|0|0|3	0.05	0.09	0.05	0.85	0.31	152	UBE2N_HUMAN
ESYT2-N-ter	NP_998784.1	ATP6V1H	0	0|3	3	1.5	2	0|0|0|0|0|0|2|0|5|0|0|0|0|0|4|0|0|0|0|0|0|0|0|2|0|0|0|2|0|0|0|0|0|0|9|0|2|7|0|0|0|0|0|0|0|0|0|0|0|0	0.21	0.42	0.21	1.14	0.26	465	G3V126_HUMAN
ESYT2-N-ter	NP_005057.1	SFPQ	0	0|3	3	1.5	2	21|17|32|21|26|27|19|22|34|27|35|42|21|21|20|27|28|36|27|33|25|32|28|5|38|15|2|26|3|8|6|7|5|6|39|4|16|22|8|20|15|17|32|20|11|14|14|21|26|26	0	0	0	0.05	0.57	707	SFPQ_HUMAN
ESYT2-N-ter	NP_002617.3	PFKL	0	0|3	3	1.5	2	2|0|3|3|0|4|3|2|0|0|0|0|0|0|0|2|0|0|3|2|5|3|0|0|2|3|0|0|3|3|3|0|0|5|3|0|12|6|0|2|0|5|3|0|2|0|4|0|0|0	0	0	0	0.43	0.41	780	PFKAL_HUMAN
ESYT2-N-ter	NP_005490.1	UBA2	0	0|3	3	1.5	2	0|0|0|0|0|2|3|0|0|0|3|2|0|0|2|0|2|0|0|0|0|0|0|0|0|0|0|0|0|0|0|0|0|0|0|0|0|0|0|0|0|0|0|0|0|0|0|0|0|0	0.4	0.8	0.4	2.68	0.21	640	SAE2_HUMAN
ESYT2-N-ter	NP_003746.2	EIF3G	0	0|3	3	1.5	2	9|10|11|15|16|14|12|9|6|11|8|12|4|8|6|11|9|19|9|13|0|8|12|0|14|0|0|2|0|0|0|0|0|0|3|0|0|2|0|2|0|2|0|0|0|0|0|8|5|8	0	0	0	0.14	0.57	320	EIF3G_HUMAN
ESYT2-N-ter	NP_005850.1	PURA	0	0|3	3	1.5	2	0|0|0|0|0|0|0|0|0|0|0|0|0|0|0|0|0|0|0|0|0|0|0|0|0|0|0|0|0|0|0|0|0|0|0|0|0|0|0|0|0|0|0|0|0|0|0|0|0|0	0.5	1	0.5	15	0.08	322	PURA_HUMAN
ESYT2-N-ter	NP_005605.1	RHEB	0	0|3	3	1.5	2	0|0|0|0|0|0|2|0|4|0|2|2|0|0|3|0|0|2|0|0|2|0|0|0|0|3|0|2|0|0|3|0|0|0|3|2|0|4|0|2|4|0|0|3|3|0|3|5|0|0	0.01	0.02	0.01	0.69	0.34	184	RHEB_HUMAN
ESYT2-N-ter	NP_056450.2	GAPVD1	0	0|3	3	1.5	2	25|22|25|27|29|27|32|4|23|24|28|28|12|11|26|31|24|24|26|25|0|32|30|0|31|0|0|0|0|0|0|0|0|0|0|0|0|0|0|0|0|0|0|0|0|0|0|21|24|19	0	0	0	0.06	0.57	1487	B4DGD8_HUMAN
ESYT2-N-ter	NP_056009.1	MYO1D	0	0|3	3	1.5	2	0|0|0|0|0|0|0|0|0|0|0|0|0|0|0|0|0|0|0|0|0|0|0|0|0|0|0|0|0|0|0|0|0|0|0|0|0|0|0|0|0|0|0|0|0|25|0|0|0|0	0.41	0.82	0.41	1.5	0.21	1006	J3KRL0_HUMAN
ESYT2-N-ter	NP_066010.1	ANO8	0	0|3	3	1.5	2	0|0|0|0|0|0|0|0|0|0|0|0|0|0|0|0|0|0|0|0|0|0|0|0|0|0|0|0|0|0|0|0|0|0|0|0|0|0|0|0|0|0|0|0|0|0|0|0|0|0	0.5	1	0.5	15	0.08	1232	M0QYD2_HUMAN
ESYT2-N-ter	NP_001008938.1	CKAP5	0	0|3	3	1.5	2	46|41|55|56|59|87|75|12|41|45|57|70|25|15|52|38|51|79|46|65|0|52|51|0|72|0|0|0|0|0|0|0|0|0|0|0|0|0|0|0|0|0|0|0|0|0|0|40|30|27	0	0	0	0.03	0.57	2032	CKAP5_HUMAN
ESYT2-N-ter	NP_006336.3	SLC30A9	1	0|3	3	1.5	2	0|0|0|0|0|0|2|0|0|0|0|0|0|0|0|0|0|0|0|0|0|0|0|0|0|0|0|0|0|0|0|0|0|0|0|0|0|0|0|0|0|0|0|0|0|0|0|0|0|0	0.5	0.99	0.5	15	0.11	568	ZNT9_HUMAN
ESYT2-N-ter	NP_008860.4	SKIV2L	0	0|3	3	1.5	2	0|0|0|0|0|0|0|0|0|0|0|0|0|0|0|0|0|3|0|0|0|0|0|0|0|0|0|0|0|0|0|0|0|0|8|0|0|6|0|0|0|0|0|0|0|0|0|0|0|0	0.4	0.81	0.4	2.21	0.21	1246	B4E0B4_HUMAN
ESYT2-N-ter	NP_037417.1	GNL2	0	0|3	3	1.5	2	6|2|3|8|3|49|42|0|3|2|5|8|0|2|6|4|5|3|4|2|0|2|0|0|5|0|0|0|0|0|0|0|0|0|0|0|0|0|0|0|0|0|0|0|0|0|0|15|14|14	0	0	0	0.18	0.57	731	NOG2_HUMAN
ESYT2-N-ter	NP_055706.1	PDAP1	0	0|3	3	1.5	2	8|4|6|6|7|17|10|3|7|7|8|7|5|4|6|6|10|8|7|7|0|6|10|0|9|0|0|0|0|0|0|0|0|0|0|0|0|0|0|0|0|0|0|0|0|0|0|4|8|7	0	0	0	0.2	0.57	181	HAP28_HUMAN
ESYT2-N-ter	NP_055569.1	PTDSS1	0	0|3	3	1.5	2	0|0|0|0|0|0|0|0|0|0|0|0|0|0|0|0|0|0|0|0|0|0|0|0|0|0|0|0|0|0|0|0|0|0|0|0|0|0|0|0|0|0|0|0|0|0|0|0|0|0	0.5	1	0.5	15	0.08	473	J3KNR6_HUMAN
ESYT2-N-ter	NP_057390.1	DNAJB11	0	0|3	3	1.5	2	0|0|0|0|0|0|0|0|2|0|0|0|0|0|0|0|0|0|0|0|0|0|0|0|0|6|0|7|0|0|0|0|0|0|6|0|7|7|0|0|0|0|0|0|0|0|2|0|0|0	0.16	0.31	0.16	1.01	0.27	358	DJB11_HUMAN
ESYT2-N-ter	NP_001028755.2	ACOT9	1	0|3	3	1.5	2	0|0|0|0|0|0|0|0|2|0|0|0|0|0|0|0|0|0|0|0|0|0|0|0|0|3|0|7|0|0|0|0|0|0|9|0|7|12|0|0|0|0|0|0|0|0|2|0|0|0	0.11	0.22	0.11	0.89	0.28	439	ACOT9_HUMAN
ESYT2-N-ter	NP_060282.1	CHCHD3	1	0|3	3	1.5	2	0|0|0|0|0|0|0|0|0|0|0|0|0|0|0|0|0|0|0|0|0|0|0|0|0|0|0|0|0|0|0|0|0|0|0|0|0|0|0|0|0|0|0|0|0|0|0|0|0|0	0.5	1	0.5	15	0.08	227	MIC19_HUMAN
ESYT2-N-ter	NP_003071.2	SMPD2	0	0|3	3	1.5	2	0|0|0|0|0|0|0|0|0|0|0|0|0|0|0|0|0|0|0|0|0|0|0|0|0|0|0|0|0|0|0|0|0|0|0|0|0|0|0|0|0|0|0|0|0|0|0|0|0|0	0.5	1	0.5	15	0.08	423	NSMA_HUMAN
ESYT2-N-ter	NP_001035526.1	YARS2	1	0|3	3	1.5	2	0|0|0|0|0|0|0|0|5|0|0|0|0|0|4|0|0|0|0|0|0|0|0|0|0|0|0|4|0|0|0|0|0|0|18|0|4|18|0|2|0|0|0|0|0|0|0|0|0|0	0.03	0.06	0.03	0.68	0.32	477	SYYM_HUMAN
ESYT2-N-ter	NP_006368.3	UNC13B	0	0|3	3	1.5	2	0|0|0|0|0|0|0|0|0|0|0|0|0|0|0|0|0|0|0|0|0|0|0|0|0|0|0|0|0|0|0|0|0|0|0|0|0|0|0|0|0|0|0|0|0|0|0|0|0|0	0.5	1	0.5	15	0.08	1591	A0A1B0GVW8_HUMAN
ESYT2-N-ter	NP_112420.1	HNRNPA1	0	0|3	3	1.5	2	7|11|14|17|22|24|24|2|18|17|17|21|3|3|26|10|22|27|14|32|16|10|18|0|46|13|0|7|3|4|6|5|11|13|7|8|18|7|11|20|24|9|8|17|17|12|10|4|0|23	0	0	0	0.07	0.57	372	ROA1_HUMAN
ESYT2-N-ter	NP_001107018.1	LIMA1	0	0|3	3	1.5	2	9|12|12|13|13|49|40|5|12|9|17|14|8|7|16|8|17|23|11|12|0|21|11|0|15|0|0|0|0|0|0|0|0|0|2|0|0|3|0|0|0|0|0|0|0|12|0|8|6|7	0	0	0	0.1	0.57	760	LIMA1_HUMAN
ESYT2-N-ter	NP_055842.2	PDXDC1	0	0|3	3	1.5	2	2|0|0|0|0|5|8|0|0|0|2|0|0|0|3|0|3|4|0|0|0|0|0|0|0|0|0|0|0|0|0|0|0|0|0|0|0|0|0|0|0|0|0|0|0|0|0|0|0|0	0.29	0.57	0.29	1.39	0.24	788	PDXD1_HUMAN
ESYT2-N-ter	NP_002860.2	RAB6A	0	0|3	3	1.5	2	0|0|0|0|0|0|0|0|0|0|0|0|0|0|3|0|0|0|0|0|0|0|0|0|0|2|0|0|0|0|0|0|0|0|2|0|3|0|0|2|2|0|0|5|0|0|0|0|0|0	0.35	0.71	0.35	1.97	0.23	208	RAB6A_HUMAN
ESYT2-N-ter	NP_002858.2	RAB3B	0	0|3	3	1.5	2	0|0|0|0|0|0|0|0|0|0|0|0|0|0|3|0|0|0|0|0|0|0|0|0|0|0|0|0|0|0|0|0|0|0|0|0|0|0|0|0|0|0|0|0|0|0|0|0|0|0	0.49	0.98	0.49	12.5	0.11	219	RAB3B_HUMAN
ESYT2-N-ter	NP_001124319.1	AIFM1	1	0|3	3	1.5	2	0|0|0|0|0|0|0|0|0|0|3|5|0|0|0|0|3|0|2|0|0|0|2|0|0|2|0|3|0|2|0|0|0|0|0|0|0|2|0|0|0|0|0|0|0|0|2|0|0|0	0.26	0.52	0.26	1.44	0.25	324	E9PMA0_HUMAN
ESYT2-N-ter	NP_073713.2	CTBP2	0	0|3	3	1.5	2	0|0|0|0|0|0|0|0|0|0|2|0|0|0|0|0|0|0|0|0|0|0|0|0|0|2|0|3|0|0|0|0|0|0|11|0|2|7|0|2|2|0|0|2|0|0|2|0|0|0	0.18	0.37	0.18	1.07	0.27	985	CTBP2_HUMAN
ESYT2-N-ter	NP_061120.3	MARK1	0	0|3	3	1.5	2	0|0|0|0|0|2|0|0|0|0|0|0|0|0|0|0|0|0|0|0|0|0|0|0|0|0|0|0|0|0|0|0|0|0|0|0|0|0|0|0|0|0|0|0|0|0|0|0|0|0	0.5	0.99	0.5	15	0.11	795	A0A087X0I6_HUMAN
ESYT2-N-ter	NP_001046.2	SULT1A1	0	0|3	3	1.5	2	0|0|0|0|0|0|0|0|2|0|0|0|0|0|0|0|0|2|0|0|6|2|0|0|0|0|0|0|3|0|2|3|0|3|9|0|2|10|0|3|2|2|3|0|2|0|0|0|0|0	0.01	0.03	0.01	0.67	0.34	295	ST1A1_HUMAN
ESYT2-N-ter	NP_066357.2	RPL36A	0	0|3	3	1.5	2	2|2|5|4|3|0|0|0|0|0|0|3|0|0|0|0|0|7|4|0|3|0|0|8|2|0|0|0|2|5|4|6|8|5|2|3|8|0|5|11|10|5|12|10|6|4|4|0|0|0	0	0	0	0.26	0.57	142	J3KQN4_HUMAN
ESYT2-N-ter	NP_000992.1	RPL36AL	0	0|3	3	1.5	2	0|3|0|0|0|0|0|0|0|0|0|0|0|0|0|0|0|0|0|0|0|0|0|0|0|0|0|0|0|0|0|2|5|0|0|0|0|0|0|0|10|4|0|9|4|0|0|0|0|0	0.16	0.33	0.16	1.01	0.27	106	RL36L_HUMAN
ESYT2-N-ter	NP_003642.3	YBX3	0	0|3	3	1.5	2	5|3|8|7|7|0|0|0|12|14|10|9|0|0|15|14|9|19|5|15|3|13|11|0|18|3|0|4|0|0|2|0|0|0|5|0|4|5|3|4|0|2|0|3|0|3|5|4|0|0	0	0	0	0.17	0.57	372	YBOX3_HUMAN
ESYT2-N-ter	NP_001186211.2	LRBA	0	0|3	3	1.5	2	25|17|22|13|27|33|31|2|17|33|31|33|5|7|20|36|27|23|19|21|0|42|23|0|27|0|0|0|0|0|0|0|0|0|0|0|0|0|0|0|0|0|0|0|0|0|0|26|17|23	0	0	0	0.06	0.57	2851	LRBA_HUMAN
ESYT2-N-ter	NP_001231573.1	CHMP2B	0	0|3	3	1.5	2	2|5|4|3|4|9|9|0|2|2|0|4|2|0|2|0|5|4|2|0|0|2|10|0|3|0|0|0|0|0|0|0|0|0|0|0|0|0|0|0|0|0|0|0|0|0|0|0|0|0	0	0	0	0.51	0.38	172	CHM2B_HUMAN
ESYT2-N-ter	NP_001243125.1	ARAF	0	0|3	3	1.5	2	0|0|0|0|0|0|0|0|3|0|0|2|0|0|0|0|0|0|0|0|0|0|0|0|0|0|0|0|0|0|0|0|0|0|5|0|0|6|0|0|0|0|0|0|0|0|0|0|0|0	0.4	0.79	0.4	2.34	0.22	609	ARAF_HUMAN
ESYT2-N-ter	NP_001191331.1	PRPS1	0	0|3	3	1.5	2	0|0|0|0|0|0|0|0|2|0|0|0|0|0|0|0|3|0|0|0|0|0|0|0|0|3|0|0|0|2|3|2|0|0|7|0|2|7|2|4|4|0|0|5|0|0|0|0|0|0	0.05	0.09	0.05	0.82	0.31	114	PRPS1_HUMAN
ESYT2-N-ter	NP_001138404.1	PSMB5	0	0|3	3	1.5	2	0|3|2|0|2|0|0|0|2|0|0|3|0|0|5|0|0|0|0|0|0|0|0|0|0|0|0|0|0|0|0|0|0|0|0|0|0|0|0|0|0|0|0|0|0|0|0|0|0|0	0.37	0.75	0.37	2.21	0.22	203	PSB5_HUMAN
ESYT2-N-ter	NP_002807.1	PSMD12	0	0|3	3	1.5	2	3|0|0|3|7|11|12|0|11|0|5|8|0|0|8|0|6|6|0|0|0|0|0|0|3|0|0|0|0|0|0|0|0|0|0|0|0|0|0|0|0|0|0|0|0|0|0|0|0|0	0	0	0	0.45	0.4	456	PSD12_HUMAN
ESYT2-N-ter	NP_060734.2	TYW1	0	0|3	3	1.5	2	0|0|0|0|0|0|0|0|0|0|0|0|0|0|0|0|0|0|0|0|0|0|0|0|0|0|0|0|0|0|0|0|0|0|0|0|0|0|0|0|0|0|0|0|0|0|0|0|0|0	0.5	1	0.5	15	0.08	732	TYW1_HUMAN
ESYT2-N-ter	NP_001007226.1	IGF2BP2	0	0|3	3	1.5	2	4|0|0|0|3|9|14|0|4|5|0|5|0|0|6|6|5|0|0|0|0|0|2|0|7|2|0|0|0|0|0|0|0|0|8|0|2|6|0|0|0|2|0|0|0|0|3|0|3|0	0	0	0	0.39	0.42	556	F8W930_HUMAN
ESYT2-N-ter	NP_036434.1	ADGRL2	0	0|3	3	1.5	2	0|0|0|0|0|0|0|0|0|0|0|0|0|0|0|0|0|0|0|0|0|0|0|0|0|0|0|0|0|0|0|0|0|0|0|0|0|0|0|0|0|0|0|0|0|0|0|0|0|0	0.5	1	0.5	15	0.08	1403	A0A6I8PIV6_HUMAN
ESYT2-N-ter	NP_036602.1	TNPO3	0	0|3	3	1.5	2	0|0|0|0|0|0|0|0|4|0|0|0|0|0|4|0|0|0|0|0|0|0|0|0|0|0|0|0|0|0|0|0|0|2|8|0|0|4|0|0|0|0|0|0|0|0|0|0|0|0	0.35	0.71	0.35	1.7	0.23	923	E9PFH4_HUMAN
ESYT2-N-ter	NP_067075.1	RAB18	0	0|3	3	1.5	2	2|0|0|0|0|0|0|0|0|0|0|0|0|0|0|0|0|0|0|0|0|0|0|0|0|0|0|0|0|0|0|0|0|2|0|0|2|2|2|3|0|0|2|0|0|0|0|0|0|0	0.38	0.77	0.38	2.5	0.22	206	A0A087X163_HUMAN
ESYT2-N-ter	NP_057540.1	TMEM9	0	0|3	3	1.5	2	0|0|0|0|0|0|0|0|0|0|0|0|0|0|0|0|0|0|0|0|0|0|0|0|0|0|0|0|0|0|0|0|0|0|0|0|0|0|0|0|0|0|0|0|0|0|0|0|0|0	0.5	1	0.5	15	0.08	183	B1ALM5_HUMAN
ESYT2-N-ter	NP_002618.1	PFKP	0	0|3	3	1.5	2	2|0|0|2|0|3|3|0|0|0|2|0|0|0|2|0|0|2|0|0|0|0|0|0|0|0|0|2|2|0|2|0|0|2|4|0|8|8|0|0|0|0|2|0|2|0|0|0|0|0	0.03	0.07	0.03	0.78	0.32	784	A0A7I2V3Z0_HUMAN
ESYT2-N-ter	NP_002347.5	MARCKS	0	0|3	3	1.5	2	0|2|0|0|0|0|2|0|0|0|0|0|0|0|0|0|0|0|0|0|4|0|0|0|0|0|2|0|3|3|0|0|2|3|2|0|5|0|2|3|4|3|0|3|0|0|3|0|0|0	0.03	0.07	0.03	0.82	0.32	332	MARCS_HUMAN
ESYT2-N-ter	NP_001247421.1	RDX	0	0|3	3	1.5	2	9|10|14|18|18|15|23|0|11|7|7|4|2|0|7|0|4|14|9|5|0|0|5|0|11|0|0|0|0|0|0|0|0|0|0|0|0|0|0|0|0|0|0|0|0|0|0|0|6|0	0	0	0	0.19	0.57	604	RADI_HUMAN
ESYT2-N-ter	NP_006280.3	TLN1	0	0|3	3	1.5	2	39|35|57|44|53|73|70|27|48|66|45|51|23|34|49|80|62|61|45|52|0|54|46|0|75|0|0|0|0|0|0|0|0|0|0|0|0|0|0|0|0|0|0|0|0|0|0|59|46|45	0	0	0	0.03	0.57	2541	TLN1_HUMAN
ESYT2-N-ter	NP_689926.1	STT3A	0	0|3	3	1.5	2	0|0|0|0|0|0|0|0|5|0|0|2|0|0|2|0|2|0|0|0|2|0|0|0|0|3|0|0|2|0|0|0|0|0|9|0|2|6|0|0|2|2|0|0|0|0|0|0|0|0	0.11	0.22	0.11	0.96	0.28	705	STT3A_HUMAN
ESYT2-N-ter	NP_002430.3	MSH3	0	0|3	3	1.5	2	0|0|2|3|0|4|4|0|0|0|0|0|0|0|0|0|2|3|0|0|0|0|2|0|0|0|0|0|0|0|0|0|0|0|0|0|0|2|0|0|0|0|0|0|0|0|0|0|0|0	0.32	0.64	0.32	1.7	0.24	1137	MSH3_HUMAN
ESYT2-N-ter	NP_009123.1	SUPT16H	0	0|3	3	1.5	2	0|0|0|2|0|4|3|0|0|2|0|2|0|0|0|0|0|3|0|0|0|0|0|0|2|0|0|0|0|0|0|0|0|0|3|0|0|0|0|0|0|2|0|2|0|0|5|0|5|0	0.14	0.27	0.14	1.07	0.28	1047	SP16H_HUMAN
ESYT2-N-ter	NP_037386.1	TBK1	0	0|3	3	1.5	2	3|0|0|5|0|3|3|0|5|0|4|4|0|0|4|0|3|2|0|0|0|0|0|0|2|2|0|0|0|0|0|0|0|0|2|0|0|4|0|0|0|0|0|0|0|0|0|2|0|0	0.03	0.06	0.03	0.78	0.32	729	TBK1_HUMAN
ESYT2-N-ter	NP_001254524.1	SENP1	0	0|3	3	1.5	2	0|0|0|0|0|0|0|0|0|0|0|0|0|0|0|0|0|0|0|0|0|0|0|0|0|3|0|0|0|0|0|0|0|0|0|0|0|0|0|0|0|0|0|0|0|0|0|0|0|0	0.49	0.98	0.49	12.5	0.11	644	SENP1_HUMAN
ESYT2-N-ter	NP_005210.3	DIAPH1	0	0|3	3	1.5	2	5|5|13|6|10|3|0|0|17|8|9|19|0|2|18|8|9|10|8|7|0|6|7|0|7|14|0|15|0|3|0|3|0|2|22|0|12|17|0|0|0|0|0|0|2|0|0|4|3|6	0	0	0	0.14	0.57	1272	A0A2R8Y5N1_HUMAN
ESYT2-N-ter	NP_002480.1	NDUFA4	1	0|3	3	1.5	2	0|0|0|0|0|0|0|0|0|0|0|0|0|0|0|0|0|0|0|0|0|0|0|0|0|2|0|0|0|0|0|0|0|0|0|0|0|2|0|2|0|0|0|2|0|0|0|0|0|0	0.46	0.92	0.46	4.69	0.19	81	NDUA4_HUMAN
ESYT2-N-ter	NP_113651.4	HSDL1	1	0|3	3	1.5	2	0|0|0|0|0|0|0|0|0|0|0|0|0|0|0|0|0|0|0|0|0|0|0|0|0|0|0|0|0|0|0|0|0|0|0|0|0|0|0|0|0|0|0|0|0|0|0|0|0|0	0.5	1	0.5	15	0.08	330	HSDL1_HUMAN
ESYT2-N-ter	NP_116199.2	ATAD1	1	0|3	3	1.5	2	3|0|0|0|0|0|0|0|0|0|0|0|0|0|0|0|0|0|0|0|2|0|0|0|0|0|0|0|0|0|0|0|0|0|3|0|0|3|0|0|0|0|0|0|0|0|0|0|0|0	0.43	0.85	0.43	3.41	0.2	361	ATAD1_HUMAN
ESYT2-N-ter	NP_036565.2	SF3B1	0	0|3	3	1.5	2	37|30|42|43|43|84|81|25|36|37|48|46|32|31|48|50|52|40|35|49|0|55|59|0|60|2|0|0|0|0|0|0|0|5|4|0|0|0|3|0|0|0|0|0|2|3|0|60|44|43	0	0	0	0.03	0.57	1304	B4DGZ4_HUMAN
ESYT2-N-ter	NP_003696.2	SLC25A12	1	0|3	3	1.5	2	0|0|0|0|0|0|0|0|0|0|0|0|0|0|0|0|0|0|0|0|0|0|0|0|3|0|0|0|0|0|0|0|0|0|7|0|3|0|0|0|0|0|0|0|0|0|0|0|0|0	0.43	0.85	0.43	2.88	0.2	678	B4DGK6_HUMAN
ESYT2-N-ter	NP_076984.2	ALG8	0	0|3	3	1.5	2	0|0|0|0|0|0|0|0|0|0|0|0|0|0|0|0|0|0|0|0|0|0|0|0|0|0|0|0|0|0|0|0|0|0|0|0|0|0|0|0|0|0|0|0|0|0|0|0|0|0	0.5	1	0.5	15	0.08	526	ALG8_HUMAN
ESYT2-N-ter	NP_075059.1	NT5DC2	1	0|3	3	1.5	2	0|0|0|0|0|0|0|0|2|0|0|0|0|0|2|0|0|0|0|0|3|0|0|2|0|3|2|2|2|4|0|0|0|0|6|0|11|8|0|3|3|3|0|0|0|0|0|0|0|0	0.01	0.03	0.01	0.67	0.34	520	NT5D2_HUMAN
ESYT2-N-ter	NP_060587.8	WDR11	0	0|3	3	1.5	2	8|10|10|11|8|0|0|6|16|11|21|16|3|6|13|13|12|10|8|9|0|6|3|0|6|0|0|0|0|0|0|0|0|0|0|0|0|0|0|0|0|0|0|0|0|0|0|8|11|12	0	0	0	0.16	0.57	1224	WDR11_HUMAN
ESYT2-N-ter	NP_065706.2	JPH3	0	0|3	3	1.5	2	0|0|0|0|0|0|0|0|0|0|0|0|0|0|0|0|0|0|0|0|0|0|0|0|0|0|0|0|0|0|0|0|0|0|0|0|0|0|0|0|0|0|0|0|0|0|0|0|0|0	0.5	1	0.5	15	0.08	748	JPH3_HUMAN
ESYT2-N-ter	NP_055965.1	RFTN1	0	0|3	3	1.5	2	0|0|0|0|0|0|0|0|0|0|0|0|0|0|0|0|0|0|0|0|0|0|0|0|0|0|0|0|0|0|0|0|0|0|0|0|0|0|0|0|0|0|0|0|0|0|0|0|0|0	0.5	1	0.5	15	0.08	578	G3XAJ6_HUMAN
ESYT2-N-ter	NP_060549.4	SRBD1	0	0|3	3	1.5	2	0|0|0|0|0|0|0|0|0|0|0|0|0|0|0|0|0|0|0|0|2|0|0|0|0|0|0|0|0|0|0|0|2|0|0|0|4|0|0|0|0|0|0|0|0|0|0|2|0|0	0.43	0.87	0.43	3.75	0.2	995	SRBD1_HUMAN
ESYT2-N-ter	NP_055994.2	RRP12	0	0|3	3	1.5	2	0|0|0|0|0|4|3|0|0|0|0|0|0|0|0|0|0|0|0|0|0|0|0|0|0|0|0|2|0|0|0|0|0|0|0|0|0|0|0|0|0|0|0|0|0|0|0|0|0|0	0.45	0.9	0.45	4.17	0.19	1297	RRP12_HUMAN
ESYT2-N-ter	NP_542414.1	PTPN13	0	0|3	3	1.5	2	5|7|11|5|9|48|41|0|9|8|9|11|0|0|7|7|9|6|7|3|0|3|7|0|11|2|0|0|0|0|0|0|0|0|0|0|0|0|0|0|0|0|0|0|0|0|0|7|0|4	0	0	0	0.16	0.57	2485	PTN13_HUMAN
ESYT2-N-ter	NP_658988.2	SMCR8	0	0|3	3	1.5	2	0|0|0|0|0|9|9|0|2|0|2|0|0|0|2|0|0|0|0|0|0|0|0|0|0|0|0|0|0|0|0|0|0|0|0|0|0|0|0|0|0|0|0|0|0|0|0|0|0|0	0.35	0.71	0.35	1.56	0.23	937	SMCR8_HUMAN
ESYT2-N-ter	NP_008910.2	SLC39A7	0	0|3	3	1.5	2	0|0|0|0|0|0|0|0|0|0|0|0|0|0|2|0|0|0|0|0|0|0|0|0|0|0|0|0|0|0|0|0|0|0|2|0|0|4|0|0|0|0|0|0|0|0|0|0|0|0	0.46	0.91	0.46	4.69	0.19	469	S39A7_HUMAN
ESYT2-N-ter	NP_061982.3	ALG1	0	0|3	3	1.5	2	0|0|0|0|0|0|0|0|0|0|0|0|0|0|0|0|0|0|0|0|0|0|0|0|0|0|0|0|0|0|0|0|0|0|2|0|0|0|0|0|0|0|0|0|0|0|0|0|0|0	0.5	0.99	0.5	15	0.11	464	ALG1_HUMAN
ESYT2-N-ter	NP_056393.2	LSM14A	0	0|3	3	1.5	2	0|0|0|0|3|0|2|0|3|0|0|3|0|0|2|0|0|0|0|0|0|0|0|0|0|0|0|2|0|0|0|0|0|2|0|0|0|0|0|0|0|0|0|0|0|0|4|0|0|0	0.33	0.66	0.33	1.79	0.23	463	LS14A_HUMAN
ESYT2-N-ter	NP_036219.2	GTF3C5	0	2|0	2	1	2	2|0|3|6|3|4|7|0|8|0|6|8|0|0|7|7|5|4|0|2|0|6|3|0|3|0|0|0|0|0|0|0|0|0|0|0|0|0|0|0|0|0|0|0|0|0|0|5|3|0	0	0	0	0.27	0.44	519	H7BY84_HUMAN
ESYT2-N-ter	NP_056130.2	LARP1	0	2|0	2	1	2	55|40|57|46|57|94|97|44|51|61|51|54|31|37|53|59|66|70|55|69|8|51|47|0|66|2|0|4|0|2|4|0|0|6|5|0|0|5|0|2|0|3|2|0|0|2|0|52|46|43	0	0	0	0.02	0.57	1019	LARP1_HUMAN
ESYT2-N-ter	NP_055449.1	PPM1F	0	2|0	2	1	2	0|0|0|0|0|0|0|0|2|0|0|0|0|0|2|0|0|0|0|0|0|0|0|0|0|0|0|2|0|0|0|0|0|0|3|0|3|6|0|0|0|0|0|0|0|0|0|0|0|0	0.28	0.56	0.28	1.39	0.24	454	A8MX49_HUMAN
ESYT2-N-ter	NP_061967.3	NUDT4	0	2|0	2	1	2	0|0|0|0|0|0|0|0|0|0|0|0|0|0|0|0|0|0|0|0|0|0|0|0|0|2|0|0|0|0|0|0|0|0|0|0|0|0|2|0|0|0|0|0|0|0|0|0|0|0	0.46	0.93	0.46	6.25	0.19	180	NUD4B_HUMAN
ESYT2-N-ter	NP_000683.3	ALDH1B1	1	2|0	2	1	2	0|0|0|0|0|0|0|0|0|0|0|0|0|0|0|0|0|0|0|0|2|0|0|0|0|4|0|2|0|0|0|0|0|0|0|0|4|0|0|2|3|0|0|4|0|0|0|0|0|0	0.22	0.44	0.22	1.19	0.26	517	AL1B1_HUMAN
ESYT2-N-ter	NP_001185946.1	LRRC49	0	2|0	2	1	2	2|2|3|4|2|0|0|0|6|2|12|12|0|0|6|4|10|3|2|0|0|0|0|0|3|0|0|0|0|0|0|0|0|0|0|0|0|0|0|0|0|0|0|0|0|0|0|7|0|0	0	0	0	0.31	0.41	691	H0YNV5_HUMAN
ESYT2-N-ter	NP_005219.2	EGFR	0	2|0	2	1	2	0|0|0|0|0|0|0|0|0|0|0|0|0|0|0|0|0|0|0|0|0|0|0|0|2|0|0|0|0|0|0|0|0|0|0|0|0|0|0|0|0|0|0|0|0|0|0|0|0|0	0.48	0.97	0.48	10	0.17	1210	E9PFD7_HUMAN
ESYT2-N-ter	NP_001092885.1	POM121C	0	2|0	2	1	2	0|0|0|0|0|5|6|0|3|0|0|0|0|0|0|0|0|0|0|0|0|0|0|0|0|3|0|0|0|0|0|0|0|0|3|0|0|8|0|0|0|0|0|0|0|0|0|0|0|0	0.15	0.3	0.15	0.89	0.27	987	P121C_HUMAN
ESYT2-N-ter	NP_037397.2	VPS51	0	2|0	2	1	2	0|0|0|0|0|2|4|0|2|2|2|4|0|0|0|0|2|2|0|0|0|2|0|0|0|0|0|0|0|0|0|0|0|0|3|0|0|2|0|0|0|0|0|0|0|0|0|0|0|0	0.11	0.22	0.11	0.93	0.28	782	VPS51_HUMAN
ESYT2-N-ter	NP_057105.2	UBE2J1	0	2|0	2	1	2	0|0|0|0|0|2|2|0|0|0|0|0|0|0|0|0|0|0|0|0|0|0|0|0|0|0|0|0|0|0|0|0|0|0|0|0|0|0|0|0|0|0|0|0|0|0|0|0|0|0	0.46	0.93	0.46	6.25	0.19	318	UB2J1_HUMAN
ESYT2-N-ter	NP_127492.1	GTF2I	0	2|0	2	1	2	6|5|3|6|15|29|13|4|7|11|11|11|8|11|7|19|13|8|9|6|0|21|18|0|7|0|0|0|0|0|0|0|0|0|0|0|0|0|0|0|0|0|0|0|0|0|0|13|7|9	0	0	0	0.09	0.57	998	GTF2I_HUMAN
ESYT2-N-ter	NP_066944.1	EEF1B2	0	2|0	2	1	2	6|2|5|4|4|3|4|3|7|2|4|3|2|2|6|4|6|10|6|6|0|4|4|0|6|0|0|0|0|0|0|0|0|0|3|0|0|0|0|0|0|0|0|0|0|0|0|7|3|6	0	0	0	0.21	0.57	225	EF1B_HUMAN
ESYT2-N-ter	NP_115722.1	PDCD2L	0	2|0	2	1	2	0|0|0|0|0|0|0|0|0|0|0|0|0|0|0|0|0|0|0|2|0|0|0|0|0|0|0|0|0|0|0|0|0|0|0|0|0|0|0|0|0|0|0|0|0|0|0|0|0|0	0.48	0.97	0.48	10	0.17	358	PDD2L_HUMAN
ESYT2-N-ter	NP_612402.1	REEP6	0	2|0	2	1	2	0|0|0|0|0|0|0|0|0|0|0|0|0|0|0|0|0|0|0|0|0|0|0|0|0|0|0|0|0|0|0|0|0|0|0|0|0|0|0|0|0|0|0|0|0|0|0|0|0|0	0.49	0.97	0.49	10	0.12	184	REEP6_HUMAN
ESYT2-N-ter	NP_001185986.1	RPS17L	0	2|0	2	1	2	0|0|0|0|0|0|0|0|0|0|2|2|0|0|0|0|2|0|0|0|3|0|0|0|0|0|0|3|0|0|0|2|2|4|0|0|2|0|0|0|3|3|0|0|0|0|3|0|0|0	0.07	0.13	0.07	0.81	0.3	135	RS17_HUMAN
ESYT2-N-ter	NP_061899.2	TMCO1	0	2|0	2	1	2	0|0|0|0|0|0|0|0|0|0|0|0|0|0|0|0|0|0|0|0|0|0|0|0|0|0|0|0|0|0|0|0|0|0|0|0|0|0|0|0|0|0|0|0|0|0|0|0|0|0	0.49	0.97	0.49	10	0.12	239	J3KTQ7_HUMAN
ESYT2-N-ter	NP_009038.1	SSR3	0	2|0	2	1	2	0|0|0|0|0|0|0|0|0|0|0|0|0|0|0|0|0|0|0|0|0|0|0|0|0|0|0|0|0|0|0|0|0|0|0|0|0|0|0|0|0|0|0|0|0|0|0|0|0|0	0.49	0.97	0.49	10	0.12	185	C9J365_HUMAN
ESYT2-N-ter	NP_057223.1	CHCHD2	1	2|0	2	1	2	0|0|0|0|0|0|0|0|0|2|0|0|0|0|0|3|0|0|0|0|0|0|0|0|0|0|0|0|0|0|0|0|0|0|0|0|0|0|0|0|0|0|0|0|0|0|0|0|0|0	0.44	0.88	0.44	5	0.2	151	CHCH2_HUMAN
ESYT2-N-ter	NP_004516.2	LRP2	0	2|0	2	1	2	0|0|0|0|0|0|0|0|0|0|0|0|0|0|0|0|0|0|0|0|0|0|0|0|0|0|0|0|0|0|0|0|0|0|0|0|3|0|0|0|0|0|0|0|0|0|0|0|0|0	0.48	0.96	0.48	8.33	0.18	4655	LRP2_HUMAN
ESYT2-N-ter	NP_000994.1	RPLP1	0	2|0	2	1	2	0|0|0|2|0|0|0|0|5|0|3|4|0|0|7|2|3|3|0|5|2|2|2|0|4|2|2|3|0|2|2|2|2|2|7|2|2|4|0|0|2|2|2|0|0|3|3|3|2|0	0	0	0	0.32	0.41	114	RLA1_HUMAN
ESYT2-N-ter	NP_004548.3	NOTCH4	0	2|0	2	1	2	0|0|0|0|0|0|0|0|0|0|0|0|0|0|0|0|0|0|0|0|0|0|0|0|0|0|0|0|0|0|0|0|0|0|0|0|0|0|0|0|0|0|0|0|0|0|0|0|0|0	0.49	0.97	0.49	10	0.12	2003	NOTC4_HUMAN
ESYT2-N-ter	NP_076997.1	TMEM109	0	2|0	2	1	2	0|0|0|0|0|0|0|0|0|0|0|0|0|0|0|0|0|0|0|0|0|0|0|0|0|0|0|0|0|0|0|0|0|0|0|0|0|0|0|0|0|0|0|0|0|0|0|0|0|0	0.49	0.97	0.49	10	0.12	243	TM109_HUMAN
ESYT2-N-ter	NP_003601.1	RAE1	0	2|0	2	1	2	0|0|0|0|0|0|0|0|6|0|0|5|0|0|2|3|3|0|0|0|9|0|0|0|0|17|0|16|0|0|0|0|0|0|16|0|33|21|0|14|12|3|0|13|4|0|2|0|0|0	0	0	0	0.14	0.57	368	RAE1L_HUMAN
ESYT2-N-ter	NP_071732.1	RAB38	0	2|0	2	1	2	0|0|0|0|0|0|0|0|0|0|0|0|0|0|0|0|0|0|0|0|0|0|0|0|0|0|0|0|0|0|0|0|0|0|0|0|0|0|0|0|0|0|0|0|0|0|0|0|0|0	0.49	0.97	0.49	10	0.12	211	RAB38_HUMAN
ESYT2-N-ter	NP_112588.1	EMC6	0	2|0	2	1	2	0|0|0|0|0|0|0|0|0|0|0|0|0|0|0|0|0|0|0|0|0|0|0|0|0|0|0|0|0|0|0|0|0|0|0|0|0|0|0|0|0|0|0|0|0|0|0|0|0|0	0.49	0.97	0.49	10	0.12	110	EMC6_HUMAN
ESYT2-N-ter	NP_001185987.1	ARPIN-AP3S2	0	2|0	2	1	2	2|3|2|5|4|11|9|0|5|5|5|6|3|3|7|16|5|8|2|7|0|0|3|0|8|0|0|0|0|0|0|0|0|0|0|0|0|0|0|0|0|0|0|0|0|0|0|8|2|2	0	0	0	0.19	0.57	394	A0A0A6YYH1_HUMAN
ESYT2-N-ter	NP_004851.2	FXR2	0	2|0	2	1	2	0|0|0|2|0|5|3|0|3|0|4|4|0|0|3|0|2|4|3|0|0|0|0|0|3|0|0|0|0|0|0|0|0|0|2|0|0|3|0|0|0|2|0|0|2|0|0|0|0|0	0.01	0.02	0.01	0.56	0.34	673	FXR2_HUMAN
ESYT2-N-ter	NP_001104547.1	EZR	0	2|0	2	1	2	11|12|17|17|19|20|23|2|11|6|9|7|0|5|9|11|9|17|11|10|0|5|5|0|14|0|0|0|0|0|0|0|0|0|0|0|0|0|0|0|0|0|0|0|0|0|0|7|6|8	0	0	0	0.09	0.57	586	EZRI_HUMAN
ESYT2-N-ter	NP_002797.3	PSMC6	0	2|0	2	1	2	0|0|5|4|0|0|0|0|4|0|0|0|0|0|2|3|2|3|2|0|0|0|3|0|5|0|0|0|0|0|0|0|0|0|0|0|0|0|0|0|0|0|0|0|0|0|0|3|0|2	0.03	0.06	0.03	0.66	0.32	403	A0A087X2I1_HUMAN
ESYT2-N-ter	NP_001009999.1	KDM1A	0	2|0	2	1	2	3|3|4|8|6|0|0|0|5|7|9|12|2|0|8|6|6|10|2|5|0|3|7|0|7|2|0|3|0|0|0|0|0|0|7|0|5|5|0|0|0|0|0|0|0|0|0|10|2|4	0	0	0	0.17	0.57	876	KDM1A_HUMAN
ESYT2-N-ter	NP_064528.1	PNO1	0	0|2	2	1	2	0|0|0|0|0|0|0|0|2|0|0|0|0|0|0|0|0|0|0|0|0|0|0|0|0|0|0|0|0|0|0|0|0|0|2|0|2|3|0|0|0|0|0|0|2|0|0|0|0|0	0.35	0.69	0.35	2.27	0.23	252	PNO1_HUMAN
ESYT2-N-ter	NP_001035938.1	ACBD5	0	0|2	2	1	2	0|0|0|0|0|0|0|0|0|0|0|0|0|0|0|0|0|0|0|0|0|0|0|0|0|0|0|0|0|0|0|0|0|0|0|0|0|0|0|0|0|0|0|0|0|0|0|0|0|0	0.49	0.97	0.49	10	0.12	490	A0A7I2V347_HUMAN
ESYT2-N-ter	NP_057103.2	LUC7L2	0	0|2	2	1	2	0|0|0|0|0|0|0|0|6|0|3|4|0|0|4|0|4|4|0|2|7|0|0|2|6|2|0|0|0|2|0|0|0|2|2|0|3|0|2|5|4|3|5|5|0|0|2|0|0|0	0	0	0	0.32	0.41	392	LC7L2_HUMAN
ESYT2-N-ter	NP_008964.3	RER1	0	0|2	2	1	2	0|0|0|0|0|0|0|0|0|0|0|0|0|0|0|0|0|0|0|0|0|0|0|0|0|0|0|0|0|0|0|0|0|0|0|0|0|0|0|0|0|0|0|0|0|0|0|0|0|0	0.49	0.97	0.49	10	0.12	196	RER1_HUMAN
ESYT2-N-ter	NP_060506.5	ATG2B	0	0|2	2	1	2	27|25|21|17|23|73|61|12|29|24|31|29|8|12|28|21|25|29|22|19|0|14|24|0|30|0|0|0|0|0|0|0|0|0|0|0|0|0|0|0|0|0|0|0|0|0|0|21|26|18	0	0	0	0.04	0.57	2078	ATG2B_HUMAN
ESYT2-N-ter	NP_002731.4	PRKCI	0	0|2	2	1	2	0|0|0|0|0|0|0|0|3|0|2|0|0|0|4|0|2|0|0|0|0|0|0|0|3|0|0|0|0|0|0|0|0|0|2|0|0|0|0|0|0|0|0|0|0|0|0|0|0|0	0.29	0.58	0.29	1.56	0.24	596	KPCI_HUMAN
ESYT2-N-ter	NP_066272.1	PDLIM1	0	0|2	2	1	2	5|6|13|7|6|21|18|27|12|37|10|6|8|9|6|28|10|14|9|9|0|17|10|0|10|0|0|0|0|0|0|0|0|0|0|0|0|0|0|0|0|0|0|0|0|2|0|12|8|8	0	0	0	0.08	0.57	329	PDLI1_HUMAN
ESYT2-N-ter	NP_075384.3	KRI1	0	0|2	2	1	2	0|0|0|0|0|2|6|0|0|0|0|3|0|0|0|0|2|0|0|0|3|0|0|12|0|0|10|0|13|23|25|21|11|16|0|21|0|2|11|0|0|9|5|0|0|2|0|0|0|0	0	0	0	0.13	0.57	709	KRI1_HUMAN
ESYT2-N-ter	NP_653259.3	DOCK11	0	0|2	2	1	2	0|0|0|0|0|0|0|0|0|0|0|0|0|0|0|0|0|0|0|0|0|0|0|0|0|0|0|0|0|0|0|0|0|0|0|0|0|0|0|0|0|0|0|0|0|0|0|0|0|0	0.49	0.97	0.49	10	0.12	2073	DOC11_HUMAN
ESYT2-N-ter	NP_001011553.2	SEPTIN7	0	0|2	2	1	2	15|14|15|12|16|3|3|7|17|16|12|19|12|6|12|22|14|24|12|11|0|14|17|0|15|0|0|0|0|0|0|0|0|0|0|0|0|0|0|0|0|0|0|0|0|0|0|9|10|7	0	0	0	0.08	0.57	436	G3V1Q4_HUMAN
ESYT2-N-ter	NP_001091981.1	KIF2A	0	0|2	2	1	2	0|0|0|0|0|4|3|0|2|0|0|0|0|0|3|0|0|2|0|0|0|0|0|0|2|0|0|0|0|0|0|0|0|0|0|0|0|3|0|0|0|0|0|0|0|0|0|0|0|0	0.24	0.49	0.24	1.32	0.25	744	A0A6Q8PFA6_HUMAN
ESYT2-N-ter	NP_004059.2	AP2M1	0	0|2	2	1	2	3|0|4|3|3|0|0|0|3|3|6|5|0|0|7|0|5|0|4|0|0|0|0|0|4|0|0|0|0|0|0|0|0|0|0|0|0|0|0|0|0|0|0|0|2|0|0|0|2|0	0	0.01	0	0.46	0.36	435	E9PFW3_HUMAN
ESYT2-N-ter	NP_115811.2	MAP3K21	0	0|2	2	1	2	0|0|0|0|0|0|2|0|0|0|0|0|0|0|0|0|0|0|0|0|0|0|0|0|0|0|0|0|0|0|0|0|0|0|0|0|0|0|0|0|0|0|0|0|0|0|0|0|0|0	0.48	0.97	0.48	10	0.17	1036	M3K21_HUMAN
ESYT2-N-ter	NP_001096137.1	PSMA4	0	0|2	2	1	2	0|0|0|0|0|0|3|0|2|0|0|3|0|0|2|0|4|0|0|0|0|0|0|0|0|0|0|0|0|0|0|0|0|0|2|0|0|2|0|0|0|0|0|0|0|0|0|0|0|0	0.26	0.51	0.26	1.39	0.25	261	H0YLC2_HUMAN
ESYT2-N-ter	NP_000986.2	RPL34	0	0|2	2	1	2	2|2|0|0|4|0|0|0|2|0|2|0|0|0|2|0|2|4|0|5|2|5|4|0|5|3|0|0|0|2|2|0|0|0|2|2|3|0|2|7|4|3|4|8|6|3|3|2|0|0	0	0	0	0.28	0.43	117	RL34_HUMAN
ESYT2-N-ter	NP_005994.2	UQCRFS1	1	0|2	2	1	2	0|0|0|0|0|0|0|0|0|0|0|0|0|0|0|0|0|0|0|0|0|0|0|0|0|0|0|0|0|0|0|0|0|0|3|0|0|3|0|2|0|0|0|0|0|0|0|0|0|0	0.41	0.82	0.41	3.12	0.21	274	UCRI_HUMAN
ESYT2-N-ter	NP_443091.1	RFT1	0	0|2	2	1	2	0|0|0|0|0|0|0|0|0|0|0|0|0|0|0|0|0|0|0|0|0|0|0|0|0|0|0|0|0|0|0|0|0|0|0|0|0|0|0|0|0|0|0|0|0|0|0|0|0|0	0.49	0.97	0.49	10	0.12	541	B5MDE0_HUMAN
ESYT2-N-ter	NP_006507.2	SLC2A1	0	0|2	2	1	2	0|0|0|0|0|0|0|0|0|0|0|0|0|0|0|0|0|0|0|0|0|0|0|0|0|0|0|0|0|0|0|0|0|0|0|0|0|0|0|2|0|0|0|0|3|0|0|0|0|0	0.44	0.88	0.44	5	0.2	492	GTR1_HUMAN
ESYT2-N-ter	NP_004163.3	SLC1A3	0	0|2	2	1	2	0|0|0|0|0|0|0|0|0|0|2|0|0|0|0|0|0|0|0|0|0|0|0|0|0|0|0|0|0|0|0|0|0|0|0|0|0|0|0|0|0|0|0|0|0|0|0|0|0|0	0.48	0.97	0.48	10	0.17	542	A0A087WT87_HUMAN
ESYT2-N-ter	NP_005774.2	TXNDC9	0	0|2	2	1	2	2|4|3|2|0|6|5|0|3|5|5|4|0|0|4|5|0|2|2|3|0|5|2|0|4|0|0|0|0|0|0|0|0|0|0|0|0|0|0|0|0|0|0|0|0|0|0|0|3|2	0	0	0	0.35	0.4	226	G3XAJ4_HUMAN
ESYT2-N-ter	NP_001116849.1	PARK7	1	0|2	2	1	2	0|2|3|3|3|3|2|0|0|0|2|2|0|0|2|0|2|2|0|2|30|3|0|10|2|13|7|9|18|24|26|19|29|26|11|17|28|18|19|29|33|28|36|39|24|10|10|3|0|2	0	0	0	0.05	0.57	189	PARK7_HUMAN
ESYT2-N-ter	NP_055486.2	UBE3C	0	0|2	2	1	2	0|0|0|0|0|0|0|0|0|0|0|0|0|0|0|0|0|0|0|0|0|0|0|0|0|0|0|0|0|0|0|0|0|0|5|0|0|8|0|0|0|0|0|0|0|0|0|0|0|0	0.39	0.78	0.39	1.92	0.22	1083	UBE3C_HUMAN
ESYT2-N-ter	NP_689929.2	PATL1	0	0|2	2	1	2	0|0|0|0|0|2|4|0|0|0|2|0|0|0|4|0|2|0|0|0|3|0|0|0|0|0|0|6|0|0|0|0|0|0|2|0|5|3|0|0|0|0|0|0|0|0|0|0|0|0	0.07	0.14	0.07	0.76	0.3	770	PATL1_HUMAN
ESYT2-N-ter	NP_001121646.1	UGT8	0	0|2	2	1	2	0|0|0|0|0|0|0|0|0|0|0|0|0|0|0|0|0|0|0|0|0|0|0|0|0|0|0|0|0|0|0|0|0|0|0|0|0|0|0|0|0|0|0|0|0|0|0|0|0|0	0.49	0.97	0.49	10	0.12	541	CGT_HUMAN
ESYT2-N-ter	NP_003625.2	NIPSNAP1	1	0|2	2	1	2	0|0|0|0|0|0|0|0|0|0|0|0|0|0|0|0|0|0|0|0|0|0|0|0|0|0|0|0|0|0|0|0|0|0|0|0|0|0|0|0|0|0|0|0|0|0|0|0|0|0	0.49	0.97	0.49	10	0.12	284	NIPS1_HUMAN
ESYT2-N-ter	NP_003615.2	RANBP3	0	0|2	2	1	2	16|16|11|11|20|22|15|13|16|35|14|13|11|37|11|36|14|17|14|18|0|21|18|0|18|0|0|0|0|0|0|0|0|0|0|0|0|0|0|0|0|0|0|0|0|0|0|34|21|16	0	0	0	0.05	0.57	562	B7Z7F3_HUMAN
ESYT2-N-ter	NP_853556.2	RFC5	0	0|2	2	1	2	0|0|0|0|0|0|0|0|0|0|0|0|0|0|0|0|0|0|0|0|0|0|0|0|0|0|0|0|0|0|0|0|0|0|0|0|0|0|0|0|0|0|0|0|0|0|0|2|0|0	0.48	0.97	0.48	10	0.17	319	RFC5_HUMAN
ESYT2-N-ter	NP_064519.2	DPYSL5	0	0|2	2	1	2	11|6|11|7|14|0|0|7|8|16|10|8|4|6|5|16|10|12|5|10|0|5|14|0|15|0|0|0|0|0|0|0|0|0|0|0|0|0|0|0|0|0|0|0|0|0|0|12|12|9	0	0	0	0.11	0.57	564	DPYL5_HUMAN
ESYT2-N-ter	NP_001128471.1	FERMT2	0	0|2	2	1	2	0|0|0|0|0|7|4|0|0|0|0|0|0|0|0|0|0|0|0|0|0|0|0|0|0|0|0|0|0|0|0|0|0|0|0|0|0|0|0|0|0|0|0|0|0|0|0|0|0|0	0.4	0.8	0.4	2.27	0.21	687	FERM2_HUMAN
ESYT2-N-ter	NP_009096.2	SF3A2	0	0|2	2	1	2	3|5|7|8|3|0|0|0|3|2|6|8|0|2|7|8|7|12|4|12|0|3|5|0|13|0|0|0|0|3|3|2|2|0|0|0|0|0|0|0|0|0|0|0|0|0|0|4|4|7	0	0	0	0.18	0.57	464	SF3A2_HUMAN
ESYT2-N-ter	NP_663719.2	MAP4K4	0	0|2	2	1	2	5|0|2|0|0|7|0|0|6|0|8|5|0|0|7|0|7|0|0|0|5|0|0|0|2|0|0|3|0|0|0|0|0|0|12|0|0|5|0|0|0|0|0|0|0|0|0|0|0|0	0	0	0	0.34	0.4	1273	A0A0D9SEY1_HUMAN
ESYT2-N-ter	NP_001138238.1	DNAJC7	0	0|2	2	1	2	0|0|0|0|0|0|0|0|0|0|2|2|0|0|0|0|0|0|3|0|4|0|0|0|0|3|0|0|0|0|2|0|2|3|0|0|0|2|0|0|0|0|0|0|0|0|0|0|0|0	0.17	0.34	0.17	1.09	0.27	438	DNJC7_HUMAN
ESYT2-N-ter	NP_001295.2	CPD	0	0|2	2	1	2	0|0|0|0|0|0|0|0|0|0|0|0|0|0|0|0|0|0|0|0|0|0|0|0|0|0|0|0|0|0|0|0|0|0|0|0|0|0|0|0|0|0|0|0|0|0|0|0|0|0	0.49	0.97	0.49	10	0.12	1380	CBPD_HUMAN
ESYT2-N-ter	NP_001138933.1	YIF1B	0	0|2	2	1	2	0|0|0|0|0|0|0|0|0|0|0|0|0|0|0|0|0|0|0|0|0|0|0|0|0|0|0|0|0|0|0|0|0|0|0|0|0|0|0|0|0|0|0|0|0|0|0|0|0|0	0.49	0.97	0.49	10	0.12	297	YIF1B_HUMAN
ESYT2-N-ter	NP_060596.2	TMEM33	0	0|2	2	1	2	0|0|0|0|0|0|0|0|2|0|0|0|0|0|2|0|0|0|0|0|2|0|0|0|0|6|0|4|0|0|0|0|0|0|5|0|2|7|0|0|0|2|0|0|3|0|3|2|0|0	0.03	0.06	0.03	0.62	0.32	247	TMM33_HUMAN
ESYT2-N-ter	NP_073583.3	MTARC1	1	0|2	2	1	2	0|0|0|0|0|0|0|0|0|0|0|0|0|0|0|0|0|0|0|0|0|0|0|0|0|0|0|0|0|0|0|0|0|0|0|0|0|0|0|0|0|0|0|0|0|0|0|0|0|0	0.49	0.97	0.49	10	0.12	337	MARC1_HUMAN
ESYT2-N-ter	NP_689557.1	LSM12	0	0|2	2	1	2	4|2|2|2|4|0|0|0|7|0|6|8|0|0|6|4|8|3|3|4|0|0|0|0|5|0|0|0|0|0|2|0|0|0|2|0|2|0|2|3|0|0|2|0|2|0|0|0|4|3	0	0	0	0.28	0.43	195	LSM12_HUMAN
ESYT2-N-ter	NP_005473.1	PIGK	0	0|2	2	1	2	0|0|0|0|0|0|0|0|0|0|0|0|0|0|0|0|0|0|0|0|0|0|0|0|0|0|0|0|0|0|0|0|0|0|0|0|0|0|0|0|0|0|0|0|0|0|0|0|0|0	0.49	0.97	0.49	10	0.12	395	B1AK81_HUMAN
ESYT2-N-ter	NP_006597.2	RBBP9	0	0|2	2	1	2	0|0|0|0|0|0|0|0|0|0|0|0|0|0|0|0|0|0|0|0|0|0|0|0|0|0|0|0|0|0|0|0|0|0|0|0|0|0|0|0|0|0|0|0|0|0|0|0|0|0	0.49	0.97	0.49	10	0.12	186	RBBP9_HUMAN
ESYT2-N-ter	NP_705931.1	NUP50	0	0|2	2	1	2	15|11|15|9|13|14|17|6|9|19|17|21|10|6|9|16|17|19|13|14|0|8|13|0|20|0|0|0|0|0|0|0|0|0|0|0|0|0|0|0|0|0|0|0|0|0|0|14|13|10	0	0	0	0.07	0.57	440	NUP50_HUMAN
ESYT2-N-ter	NP_777280.1	IDH3B	1	0|2	2	1	2	0|0|0|0|0|0|0|0|0|0|0|0|0|0|0|0|0|2|0|0|0|0|0|0|0|3|0|4|0|0|0|0|0|0|5|0|8|7|0|0|0|0|0|3|0|0|0|0|0|0	0.1	0.2	0.1	0.78	0.29	383	A0A087WZN1_HUMAN
ESYT2-N-ter	NP_001165908.1	PEG10	0	0|2	2	1	2	0|0|0|0|0|0|0|0|0|0|0|0|0|0|0|0|0|0|0|0|3|0|0|0|0|0|0|0|0|2|2|3|4|2|2|0|0|0|0|0|0|2|0|0|0|0|0|0|0|0	0.22	0.44	0.22	1.25	0.26	784	B4DSP0_HUMAN
ESYT2-N-ter	NP_001110.2	ADD1	0	0|2	2	1	2	7|10|11|8|12|8|13|6|7|9|9|7|5|4|6|13|10|15|7|18|0|6|8|0|15|0|0|0|0|0|0|0|0|0|0|0|0|2|0|0|0|0|0|0|0|0|0|16|8|9	0	0	0	0.1	0.57	737	ADDA_HUMAN
ESYT2-N-ter	NP_849189.1	SFXN2	1	0|2	2	1	2	0|0|0|0|0|0|0|0|0|0|0|0|0|0|0|0|0|0|0|0|0|0|0|0|0|0|0|0|0|0|0|0|0|0|2|0|0|4|0|0|0|0|0|0|0|0|0|0|0|0	0.44	0.88	0.44	4.17	0.2	322	A0A0C4DGR6_HUMAN
ESYT2-N-ter	NP_001188407.1	EIF2D	0	0|2	2	1	2	0|0|0|0|0|0|0|0|0|0|0|0|0|0|0|0|0|0|0|0|0|0|0|0|0|0|0|0|0|0|0|0|0|0|0|0|3|0|0|0|0|0|0|0|0|0|0|0|0|0	0.48	0.96	0.48	8.33	0.18	460	EIF2D_HUMAN
ESYT2-N-ter	NP_001189398.1	NIPSNAP2	1	0|2	2	1	2	0|0|2|3|0|0|0|0|2|0|0|2|0|0|0|0|0|0|0|5|0|0|0|0|6|0|0|0|0|0|0|0|0|0|0|0|0|3|0|0|0|0|0|0|0|0|0|10|0|2	0.07	0.14	0.07	0.71	0.3	247	NIPS2_HUMAN
ESYT2-N-ter	NP_001229852.1	EIF3L	0	0|2	2	1	2	18|10|18|15|17|0|2|3|17|13|23|20|2|3|19|12|19|26|15|25|0|18|14|0|24|0|0|0|0|0|0|0|0|0|0|0|0|0|0|0|0|0|0|0|0|0|0|14|8|10	0	0	0	0.07	0.57	516	B0QY89_HUMAN
ESYT2-N-ter	NP_001247418.1	LSR	0	0|2	2	1	2	0|0|0|0|0|0|0|0|0|0|0|0|0|0|0|0|0|0|0|0|0|0|0|0|0|0|0|0|0|0|0|0|0|0|0|0|0|0|0|0|0|0|0|0|0|0|0|0|0|0	0.49	0.97	0.49	10	0.12	629	LSR_HUMAN
ESYT2-N-ter	NP_001248341.1	DCTN2	0	0|2	2	1	2	8|6|11|15|12|2|5|6|9|7|10|13|8|5|7|10|12|12|10|14|0|12|10|0|14|0|0|0|0|0|0|0|0|0|0|0|0|0|0|0|0|0|0|0|0|0|0|9|5|8	0	0	0	0.11	0.57	403	A8K8J9_HUMAN
ESYT2-N-ter	NP_060592.2	DARS2	1	0|2	2	1	2	0|0|0|0|0|0|0|0|0|0|0|0|0|0|0|0|0|0|0|0|2|0|0|0|0|0|0|0|0|0|0|0|0|0|9|0|7|10|0|4|2|0|0|2|0|0|0|0|0|0	0.07	0.14	0.07	0.69	0.3	645	A0A3B3IT01_HUMAN
ESYT2-N-ter	NP_060395.5	DENND4C	0	0|2	2	1	2	2|4|6|2|2|13|9|0|4|7|11|8|0|0|8|10|10|7|3|2|0|11|12|0|7|0|0|0|0|0|0|0|0|0|0|0|0|0|0|0|0|0|0|0|0|0|0|2|2|0	0	0	0	0.18	0.57	1909	DEN4C_HUMAN
ESYT2-N-ter	NP_005751.2	CEBPZ	0	0|2	2	1	2	0|0|0|0|0|0|0|0|0|0|0|0|0|0|0|0|0|0|0|0|0|0|0|0|0|0|0|0|0|0|0|0|0|0|3|0|0|4|0|0|0|0|0|0|0|0|0|0|0|0	0.43	0.86	0.43	3.57	0.2	1054	CEBPZ_HUMAN
ESYT2-N-ter	NP_003748.1	EIF3I	0	0|2	2	1	2	14|8|9|10|13|0|0|7|15|21|17|20|11|15|17|16|18|20|9|15|3|19|19|0|15|0|0|0|0|0|0|0|0|0|0|0|0|3|0|3|4|0|0|0|0|3|2|12|4|9	0	0	0	0.07	0.57	325	EIF3I_HUMAN
ESYT2-N-ter	NP_000967.1	RPL12	0	0|2	2	1	2	3|4|3|6|3|0|0|2|6|5|4|7|2|3|7|3|4|6|4|7|5|5|4|6|3|9|2|5|4|4|4|4|5|11|5|6|9|6|6|5|6|5|7|7|11|6|5|4|2|0	0	0	0	0.15	0.57	165	RL12_HUMAN
ESYT2-N-ter	NP_004716.1	BUB3	0	0|2	2	1	2	6|6|4|4|7|0|0|4|10|6|9|10|0|7|8|7|10|8|3|8|7|6|8|0|10|3|0|3|2|4|3|2|4|3|2|0|5|0|3|11|7|5|3|7|3|2|2|8|9|5	0	0	0	0.13	0.57	328	BUB3_HUMAN
ESYT2-N-ter	NP_004166.1	SNRPD3	0	0|2	2	1	2	3|0|0|3|2|3|2|0|3|0|2|2|0|0|4|0|2|3|0|3|2|0|0|0|2|2|0|2|0|0|0|0|0|0|4|0|0|4|0|0|0|0|0|0|0|0|0|12|0|0	0	0	0	0.42	0.38	126	SMD3_HUMAN
ESYT2-N-ter	NP_005142.1	USP14	0	0|2	2	1	2	0|0|0|0|0|8|8|0|4|0|7|6|0|0|3|0|6|0|0|2|0|0|3|0|2|0|0|0|0|0|0|0|0|0|0|0|0|0|0|0|0|0|0|0|0|0|0|0|0|0	0.01	0.02	0.01	0.51	0.34	494	UBP14_HUMAN
ESYT2-N-ter	NP_003950.1	HIP1R	0	0|2	2	1	2	0|0|0|0|0|0|0|0|0|0|0|0|0|0|0|0|0|4|0|0|2|0|0|0|0|0|0|0|0|0|0|0|0|0|0|0|0|0|0|0|0|0|0|0|0|0|0|0|0|0	0.44	0.88	0.44	4.17	0.2	1068	HIP1R_HUMAN
ESYT2-N-ter	NP_005430.1	MLF2	0	0|2	2	1	2	0|0|0|0|0|0|0|0|0|0|0|0|0|0|0|0|0|0|0|0|0|0|0|0|0|2|0|2|0|0|0|0|0|0|4|0|2|4|0|0|0|0|3|0|0|2|0|0|0|0	0.25	0.49	0.25	1.32	0.25	248	MLF2_HUMAN
ESYT2-N-ter	NP_005662.1	UBXN8	0	0|2	2	1	2	0|0|0|0|0|0|0|0|0|0|0|0|0|0|0|0|0|0|0|0|0|0|0|0|0|0|0|0|0|0|0|0|0|0|0|0|0|0|0|0|0|0|0|0|0|0|0|0|0|0	0.49	0.97	0.49	10	0.12	270	UBXN8_HUMAN
ESYT2-N-ter	NP_005794.1	FLOT1	0	0|2	2	1	2	0|0|0|0|0|0|0|0|0|0|0|0|0|0|0|0|0|0|0|0|0|0|0|0|0|0|0|0|0|0|0|0|0|0|2|0|0|6|0|0|0|0|0|0|0|0|0|0|0|0	0.43	0.86	0.43	3.12	0.2	427	FLOT1_HUMAN
ESYT2-N-ter	NP_005733.1	PDIA6	0	0|2	2	1	2	0|0|0|0|0|0|0|0|0|0|0|0|0|0|0|0|0|0|0|0|4|0|0|0|0|4|4|0|3|0|3|3|3|3|0|2|6|0|3|4|6|3|6|4|10|2|6|2|0|0	0	0	0	0.31	0.42	440	PDIA6_HUMAN
ESYT2-N-ter	NP_001002033.1	JPT1	0	0|2	2	1	2	3|3|5|3|5|6|8|2|3|0|5|4|3|0|3|5|3|5|3|5|0|4|3|0|6|0|0|0|0|0|0|0|0|0|0|0|0|0|0|0|0|0|0|0|0|0|0|3|5|3	0	0	0	0.26	0.45	108	JUPI1_HUMAN
ESYT2-N-ter	NP_006467.4	ATP5MG	1	0|2	2	1	2	0|0|0|0|0|0|0|0|0|0|0|0|0|0|0|0|0|2|0|0|0|0|0|0|0|0|0|0|0|0|0|0|0|0|3|0|0|3|0|0|0|0|0|0|0|0|0|0|0|0	0.41	0.82	0.41	3.12	0.21	103	ATP5L_HUMAN
ESYT2-N-ter	NP_005054.3	SCD	0	0|2	2	1	2	0|0|0|0|0|0|0|0|0|0|0|0|0|0|0|0|0|0|0|0|0|0|0|0|0|0|0|0|0|0|0|0|0|0|0|0|0|0|0|0|0|0|0|0|0|0|0|0|0|0	0.49	0.97	0.49	10	0.12	359	SCD_HUMAN
ESYT2-N-ter	NP_036558.3	SF3B3	0	0|2	2	1	2	14|12|15|14|18|0|2|11|27|43|28|28|14|7|27|22|25|17|9|23|0|16|11|0|27|0|0|0|0|2|2|0|0|2|2|0|0|0|0|0|3|3|2|0|0|3|3|43|17|18	0	0	0	0.05	0.57	1217	SF3B3_HUMAN
ESYT2-N-ter	NP_004870.3	EI24	0	0|2	2	1	2	0|0|0|0|0|0|0|0|0|0|0|0|0|0|0|0|0|0|0|0|0|0|0|0|0|0|0|0|0|0|0|0|0|0|0|0|0|0|0|0|0|0|0|0|0|0|0|0|0|0	0.49	0.97	0.49	10	0.12	340	B7ZB74_HUMAN
ESYT2-N-ter	NP_112556.2	HNRNPAB	0	0|2	2	1	2	2|0|2|2|2|0|0|2|8|0|4|3|2|0|8|0|3|9|0|5|4|2|2|0|5|3|0|2|2|2|2|0|3|4|0|2|0|2|2|4|2|2|2|3|4|5|4|2|0|0	0	0	0	0.26	0.57	332	ROAA_HUMAN
ESYT2-N-ter	NP_009090.2	SLMAP	0	0|2	2	1	2	0|0|0|0|2|0|0|0|0|0|0|0|0|0|0|0|0|5|0|0|0|0|0|0|0|0|0|0|0|0|0|0|0|0|0|0|0|0|0|0|0|0|0|0|0|0|0|0|0|0	0.44	0.87	0.44	3.57	0.2	811	A0A590UJK3_HUMAN
ESYT2-N-ter	NP_056106.1	DNAJC16	0	0|2	2	1	2	0|0|0|0|0|0|0|0|0|0|0|0|0|0|0|0|0|0|0|0|0|0|0|0|0|0|0|0|0|0|0|0|0|0|0|0|0|0|0|0|0|0|0|0|0|0|0|0|0|0	0.49	0.97	0.49	10	0.12	782	Q5TDG9_HUMAN
ESYT2-N-ter	NP_001012321.1	RPSA	0	0|2	2	1	2	0|0|0|0|0|0|0|0|0|0|0|0|0|0|0|0|2|2|0|0|11|0|0|3|0|6|4|6|6|9|7|4|5|10|4|6|7|5|5|10|6|9|8|8|6|7|7|0|0|0	0	0	0	0.16	0.57	295	A0A0C4DG17_HUMAN
ESYT2-N-ter	NP_009057.1	VCP	0	0|2	2	1	2	3|3|3|4|5|4|0|0|4|3|6|8|0|0|8|6|7|2|2|3|0|2|0|0|4|0|0|0|0|0|0|0|0|0|0|0|0|0|0|0|0|0|0|0|0|0|0|3|2|0	0	0	0	0.3	0.42	806	TERA_HUMAN
ESYT2-N-ter	NP_061903.2	DHX29	0	0|2	2	1	2	9|8|12|12|6|29|24|3|8|10|11|6|2|2|11|13|6|13|4|4|0|4|3|0|8|0|0|0|0|0|0|0|0|0|2|0|0|2|0|0|0|0|0|0|0|0|0|8|10|7	0	0	0	0.11	0.57	1369	DHX29_HUMAN
ESYT2-N-ter	NP_001002019.1	PUS1	1	0|2	2	1	2	0|0|0|0|0|0|0|0|0|0|0|0|0|0|0|0|0|0|0|0|0|0|0|0|0|0|0|0|0|0|0|0|0|0|2|0|0|0|0|0|0|0|0|0|0|0|0|0|0|0	0.48	0.97	0.48	10	0.17	399	TRUA_HUMAN
ESYT2-N-ter	NP_003477.4	SLC7A5	0	0|2	2	1	2	0|0|0|0|0|0|0|0|0|0|0|0|0|0|0|0|0|0|0|0|0|0|0|0|0|0|0|0|0|0|0|0|0|0|0|0|0|0|0|0|0|0|0|0|0|0|0|0|0|0	0.49	0.97	0.49	10	0.12	507	A0A0C4DGL4_HUMAN
ESYT2-N-ter	NP_055140.1	CORO1C	0	0|2	2	1	2	5|16|10|12|9|5|8|0|11|9|11|14|4|8|7|6|11|10|10|13|0|2|11|0|13|0|0|0|0|0|0|0|0|0|0|0|0|0|0|0|0|0|0|0|0|44|0|25|4|4	0	0	0	0.09	0.57	474	B4E3S0_HUMAN
ESYT2-N-ter	NP_057123.1	RTRAF	0	0|2	2	1	2	4|0|4|3|3|0|0|0|2|0|4|3|0|0|4|5|3|4|4|3|6|0|0|2|3|0|2|4|3|0|3|5|4|2|5|2|0|3|3|3|2|2|4|0|4|0|3|4|7|2	0	0	0	0.25	0.57	244	RTRAF_HUMAN
ESYT2-N-ter	NP_055205.2	SND1	1	0|2	2	1	2	4|3|3|7|0|22|23|0|3|8|5|5|0|2|3|7|2|3|0|0|0|0|3|0|5|0|0|0|0|0|0|0|0|0|0|0|0|0|0|0|0|0|0|0|0|0|0|5|5|2	0	0	0	0.21	0.57	910	SND1_HUMAN
ESYT2-N-ter	NP_055217.2	UQCRQ	1	0|2	2	1	2	0|0|0|0|0|0|0|0|0|0|0|0|0|0|0|0|0|0|0|0|0|0|0|0|0|0|0|0|0|0|0|0|0|0|0|0|0|0|0|0|0|0|0|0|0|0|0|0|0|0	0.49	0.97	0.49	10	0.12	82	QCR8_HUMAN
ESYT2-N-ter	NP_149124.3	CNP	0	0|2	2	1	2	0|0|0|0|0|0|0|0|0|0|0|0|0|0|0|0|0|0|0|0|0|0|0|0|0|0|0|0|0|0|0|0|0|0|0|0|4|0|0|0|0|0|0|0|0|0|0|0|0|0	0.47	0.95	0.47	6.25	0.18	421	CN37_HUMAN
ESYT2-N-ter	NP_891553.2	KLC1	0	0|2	2	1	2	14|16|20|20|24|24|23|6|19|21|21|26|6|8|16|32|25|31|20|21|0|20|24|0|24|0|0|0|0|0|0|0|0|0|0|0|0|0|0|0|0|0|0|0|0|0|0|10|17|16	0	0	0	0.05	0.57	573	KLC1_HUMAN
ESYT2-N-ter	NP_114427.1	SPNS1	0	0|2	2	1	2	0|0|0|0|0|0|0|0|0|0|0|0|0|0|0|0|0|0|0|0|0|0|0|0|0|0|0|0|0|0|0|0|0|0|0|0|0|0|0|0|0|0|0|0|0|0|0|0|0|0	0.49	0.97	0.49	10	0.12	528	H3BMF4_HUMAN
ESYT2-N-ter	NP_002129.2	HNRNPD	0	0|2	2	1	2	0|0|4|0|3|4|6|0|6|2|8|7|0|0|7|2|5|10|0|3|2|0|0|0|2|4|0|0|0|0|0|0|0|0|5|0|3|4|0|2|0|0|0|0|5|5|2|3|0|0	0	0	0	0.24	0.57	306	HNRPD_HUMAN
ESYT2-N-ter	NP_079185.2	ATAT1	0	0|2	2	1	2	0|0|0|0|0|0|0|0|0|0|0|0|0|0|0|0|0|0|0|0|0|0|0|0|0|0|0|0|0|0|0|0|0|0|0|0|0|0|0|0|0|0|0|0|0|0|0|0|0|0	0.49	0.97	0.49	10	0.12	333	ATAT_HUMAN
ESYT2-N-ter	NP_001074248.1	MYO1C	0	0|2	2	1	2	0|0|0|0|0|0|0|0|0|0|0|0|0|0|2|0|0|0|0|0|0|0|0|0|0|0|0|0|0|0|0|0|0|0|0|0|0|0|0|0|0|2|0|0|0|12|0|0|0|0	0.38	0.76	0.38	1.56	0.22	1063	MYO1C_HUMAN
ESYT2-N-ter	NP_663722.1	APBB1	0	0|2	2	1	2	2|0|0|0|0|7|8|0|3|0|2|2|0|0|2|0|2|2|0|0|0|0|2|0|2|0|0|0|0|0|0|0|0|0|0|0|0|0|0|0|0|0|0|0|0|0|0|0|0|0	0.07	0.13	0.07	0.74	0.3	708	APBB1_HUMAN
ESYT2-N-ter	NP_742017.1	POM121	0	0|2	2	1	2	0|0|0|0|0|0|0|0|0|0|0|0|0|0|0|0|0|0|0|0|0|0|0|0|0|0|0|0|0|0|0|0|0|0|0|0|0|0|0|0|0|0|0|0|0|0|0|0|0|0	0.49	0.97	0.49	10	0.12	984	P121A_HUMAN
ESYT2-N-ter	NP_002503.1	NME2	0	0|2	2	1	2	0|0|0|0|0|0|0|0|0|0|0|0|0|0|0|6|0|0|0|0|0|0|0|0|0|0|0|0|0|0|0|0|0|0|0|0|0|0|0|0|0|0|0|0|0|0|0|0|0|0	0.45	0.91	0.45	4.17	0.19	152	F6XY72_HUMAN
ESYT2-N-ter	NP_110426.4	YIPF5	0	0|2	2	1	2	0|0|0|0|0|0|0|0|0|0|0|0|0|0|0|0|0|0|0|0|0|0|0|0|0|0|0|0|0|0|0|0|0|0|0|0|0|0|0|0|0|0|0|0|0|0|0|0|0|0	0.49	0.97	0.49	10	0.12	257	YIPF5_HUMAN
ESYT2-N-ter	NP_001245200.1	MLH1	0	0|2	2	1	2	3|6|6|5|6|6|6|0|8|3|9|8|0|3|6|7|9|5|8|7|0|5|2|0|9|0|0|0|0|0|0|0|0|0|2|0|2|2|0|0|0|0|0|0|0|0|0|5|3|3	0	0	0	0.18	0.57	687	MLH1_HUMAN
ESYT2-N-ter	NP_001252541.1	CNOT1	0	0|2	2	1	2	12|7|12|11|14|11|6|0|14|7|10|12|0|0|10|10|10|16|9|19|0|16|8|0|11|0|0|0|0|0|0|0|0|0|9|0|2|7|0|0|0|0|0|0|0|0|0|12|7|10	0	0	0	0.09	0.57	2371	CNOT1_HUMAN
ESYT2-N-ter	NP_001036194.1	FGR	0	0|2	2	1	2	0|0|0|0|0|0|0|0|0|0|0|0|0|0|0|0|0|0|0|0|0|0|0|0|0|2|0|0|0|0|0|0|0|0|0|0|0|0|0|0|0|0|0|0|0|0|0|0|0|0	0.48	0.97	0.48	10	0.17	529	FGR_HUMAN
ESYT2-N-ter	NP_002783.1	PSMA7	0	0|2	2	1	2	2|2|0|2|0|0|0|0|4|0|0|3|0|0|2|0|2|0|0|0|0|0|0|0|0|0|0|0|0|0|0|0|0|0|0|0|0|0|0|0|0|3|0|0|0|0|0|0|0|0	0.22	0.44	0.22	1.25	0.26	248	PSA7_HUMAN
ESYT2-N-ter	NP_062552.2	MEPCE	0	0|2	2	1	2	0|5|4|4|2|0|5|0|5|5|2|0|0|0|8|6|2|5|2|5|0|7|5|0|7|0|0|0|0|0|0|0|0|0|0|0|0|0|0|0|0|0|0|0|0|0|0|4|3|0	0	0	0	0.29	0.43	689	MEPCE_HUMAN
ESYT2-N-ter	NP_003580.1	CUL4A	0	0|2	2	1	2	0|0|0|2|0|0|0|0|3|0|0|0|0|0|3|0|0|0|0|0|0|0|0|0|0|2|0|2|0|0|0|0|0|0|6|0|2|7|0|0|0|0|0|0|0|0|0|0|0|0	0.15	0.3	0.15	0.93	0.27	659	A0A0A0MR50_HUMAN
ESYT2-N-ter	NP_055680.3	NCAPD2	0	0|2	2	1	2	2|0|3|2|0|4|6|0|0|0|4|3|0|0|0|0|2|0|0|0|0|0|0|0|0|0|0|0|0|0|0|0|0|0|3|0|0|3|0|0|0|0|0|0|0|0|0|0|0|2	0.06	0.11	0.06	0.74	0.3	1401	CND1_HUMAN
ESYT2-N-ter	NP_036256.2	CHORDC1	0	0|2	2	1	2	0|0|2|4|0|3|3|0|0|0|0|0|0|0|0|0|2|3|2|0|0|0|0|0|0|0|0|0|2|2|0|2|0|0|0|0|0|0|2|4|2|2|0|3|0|0|0|0|0|0	0.02	0.05	0.02	0.66	0.33	332	CHRD1_HUMAN
ESYT2-N-ter	NP_005006.3	OXA1L	1	0|2	2	1	2	0|0|0|0|0|0|0|0|0|0|0|0|0|0|0|0|0|0|0|0|0|0|0|0|0|0|0|2|0|0|0|0|0|0|0|0|0|0|0|0|0|0|0|0|0|0|0|0|0|0	0.48	0.97	0.48	10	0.17	495	A0A087X0L7_HUMAN
ESYT2-N-ter	NP_073581.2	RUSF1	0	0|2	2	1	2	0|0|0|0|0|0|0|0|0|0|0|0|0|0|0|0|0|0|0|0|0|0|0|0|0|0|0|0|0|0|0|0|0|0|0|0|0|0|0|0|0|0|0|0|0|0|0|0|0|0	0.49	0.97	0.49	10	0.12	468	RUSF1_HUMAN
ESYT2-N-ter	NP_004640.3	GATD3	0	0|2	2	1	2	0|0|0|0|2|0|0|0|0|0|0|0|0|0|0|0|0|0|0|0|3|0|0|0|0|2|0|0|0|0|0|0|0|0|0|0|0|0|0|2|2|2|0|2|2|0|4|0|0|0	0.2	0.39	0.2	1.19	0.26	268	GAL3B_HUMAN
ESYT2-N-ter	NP_852664.1	PIK3R1	0	0|2	2	1	2	0|0|0|0|0|0|0|0|0|0|0|0|0|0|0|0|0|0|0|0|0|0|0|0|0|0|0|0|0|0|0|0|0|0|0|0|0|0|0|0|0|0|0|0|0|0|0|0|0|0	0.49	0.97	0.49	10	0.12	724	P85A_HUMAN
ESYT2-N-ter	NP_000989.1	RPL37A	0	0|2	2	1	2	0|0|0|0|0|0|0|0|5|0|0|0|0|0|4|0|0|3|0|0|0|0|0|2|0|4|0|3|0|0|0|0|2|2|13|0|4|12|0|0|0|0|2|2|3|0|0|0|0|0	0	0	0	0.41	0.37	92	C9J4Z3_HUMAN
ESYT2-N-ter	NP_060937.1	USE1	0	0|2	2	1	2	0|0|0|0|0|0|0|0|0|0|0|0|0|0|0|0|0|0|0|0|0|0|0|0|0|0|0|0|0|0|0|0|0|0|0|0|0|0|0|0|0|0|0|0|0|0|0|0|0|0	0.49	0.97	0.49	10	0.12	259	USE1_HUMAN
ESYT2-N-ter	NP_057329.2	HSD17B11	0	0|2	2	1	2	0|0|0|0|0|0|0|0|0|0|0|0|0|0|0|0|0|0|0|0|0|0|0|0|0|0|0|0|0|0|0|0|0|0|0|0|0|0|0|0|0|0|0|0|0|0|0|0|0|0	0.49	0.97	0.49	10	0.12	300	DHB11_HUMAN
ESYT2-N-ter	NP_001077083.1	EARS2	1	0|2	2	1	2	0|0|0|0|0|0|0|0|0|0|0|0|0|0|0|0|0|0|0|0|0|0|0|0|0|0|0|3|0|0|0|0|0|0|3|0|11|5|0|0|0|0|0|0|0|0|0|0|0|0	0.28	0.55	0.28	1.14	0.24	523	SYEM_HUMAN
ESYT2-N-ter	NP_055952.2	EFR3A	0	0|2	2	1	2	0|0|0|0|0|0|0|0|0|0|0|0|0|0|0|0|0|0|0|0|0|0|0|0|0|0|0|0|0|0|0|0|0|0|0|0|0|0|0|0|0|0|0|0|0|0|0|0|0|0	0.49	0.97	0.49	10	0.12	821	EFR3A_HUMAN
ESYT2-N-ter	NP_004506.2	ILF2	0	0|2	2	1	2	4|2|7|8|7|0|0|0|9|9|9|8|0|3|10|15|11|7|7|13|4|7|6|0|18|4|0|0|0|0|0|0|0|2|7|0|7|4|2|0|0|3|0|3|0|3|6|10|2|4	0	0	0	0.12	0.57	390	B4DY09_HUMAN
ESYT2-N-ter	NP_003038.2	SLC9A1	0	0|2	2	1	2	0|0|0|0|0|0|0|0|0|0|0|0|0|0|0|0|0|0|0|0|0|0|0|0|0|0|0|0|0|0|0|0|0|0|0|0|0|0|0|0|0|0|0|0|0|0|0|0|0|0	0.49	0.97	0.49	10	0.12	815	SL9A1_HUMAN
ESYT2-N-ter	NP_001186738.1	INTS7	0	0|2	2	1	2	0|0|0|0|0|0|0|0|0|0|0|0|0|0|0|0|2|0|0|0|2|0|0|0|0|0|0|2|0|0|0|0|0|0|4|0|0|0|0|0|0|0|0|0|0|0|0|0|0|0	0.37	0.74	0.37	2.5	0.22	913	INT7_HUMAN
ESYT2-N-ter	NP_001600.1	ACADSB	1	0|2	2	1	2	0|0|0|0|0|0|0|0|0|0|0|0|0|0|0|0|0|0|0|0|2|0|0|0|0|3|0|2|0|0|0|0|0|0|8|0|6|8|0|0|0|0|0|0|0|0|0|0|0|0	0.15	0.29	0.15	0.86	0.27	432	ACDSB_HUMAN
ESYT2-N-ter	NP_036585.1	TBL2	0	0|2	2	1	2	0|0|0|0|0|0|0|0|0|0|0|0|0|0|0|0|0|0|0|0|0|0|0|0|0|0|0|0|0|0|0|0|0|0|0|0|0|0|0|0|0|0|0|0|0|0|0|0|0|0	0.49	0.97	0.49	10	0.12	447	Q96E41_HUMAN
ESYT2-N-ter	NP_060352.1	CLN6	0	0|2	2	1	2	0|0|0|0|0|0|0|0|0|0|0|0|0|0|0|0|0|0|0|0|0|0|0|0|0|2|0|0|0|0|0|0|0|0|0|0|0|4|0|0|0|0|0|0|2|0|0|0|0|0	0.41	0.82	0.41	3.12	0.21	311	A0A0S2Z5D0_HUMAN
ESYT2-N-ter	NP_001020.2	RPS26	0	0|2	2	1	2	7|4|5|4|3|0|0|3|3|5|10|6|0|2|5|3|9|4|2|5|6|10|8|3|4|10|0|8|10|4|4|4|0|10|5|3|3|5|7|7|6|9|5|7|5|9|6|0|0|0	0	0	0	0.14	0.57	115	RS26_HUMAN
ESYT2-N-ter	NP_005900.2	MAP1B	0	0|2	2	1	2	52|54|69|69|68|59|58|38|50|73|64|62|33|44|65|72|66|107|53|92|0|80|90|0|100|0|0|0|0|0|0|0|0|0|0|0|0|0|0|0|0|0|0|0|0|0|0|88|40|76	0	0	0	0.01	0.57	2468	MAP1B_HUMAN
ESYT2-N-ter	NP_064547.2	DHX33	0	0|2	2	1	2	0|0|0|0|0|0|0|0|0|0|0|0|0|0|0|0|0|0|0|0|0|0|0|0|0|0|0|0|0|0|0|0|0|0|3|0|0|0|0|0|0|0|0|0|0|0|0|3|0|0	0.44	0.87	0.44	4.17	0.2	707	Q05BE5_HUMAN
ESYT2-N-ter	NP_003394.1	YY1	0	0|2	2	1	2	0|0|0|0|0|0|0|0|0|0|0|0|0|0|2|0|0|0|0|0|0|0|0|0|0|0|0|2|0|0|0|0|0|3|3|0|0|2|0|0|0|0|0|0|0|0|0|0|0|0	0.34	0.68	0.34	2.08	0.23	414	TYY1_HUMAN
ESYT2-N-ter	NP_061184.1	COG1	0	0|2	2	1	2	0|0|0|0|0|4|6|0|0|0|0|0|0|0|0|3|0|0|0|0|0|2|0|0|0|0|0|0|0|0|0|0|0|0|0|0|0|0|0|0|0|0|0|0|0|0|0|0|0|0	0.34	0.68	0.34	1.67	0.23	980	COG1_HUMAN
ESYT2-N-ter	NP_060110.4	CARMIL1	0	0|2	2	1	2	2|0|3|0|2|4|11|0|0|0|0|0|0|2|0|2|0|0|2|0|0|2|0|0|4|0|0|0|0|0|0|0|0|0|0|0|0|0|0|0|0|0|0|0|0|0|0|0|0|0	0.08	0.15	0.08	0.74	0.3	1371	CARL1_HUMAN
ESYT2-N-ter	NP_478061.1	YBEY	1	0|2	2	1	2	0|0|0|0|0|0|0|0|0|0|0|0|0|0|0|0|0|0|0|0|0|0|0|0|0|0|0|0|0|0|0|0|0|0|0|0|0|0|0|0|0|0|0|0|0|0|0|0|0|0	0.49	0.97	0.49	10	0.12	167	YBEY_HUMAN
ESYT2-N-ter	NP_001033073.1	SLC38A10	0	0|2	2	1	2	0|0|0|0|0|0|0|0|0|0|0|0|0|0|0|0|0|0|0|0|0|0|0|0|0|0|0|0|0|0|0|0|0|0|0|0|0|0|0|0|0|0|0|0|0|0|0|0|0|0	0.49	0.97	0.49	10	0.12	1119	S38AA_HUMAN
ESYT2-N-ter	NP_001681.2	ATP6V1A	0	0|2	2	1	2	5|0|3|2|3|6|6|2|2|7|6|3|3|0|3|7|3|3|2|5|0|5|6|0|10|0|0|0|0|0|0|0|0|0|0|0|0|0|0|0|0|0|0|0|0|0|0|6|4|6	0	0	0	0.23	0.57	617	VATA_HUMAN
ESYT2-N-ter	NP_009034.2	NDUFV1	1	0|2	2	1	2	0|0|0|0|0|0|0|0|0|0|0|0|0|0|0|0|0|0|0|0|0|0|0|0|0|0|0|0|0|0|0|0|0|0|0|0|0|0|0|0|0|0|0|0|0|0|0|0|0|0	0.49	0.97	0.49	10	0.12	464	B4DE93_HUMAN
ESYT2-N-ter	NP_006545.1	MTX2	1	0|2	2	1	2	0|0|0|0|0|0|0|0|0|0|0|0|0|0|0|0|0|0|0|0|0|0|0|0|0|0|0|0|0|0|0|0|0|0|0|0|0|0|0|0|0|0|0|0|0|0|0|0|0|0	0.49	0.97	0.49	10	0.12	263	MTX2_HUMAN
ESYT2-N-ter	NP_001035546.1	RHBDD2	0	0|2	2	1	2	0|0|0|0|0|0|0|0|0|0|0|0|0|0|0|0|0|0|0|0|0|0|0|0|0|0|0|0|0|0|0|0|0|0|0|0|0|0|0|0|0|0|0|0|0|0|0|0|0|0	0.49	0.97	0.49	10	0.12	364	RHBD2_HUMAN
ESYT2-N-ter	NP_001229696.1	MTHFD1L	1	0|2	2	1	2	0|0|0|0|0|0|0|0|4|0|0|3|0|0|3|0|0|0|0|0|5|0|0|0|0|8|0|14|0|3|2|0|0|0|24|0|10|28|0|5|7|0|0|3|0|0|0|0|0|0	0	0	0	0.21	0.57	979	A0A087WVM4_HUMAN
ESYT2-N-ter	NP_001070908.1	BCLAF1	0	0|2	2	1	2	14|25|29|30|31|51|48|22|15|38|21|25|30|19|9|37|16|33|25|31|28|45|37|6|38|14|6|10|7|19|33|32|26|11|0|21|17|2|23|0|0|6|0|2|5|6|2|30|28|54	0	0	0	0.03	0.57	869	E9PK91_HUMAN
ESYT2-N-ter	NP_060365.7	DDX27	0	0|2	2	1	2	0|0|0|0|0|0|2|0|0|0|0|0|0|0|0|0|0|0|0|0|0|0|0|0|0|0|0|0|0|0|0|0|0|0|0|0|0|0|0|0|0|0|0|0|0|0|0|0|0|0	0.48	0.97	0.48	10	0.17	796	B7Z6D5_HUMAN
ESYT2-N-ter	NP_006246.2	PRKCH	0	0|2	2	1	2	0|0|0|0|0|0|0|0|0|0|0|0|0|0|0|0|0|0|0|0|0|0|0|0|0|0|0|0|0|0|0|0|0|0|0|0|0|0|0|0|0|0|0|0|0|0|0|0|0|0	0.49	0.97	0.49	10	0.12	683	KPCL_HUMAN
ESYT2-N-ter	NP_056163.1	TMEM131	0	0|2	2	1	2	0|0|0|0|0|0|0|0|0|0|0|0|0|0|0|0|0|0|0|0|0|0|0|0|0|0|0|0|0|0|0|0|0|0|0|0|0|0|0|0|0|0|0|0|0|0|0|0|0|0	0.49	0.97	0.49	10	0.12	1883	TM131_HUMAN
ESYT2-N-ter	NP_620307.1	DIABLO	1	0|2	2	1	2	2|3|5|2|3|0|0|0|4|3|3|5|3|0|4|2|4|2|2|0|0|3|0|0|3|0|0|0|0|0|0|0|0|0|0|0|3|0|0|0|0|0|0|0|0|0|0|0|4|0	0	0	0	0.42	0.38	195	A0A024RBT2_HUMAN
ESYT2-N-ter	NP_001128727.1	RBBP4	0	0|2	2	1	2	10|11|18|19|18|0|0|6|11|23|21|18|5|10|11|32|22|30|15|25|0|17|30|0|29|0|0|0|0|0|0|0|0|0|3|0|2|3|3|3|3|0|0|0|0|2|0|20|20|23	0	0	0	0.06	0.57	424	RBBP4_HUMAN
ESYT2-N-ter	NP_004862.1	GOSR1	0	0|2	2	1	2	0|0|0|0|0|0|0|0|0|0|0|0|0|0|0|0|0|0|0|0|0|0|0|0|0|0|0|0|0|0|0|0|0|0|0|0|0|0|0|0|0|0|0|0|0|0|0|0|0|0	0.49	0.97	0.49	10	0.12	250	B4DQA8_HUMAN
ESYT2-N-ter	NP_002853.2	PYGB	0	0|2	2	1	2	0|0|0|0|0|0|0|0|0|0|0|0|0|0|0|0|0|0|0|0|0|0|0|0|0|0|0|0|0|0|0|0|0|0|0|0|0|0|0|0|0|0|0|0|0|0|0|0|0|0	0.49	0.97	0.49	10	0.12	843	PYGB_HUMAN
ESYT2-N-ter	NP_003613.3	PPFIBP1	0	0|2	2	1	2	0|0|0|2|0|3|2|0|0|2|0|0|0|0|0|0|0|2|0|0|0|2|0|0|2|0|0|0|0|0|0|0|0|0|0|0|0|0|0|0|0|0|0|0|0|0|0|0|0|0	0.29	0.57	0.29	1.67	0.24	1005	LIPB1_HUMAN
ESYT2-N-ter	NP_002902.2	UPF1	0	0|2	2	1	2	0|0|0|0|0|4|2|0|3|0|0|0|0|0|0|0|0|2|0|2|0|0|0|0|0|0|0|0|0|0|0|0|0|0|0|0|0|0|0|0|0|0|0|0|0|0|0|0|0|0	0.33	0.67	0.33	1.92	0.23	1118	RENT1_HUMAN
ESYT2-N-ter	NP_004505.2	FOXK2	0	0|2	2	1	2	0|2|0|0|0|0|2|0|0|0|0|0|0|0|0|0|0|0|0|0|0|0|0|0|0|0|0|0|0|0|0|0|0|0|0|0|0|0|0|0|0|0|0|0|0|0|0|0|0|0	0.46	0.93	0.46	6.25	0.19	660	FOXK2_HUMAN
[truncated: 77 more rows]

## Sheet: D PDZD8_N
Bait	Prey	PreyGene	Mitocarta3	Spec	SpecSum	AvgSpec	NumReplicates	ctrlCounts	AvgP	MaxP	SaintScore	FoldChange	BFDR	PreySequenceLength	UniProtID
[truncated: 839 more rows]

## Sheet: E PDZD8_C
Bait	Prey	PreyGene	Mitocarta3	Spec	SpecSum	AvgSpec	NumReplicates	ctrlCounts	AvgP	MaxP	SaintScore	FoldChange	BFDR	PreySequenceLength	UniProtID
[truncated: 763 more rows]

[truncated: 8 more sheets: F TEX2_N, G SYNJ2BP_N, H ER_BirA, I OMM_BirA, J tether_BirA, K preys shared by all SMP baits, L GO CC term analysis SYNJ2BP, M VennER_ESYT1_PDZD8_TEX2_ESYT2]
