# Supplementary material for: ESYT1 tethers the ER to mitochondria and is required for mitochondrial lipid and calcium homeostasis
Source: Life Sci Alliance. 2023 Nov 6;7(1):e202302335. doi: 10.26508/lsa.202302335 (PMC10627786; doi:10.26508/lsa.202302335)
Supplement: Supplementary file 2 [file LSA-2023-02335_TableS2.xlsx]

## Sheet: ESYT1-flag-IP
Gene name	NCBI accession of gene and protein	Protein description	Score Flag	Score control	Peptides Flag	Peptides control	Uniprot Subcellular localization
ESYT1	gi|14149680|ref|NP_056107.1|	extended synaptotagmin-1 isoform 2 [Homo sapiens]	4780	/	926	0	Endoplasmic reticulum membrane
SYNJ2BP	gi|157388993|ref|NP_060843.2|	synaptojanin-2-binding protein [Homo sapiens]	344	/	13	0	Mitochondrion outer membrane
ESYT2	gi|45387945|ref|NP_065779.1|	extended synaptotagmin-2 [Homo sapiens]	264	/	7	0	Cell membrane
SEC22B	gi|380837121|ref|NP_004883.3|	vesicle-trafficking protein SEC22b precursor [Homo sapiens]	198	/	8	0	Endoplasmic reticulum membrane
ATP2A2	gi|4502285|ref|NP_001672.1|	sarcoplasmic/endoplasmic reticulum calcium ATPase 2 isoform a [Homo sapiens]	148	/	3	0	Endoplasmic reticulum membrane
STOML2	gi|7305503|ref|NP_038470.1|	stomatin-like protein 2, mitochondrial isoform a [Homo sapiens]	145	/	5	0	Cell membrane
RPN1	gi|4506675|ref|NP_002941.1|	dolichyl-diphosphooligosaccharide--protein glycosyltransferase subunit 1 precursor [Homo sapiens]	137	/	5	0	Endoplasmic reticulum
SFXN3	gi|31621303|ref|NP_112233.2|	sideroflexin-3 [Homo sapiens]	133	/	2	0	Mitochondrion membrane
NDUFS1	gi|33519475|ref|NP_004997.4|	NADH-ubiquinone oxidoreductase 75 kDa subunit, mitochondrial isoform 1 precursor [Homo sapiens]	115	/	4	0	Mitochondrion inner membrane
ACSL3	gi|42794752|ref|NP_004448.2|	long-chain-fatty-acid--CoA ligase 3 [Homo sapiens]	104	/	4	0	Mitochondrion outer membrane
CHCHD3	gi|8923390|ref|NP_060282.1|	MICOS complex subunit MIC19 isoform 2 [Homo sapiens]	98	/	2	0	Mitochondrion inner membrane
CSRP2	gi|4503101|ref|NP_001312.1|	cysteine and glycine-rich protein 2 [Homo sapiens]	98	/	4	0	Nucleus
NUDT21	gi|5901926|ref|NP_008937.1|	cleavage and polyadenylation specificity factor subunit 5 [Homo sapiens]	95	/	4	0	Nucleus
BAG2	gi|4757834|ref|NP_004273.1|	BAG family molecular chaperone regulator 2 [Homo sapiens]	91	/	5	0	Cytoplasm, cytosol
MRPL14	gi|55769543|ref|NP_115487.2|	39S ribosomal protein L14, mitochondrial isoform a precursor [Homo sapiens]	82	/	2	0	Mitochondrion
CCDC80	gi|41152074|ref|NP_955805.1|	coiled-coil domain-containing protein 80 precursor [Homo sapiens]	81	/	2	0	Secreted, extracellular space, extracellular matrix
RPL6	gi|16753227|ref|NP_000961.2|	60S ribosomal protein L6 isoform 1 [Homo sapiens]	81	/	3	0	Cytoplasm, cytosol
HLA-A	gi|24797067|ref|NP_002107.3|	HLA class I histocompatibility antigen, A-1 alpha chain precursor [Homo sapiens]	81	/	2	0	Cell membrane
ATL3	gi|45827806|ref|NP_056274.3|	atlastin-3 isoform 1 [Homo sapiens]	72	/	4	0	Endoplasmic reticulum membrane
VDAC3	gi|25188179|ref|NP_005653.3|	voltage-dependent anion-selective channel protein 3 isoform 1 [Homo sapiens]	72	/	1	0	Mitochondrion outer membrane
RAB5C	gi|41393545|ref|NP_004574.2|	ras-related protein Rab-5C isoform a [Homo sapiens]	67	/	2	0	Cell membrane
ATAD3A	gi|194018490|ref|NP_001034300.2|	ATPase family AAA domain-containing protein 3C [Homo sapiens]	66	/	2	0	Mitochondrion inner membrane
SEC61A	gi|7019415|ref|NP_037468.1|	protein transport protein Sec61 subunit alpha isoform 1 [Homo sapiens]	65	/	4	0	Endoplasmic reticulum membrane
RTN4	gi|5902016|ref|NP_008939.1|	reticulon-4 isoform C [Homo sapiens]	62	/	1	0	Endoplasmic reticulum membrane
FAU	gi|4503659|ref|NP_001988.1|	ubiquitin-like protein fubi and ribosomal protein S30 precursor [Homo sapiens]	59	/	3	0	Cytoplasm, cytosol
MTCH2	gi|7657347|ref|NP_055157.1|	mitochondrial carrier homolog 2 isoform 1 [Homo sapiens]	57	/	3	0	Mitochondrion outer membrane
ATP5F1	gi|21361565|ref|NP_001679.2|	ATP synthase F(0) complex subunit B1, mitochondrial precursor [Homo sapiens]	55	/	1	0	Mitochondrion. Mitochondrion inner membrane.
SPTLC2	gi|4758668|ref|NP_004854.1|	serine palmitoyltransferase 2 [Homo sapiens]	51	/	2	0	Endoplasmic reticulum membrane
SFXN1	gi|23618867|ref|NP_073591.2|	sideroflexin-1 isoform 1 [Homo sapiens]	49	/	2	0	Mitochondrion inner membrane
PDF	gi|11641243|ref|NP_071736.1|	peptide deformylase, mitochondrial precursor [Homo sapiens]	48	/	1	0	Secreted
U2AF2	gi|6005926|ref|NP_009210.1|	splicing factor U2AF 65 kDa subunit isoform a [Homo sapiens]	45	/	2	0	Nucleus.
ERLIN1	gi|154800487|ref|NP_006450.2|	erlin-1 [Homo sapiens]	43	/	2	0	Endoplasmic reticulum membrane
HSD17B12	gi|7705855|ref|NP_057226.1|	very-long-chain 3-oxoacyl-CoA reductase [Homo sapiens]	42	/	3	0	Endoplasmic reticulum membrane
SLC25A10	gi|20149598|ref|NP_036272.2|	mitochondrial dicarboxylate carrier isoform 2 [Homo sapiens]	41	/	2	0	Mitochondrion inner membrane; Multi-pass membrane protein.
AP2A1	gi|19913414|ref|NP_055018.2|	AP-2 complex subunit alpha-1 isoform 1 [Homo sapiens]	41	/	2	0	Cell membrane
SLIRP	gi|13654278|ref|NP_112487.1|	SRA stem-loop-interacting RNA-binding protein, mitochondrial isoform 1 precursor [Homo sapiens]	40	/	1	0	Mitochondrion
STT3A	gi|22749415|ref|NP_689926.1|	dolichyl-diphosphooligosaccharide--protein glycosyltransferase subunit STT3A isoform a [Homo sapiens]	39	/	2	0	Endoplasmic reticulum
TMEM126A	gi|14150017|ref|NP_115649.1|	transmembrane protein 126A isoform 1 [Homo sapiens]	36	/	1	0	Mitochondrion inner membrane
MTCH1	gi|7657345|ref|NP_055156.1|	mitochondrial carrier homolog 1 PSAP-LS [Homo sapiens]	34	/	1	0	Mitochondrion outer membrane
MOGS	gi|149999606|ref|NP_006293.2|	mannosyl-oligosaccharide glucosidase isoform 1 [Homo sapiens]	34	/	2	0	Endoplasmic reticulum membrane; Single-pass type II membrane protein.
TMCO1	gi|371872752|ref|NP_061899.2|	transmembrane and coiled-coil domain-containing protein 1 isoform a [Homo sapiens]	33	/	1	0	Endoplasmic reticulum membrane
RAB11FIP5	gi|24308075|ref|NP_056285.1|	rab11 family-interacting protein 5 [Homo sapiens]	33	/	2	0	Cytoplasm. Recycling endosome membrane; Peripheral membrane protein. Early endosome membrane
RHOG	gi|46249393|ref|NP_001656.2|	rho-related GTP-binding protein RhoG precursor [Homo sapiens]	32	/	2	0	Cell membrane
PDIA5	gi|5803121|ref|NP_006801.1|	protein disulfide-isomerase A5 precursor [Homo sapiens]	31	/	1	0	Endoplasmic reticulum lumen
SEC61B	gi|5803165|ref|NP_006799.1|	protein transport protein Sec61 subunit beta [Homo sapiens]	30	/	2	0	Endoplasmic reticulum membrane
FKBP8	gi|52630440|ref|NP_036313.3|	peptidyl-prolyl cis-trans isomerase FKBP8 isoform 1 [Homo sapiens]	28	/	2	0	Mitochondrion
TM9SF3	gi|190194386|ref|NP_064508.3|	transmembrane 9 superfamily member 3 precursor [Homo sapiens]	26	/	1	0	Membrane
CHCHD1	gi|42558252|ref|NP_976043.1|	coiled-coil-helix-coiled-coil-helix domain-containing protein 1 [Homo sapiens]	25	/	2	0	Mitochondrion
